# Supplementary material for: Multilayered control of exon acquisition permits the emergence of novel forms of regulatory control
Source: Genome Biol. 2019 Jul 17;20:141. doi: 10.1186/s13059-019-1757-5 (PMC6637531; doi:10.1186/s13059-019-1757-5)
Supplement: Supplementary file 2 — Table S1. Genomic and splicing features used in logistic linear regression model. (XLSX 40 kb) [file 13059_2019_1757_MOESM2_ESM.xlsx]

## Sheet: Sheet1
Feature	Source
Spliceosome	Regular Expression Motif
Spliceosome_type	Regular Expression Motif
GC_intron	Python script
5ss_strength	MaxEnts
3ss_strength	MaxEnts
AGEZ	SVM-BPfinder
SS_dist	SVM-BPfinder
bp_scr	SVM-BPfinder
y_cont	SVM-BPfinder
ppt_off	SVM-BPfinder
ppt_len	SVM-BPfinder
ppt_scr	SVM-BPfinder
svm_scr	SVM-BPfinder
BP_num	SVM-BPfinder
BP_strength	SVM-BPfinder
Total_Bp	SVM-BPfinder
TSS_distance	Ensembl
Intron_Length	Ensembl
Transposon	RepeatMasker
Transposon_type	RepeatMasker
Chromo	Ensembl
Start	Ensembl
End	Ensembl
Tad_id	ENCODE
Tad_dis	ENCODE
Tad_over	ENCODE
TAD	ENCODE
Nucleosome	PMC4066760
