# Supplementary material for: Multilayered control of exon acquisition permits the emergence of novel forms of regulatory control
Source: Genome Biol. 2019 Jul 17;20:141. doi: 10.1186/s13059-019-1757-5 (PMC6637531; doi:10.1186/s13059-019-1757-5)
Supplement: Supplementary file 3 — Table S2. GO terms results for genes with exonization events. (XLSX 109 kb) [file 13059_2019_1757_MOESM3_ESM.xlsx]

## Sheet: Sheet1
GO.ID	Description	p.Val	FDR	Phenotype	Genes
GO:0022607	cellular component assembly	0.0117	0.0117	1	ENSG00000002016,ENSG00000003402,ENSG00000004779,ENSG00000004975,ENSG00000005020,ENSG00000005339,ENSG00000005436,ENSG00000006125,ENSG00000006451,ENSG00000006607,ENSG00000006695,ENSG00000006715,ENSG00000007168,ENSG00000007392,ENSG00000008294,ENSG00000008311,ENSG00000008838,ENSG00000009844,ENSG00000010278,ENSG00000011295,ENSG00000012048,ENSG00000014919,ENSG00000015133,ENSG00000015676,ENSG00000018408…
GO:0006406	mRNA export from nucleus	0.0172	0.0172	1	ENSG00000011243,ENSG00000030066,ENSG00000047410,ENSG00000058673,ENSG00000058804,ENSG00000063244,ENSG00000069248,ENSG00000070366,ENSG00000071894,ENSG00000079134,ENSG00000085415,ENSG00000091542,ENSG00000093000,ENSG00000095319,ENSG00000100227,ENSG00000100296,ENSG00000100650,ENSG00000102900,ENSG00000108349,ENSG00000108559,ENSG00000109111,ENSG00000110713,ENSG00000111581,ENSG00000111786,ENSG00000112081…
GO:0051641	cellular localization	0.0031	0.0031	1	ENSG00000002822,ENSG00000002919,ENSG00000003393,ENSG00000004487,ENSG00000004975,ENSG00000005700,ENSG00000006125,ENSG00000006451,ENSG00000006715,ENSG00000007168,ENSG00000008294,ENSG00000008710,ENSG00000010810,ENSG00000011243,ENSG00000011454,ENSG00000014138,ENSG00000015133,ENSG00000015676,ENSG00000018510,ENSG00000021574,ENSG00000025772,ENSG00000025796,ENSG00000025800,ENSG00000027075,ENSG00000030066…
GO:0000245	spliceosomal complex assembly	0.0447	0.0447	1	ENSG00000005436,ENSG00000007392,ENSG00000061936,ENSG00000092208,ENSG00000096063,ENSG00000100028,ENSG00000100650,ENSG00000101161,ENSG00000101343,ENSG00000104897,ENSG00000107290,ENSG00000108848,ENSG00000111786,ENSG00000115524,ENSG00000117569,ENSG00000130520,ENSG00000135250,ENSG00000136937,ENSG00000139218,ENSG00000140830,ENSG00000141759,ENSG00000143977,ENSG00000146963,ENSG00000147274,ENSG00000149187…
GO:0000280	nuclear division	0.00583	0.00583	1	ENSG00000002822,ENSG00000010292,ENSG00000011243,ENSG00000013810,ENSG00000020922,ENSG00000021574,ENSG00000024048,ENSG00000031823,ENSG00000036257,ENSG00000047410,ENSG00000053900,ENSG00000058729,ENSG00000058804,ENSG00000062650,ENSG00000065883,ENSG00000066279,ENSG00000066923,ENSG00000068796,ENSG00000070831,ENSG00000071539,ENSG00000072501,ENSG00000072864,ENSG00000074054,ENSG00000079335,ENSG00000079616…
GO:0033036	macromolecule localization	0.0475	0.0475	1	ENSG00000002919,ENSG00000003393,ENSG00000004468,ENSG00000004487,ENSG00000004975,ENSG00000006125,ENSG00000006715,ENSG00000007168,ENSG00000008405,ENSG00000008710,ENSG00000009844,ENSG00000010810,ENSG00000011198,ENSG00000011243,ENSG00000011454,ENSG00000014123,ENSG00000014138,ENSG00000015676,ENSG00000018510,ENSG00000025772,ENSG00000025796,ENSG00000025800,ENSG00000026950,ENSG00000027075,ENSG00000029725…
GO:0051128	regulation of cellular component organization	0.0234	0.0234	1	ENSG00000001617,ENSG00000002822,ENSG00000003402,ENSG00000004468,ENSG00000004487,ENSG00000004975,ENSG00000005156,ENSG00000005483,ENSG00000005810,ENSG00000006125,ENSG00000006451,ENSG00000006607,ENSG00000006715,ENSG00000006831,ENSG00000007168,ENSG00000007341,ENSG00000007944,ENSG00000008083,ENSG00000008128,ENSG00000008710,ENSG00000010810,ENSG00000011243,ENSG00000011454,ENSG00000012048,ENSG00000012232…
GO:0045934	negative regulation of nucleobase-containing compound metabolic process	0.000297	0.000297	1	ENSG00000001084,ENSG00000004468,ENSG00000004487,ENSG00000005156,ENSG00000005339,ENSG00000005436,ENSG00000008083,ENSG00000008405,ENSG00000010803,ENSG00000011304,ENSG00000012048,ENSG00000015153,ENSG00000015171,ENSG00000018408,ENSG00000020922,ENSG00000024048,ENSG00000031698,ENSG00000032219,ENSG00000033800,ENSG00000035928,ENSG00000036257,ENSG00000047410,ENSG00000048649,ENSG00000049759,ENSG00000051341…
GO:0010256	endomembrane system organization	0.0117	0.0117	1	ENSG00000003393,ENSG00000007168,ENSG00000009844,ENSG00000011243,ENSG00000021574,ENSG00000028839,ENSG00000047579,ENSG00000058262,ENSG00000062716,ENSG00000065000,ENSG00000065308,ENSG00000066455,ENSG00000066777,ENSG00000070831,ENSG00000072415,ENSG00000074054,ENSG00000074319,ENSG00000078142,ENSG00000079805,ENSG00000084733,ENSG00000085382,ENSG00000086827,ENSG00000088833,ENSG00000095066,ENSG00000097033…
GO:0045935	positive regulation of nucleobase-containing compound metabolic process	0.0224	0.0224	1	ENSG00000004468,ENSG00000004487,ENSG00000004975,ENSG00000005339,ENSG00000005483,ENSG00000005889,ENSG00000006459,ENSG00000008710,ENSG00000008838,ENSG00000011243,ENSG00000012048,ENSG00000013561,ENSG00000013573,ENSG00000014824,ENSG00000015153,ENSG00000018408,ENSG00000020426,ENSG00000020922,ENSG00000022840,ENSG00000025800,ENSG00000028839,ENSG00000032219,ENSG00000033800,ENSG00000034152,ENSG00000035928…
GO:0031570	DNA integrity checkpoint	0.00583	0.00583	1	ENSG00000008405,ENSG00000012048,ENSG00000020922,ENSG00000048028,ENSG00000053254,ENSG00000067369,ENSG00000075131,ENSG00000075218,ENSG00000079134,ENSG00000080802,ENSG00000081377,ENSG00000087088,ENSG00000087206,ENSG00000087586,ENSG00000088038,ENSG00000093009,ENSG00000095002,ENSG00000095787,ENSG00000096401,ENSG00000100296,ENSG00000103264,ENSG00000103479,ENSG00000104320,ENSG00000105393,ENSG00000106144…
GO:0006302	double-strand break repair	0.00035	0.00035	1	ENSG00000002016,ENSG00000004487,ENSG00000005156,ENSG00000012048,ENSG00000013573,ENSG00000020922,ENSG00000042088,ENSG00000051341,ENSG00000067369,ENSG00000071539,ENSG00000080345,ENSG00000081177,ENSG00000083093,ENSG00000085999,ENSG00000087206,ENSG00000093009,ENSG00000095002,ENSG00000097046,ENSG00000100206,ENSG00000100811,ENSG00000101596,ENSG00000101773,ENSG00000101868,ENSG00000104320,ENSG00000104517…
GO:0051301	cell division	0.0172	0.0172	1	ENSG00000002822,ENSG00000005156,ENSG00000006451,ENSG00000007080,ENSG00000007168,ENSG00000010292,ENSG00000011295,ENSG00000013810,ENSG00000018408,ENSG00000021574,ENSG00000036257,ENSG00000037474,ENSG00000047410,ENSG00000047849,ENSG00000050820,ENSG00000051382,ENSG00000053900,ENSG00000058091,ENSG00000062650,ENSG00000064102,ENSG00000065243,ENSG00000065883,ENSG00000066279,ENSG00000067208,ENSG00000068796…
GO:0007017	microtubule-based process	0.00438	0.00438	1	ENSG00000007168,ENSG00000008710,ENSG00000012048,ENSG00000013810,ENSG00000015133,ENSG00000021574,ENSG00000031823,ENSG00000037042,ENSG00000044459,ENSG00000046651,ENSG00000047410,ENSG00000047579,ENSG00000047849,ENSG00000054282,ENSG00000054523,ENSG00000063978,ENSG00000064102,ENSG00000065000,ENSG00000066279,ENSG00000066427,ENSG00000066933,ENSG00000067606,ENSG00000068028,ENSG00000068796,ENSG00000068885…
GO:0022402	cell cycle process	2.76e-08	2.76e-08	1	ENSG00000002822,ENSG00000005483,ENSG00000007168,ENSG00000008710,ENSG00000010292,ENSG00000011243,ENSG00000011295,ENSG00000012048,ENSG00000013573,ENSG00000013810,ENSG00000014138,ENSG00000015153,ENSG00000020426,ENSG00000020922,ENSG00000021574,ENSG00000024048,ENSG00000031823,ENSG00000033800,ENSG00000035928,ENSG00000036257,ENSG00000037474,ENSG00000044459,ENSG00000046651,ENSG00000047188,ENSG00000047410…
GO:0043297	apical junction assembly	0.0499	0.0499	1	ENSG00000027075,ENSG00000035403,ENSG00000044115,ENSG00000065243,ENSG00000067900,ENSG00000067955,ENSG00000071127,ENSG00000072062,ENSG00000072415,ENSG00000075711,ENSG00000104067,ENSG00000104365,ENSG00000112658,ENSG00000114346,ENSG00000115808,ENSG00000132849,ENSG00000134318,ENSG00000134982,ENSG00000141556,ENSG00000144061,ENSG00000147649,ENSG00000148498,ENSG00000155366,ENSG00000163558,ENSG00000170248…
GO:0018105	peptidyl-serine phosphorylation	0.0316	0.0316	1	ENSG00000004660,ENSG00000008710,ENSG00000013441,ENSG00000027075,ENSG00000028116,ENSG00000050748,ENSG00000052795,ENSG00000058668,ENSG00000064393,ENSG00000065243,ENSG00000067606,ENSG00000069020,ENSG00000070770,ENSG00000070831,ENSG00000071051,ENSG00000072062,ENSG00000075413,ENSG00000079277,ENSG00000080824,ENSG00000082701,ENSG00000086015,ENSG00000087088,ENSG00000087095,ENSG00000087586,ENSG00000089022…
GO:0070647	protein modification by small protein conjugation or removal	0.00956	0.00956	1	ENSG00000001084,ENSG00000001629,ENSG00000004487,ENSG00000005810,ENSG00000005812,ENSG00000007944,ENSG00000008018,ENSG00000008405,ENSG00000008838,ENSG00000009335,ENSG00000010810,ENSG00000011275,ENSG00000012048,ENSG00000013374,ENSG00000013561,ENSG00000014123,ENSG00000018408,ENSG00000019995,ENSG00000022840,ENSG00000024048,ENSG00000033178,ENSG00000033800,ENSG00000036257,ENSG00000048028,ENSG00000049167…
GO:0000226	microtubule cytoskeleton organization	0.0086	0.0086	1	ENSG00000007168,ENSG00000008710,ENSG00000012048,ENSG00000013810,ENSG00000015133,ENSG00000021574,ENSG00000031823,ENSG00000037042,ENSG00000044459,ENSG00000047410,ENSG00000047849,ENSG00000054282,ENSG00000063978,ENSG00000064102,ENSG00000066279,ENSG00000066427,ENSG00000067606,ENSG00000068028,ENSG00000068796,ENSG00000072501,ENSG00000072864,ENSG00000074054,ENSG00000075702,ENSG00000075711,ENSG00000077254…
GO:0006396	RNA processing	0.00758	0.00758	1	ENSG00000004487,ENSG00000004534,ENSG00000005075,ENSG00000005436,ENSG00000006744,ENSG00000007392,ENSG00000008128,ENSG00000011243,ENSG00000011304,ENSG00000013441,ENSG00000020426,ENSG00000021776,ENSG00000029639,ENSG00000031698,ENSG00000033030,ENSG00000037474,ENSG00000039123,ENSG00000043514,ENSG00000047056,ENSG00000047188,ENSG00000047315,ENSG00000049883,ENSG00000053372,ENSG00000054118,ENSG00000055044…
GO:0051276	chromosome organization	0.000297	0.000297	1	ENSG00000002822,ENSG00000004487,ENSG00000005339,ENSG00000005483,ENSG00000006459,ENSG00000008083,ENSG00000008838,ENSG00000009954,ENSG00000010292,ENSG00000010803,ENSG00000011243,ENSG00000011258,ENSG00000012048,ENSG00000013573,ENSG00000013810,ENSG00000014138,ENSG00000015171,ENSG00000020922,ENSG00000024048,ENSG00000025293,ENSG00000028310,ENSG00000032219,ENSG00000035928,ENSG00000036257,ENSG00000039650…
GO:0009314	response to radiation	0.0172	0.0172	1	ENSG00000004487,ENSG00000005339,ENSG00000005812,ENSG00000008405,ENSG00000011566,ENSG00000012048,ENSG00000033800,ENSG00000039650,ENSG00000040531,ENSG00000048028,ENSG00000049167,ENSG00000067369,ENSG00000069869,ENSG00000070950,ENSG00000072501,ENSG00000075131,ENSG00000077721,ENSG00000078237,ENSG00000078369,ENSG00000078808,ENSG00000079805,ENSG00000085511,ENSG00000085999,ENSG00000087088,ENSG00000087206…
GO:0006974	cellular response to DNA damage stimulus	2.2e-05	2.2e-05	1	ENSG00000002016,ENSG00000004487,ENSG00000005075,ENSG00000005156,ENSG00000008405,ENSG00000009413,ENSG00000009954,ENSG00000012048,ENSG00000013573,ENSG00000014824,ENSG00000020426,ENSG00000020922,ENSG00000021776,ENSG00000033178,ENSG00000034533,ENSG00000035928,ENSG00000038219,ENSG00000039650,ENSG00000042088,ENSG00000047315,ENSG00000048028,ENSG00000049167,ENSG00000051341,ENSG00000052795,ENSG00000053254…
GO:1905508	protein localization to microtubule organizing center	0.031	0.031	1	ENSG00000015676,ENSG00000078674,ENSG00000082701,ENSG00000083535,ENSG00000087586,ENSG00000088833,ENSG00000101639,ENSG00000112877,ENSG00000126001,ENSG00000134982,ENSG00000137497,ENSG00000140463,ENSG00000141551,ENSG00000141577,ENSG00000147316,ENSG00000151746,ENSG00000168014,ENSG00000168172,ENSG00000173230,ENSG00000173588,ENSG00000198920,ENSG00000213024,ENSG00000215114
GO:0006511	ubiquitin-dependent protein catabolic process	0.0149	0.0149	1	ENSG00000001084,ENSG00000001629,ENSG00000005812,ENSG00000007944,ENSG00000011275,ENSG00000013374,ENSG00000013561,ENSG00000014123,ENSG00000018408,ENSG00000019995,ENSG00000024048,ENSG00000031823,ENSG00000033178,ENSG00000033800,ENSG00000036257,ENSG00000038532,ENSG00000048028,ENSG00000049167,ENSG00000049759,ENSG00000050748,ENSG00000051108,ENSG00000053900,ENSG00000055483,ENSG00000063978,ENSG00000064393…
GO:0043547	positive regulation of GTPase activity	0.0335	0.0335	1	ENSG00000003393,ENSG00000004975,ENSG00000011454,ENSG00000029725,ENSG00000031003,ENSG00000031823,ENSG00000035499,ENSG00000054611,ENSG00000057608,ENSG00000065491,ENSG00000066933,ENSG00000067208,ENSG00000071189,ENSG00000073921,ENSG00000074696,ENSG00000075391,ENSG00000075399,ENSG00000082701,ENSG00000084070,ENSG00000087460,ENSG00000087470,ENSG00000097096,ENSG00000099250,ENSG00000099331,ENSG00000099901…
GO:0051056	regulation of small GTPase mediated signal transduction	0.0351	0.0351	1	ENSG00000003393,ENSG00000006607,ENSG00000031003,ENSG00000035499,ENSG00000035862,ENSG00000036257,ENSG00000038382,ENSG00000049130,ENSG00000057608,ENSG00000064309,ENSG00000066777,ENSG00000066933,ENSG00000070831,ENSG00000075391,ENSG00000079805,ENSG00000097007,ENSG00000097096,ENSG00000099250,ENSG00000099331,ENSG00000100485,ENSG00000100852,ENSG00000103197,ENSG00000104728,ENSG00000105443,ENSG00000105738…
GO:0043632	modification-dependent macromolecule catabolic process	0.0103	0.0103	1	ENSG00000001084,ENSG00000001629,ENSG00000005812,ENSG00000007944,ENSG00000011275,ENSG00000013374,ENSG00000013561,ENSG00000014123,ENSG00000018408,ENSG00000019995,ENSG00000024048,ENSG00000031823,ENSG00000033178,ENSG00000033800,ENSG00000036257,ENSG00000038532,ENSG00000048028,ENSG00000049167,ENSG00000049759,ENSG00000050748,ENSG00000051108,ENSG00000053900,ENSG00000055483,ENSG00000063978,ENSG00000064393…
GO:0006366	transcription by RNA polymerase II	0.0114	0.0114	1	ENSG00000004487,ENSG00000004975,ENSG00000005075,ENSG00000005339,ENSG00000005436,ENSG00000005889,ENSG00000006377,ENSG00000008083,ENSG00000008405,ENSG00000008710,ENSG00000008838,ENSG00000009954,ENSG00000010818,ENSG00000011007,ENSG00000011243,ENSG00000012048,ENSG00000013561,ENSG00000014824,ENSG00000015171,ENSG00000018408,ENSG00000020256,ENSG00000020426,ENSG00000022840,ENSG00000023608,ENSG00000025293…
GO:0044451	nucleoplasm part	2.76e-08	2.76e-08	1	ENSG00000004975,ENSG00000005075,ENSG00000005339,ENSG00000005483,ENSG00000005812,ENSG00000008083,ENSG00000008838,ENSG00000009954,ENSG00000011007,ENSG00000011243,ENSG00000018408,ENSG00000020426,ENSG00000020922,ENSG00000025293,ENSG00000028839,ENSG00000033030,ENSG00000033627,ENSG00000033800,ENSG00000036549,ENSG00000041802,ENSG00000047315,ENSG00000048028,ENSG00000054118,ENSG00000055044,ENSG00000055483…
GO:0005694	chromosome	2.2e-05	2.2e-05	1	ENSG00000002822,ENSG00000004487,ENSG00000005339,ENSG00000005483,ENSG00000007168,ENSG00000009954,ENSG00000010292,ENSG00000010803,ENSG00000011243,ENSG00000012048,ENSG00000013573,ENSG00000014138,ENSG00000015171,ENSG00000020922,ENSG00000024048,ENSG00000030066,ENSG00000035928,ENSG00000038219,ENSG00000047315,ENSG00000047410,ENSG00000048649,ENSG00000049618,ENSG00000051341,ENSG00000056097,ENSG00000057935…
GO:0031965	nuclear membrane	0.00337	0.00337	1	ENSG00000007168,ENSG00000015479,ENSG00000021574,ENSG00000025293,ENSG00000047410,ENSG00000055917,ENSG00000058804,ENSG00000065183,ENSG00000069248,ENSG00000070882,ENSG00000074696,ENSG00000078674,ENSG00000079156,ENSG00000080345,ENSG00000080815,ENSG00000082898,ENSG00000082996,ENSG00000086712,ENSG00000089234,ENSG00000091039,ENSG00000091073,ENSG00000091732,ENSG00000093000,ENSG00000097007,ENSG00000100242…
GO:0005794	Golgi apparatus	0.0369	0.0369	1	ENSG00000000457,ENSG00000002549,ENSG00000005206,ENSG00000006125,ENSG00000006715,ENSG00000008513,ENSG00000008710,ENSG00000009307,ENSG00000011009,ENSG00000011478,ENSG00000012232,ENSG00000016864,ENSG00000017260,ENSG00000027847,ENSG00000033170,ENSG00000033627,ENSG00000034713,ENSG00000036054,ENSG00000036257,ENSG00000038427,ENSG00000038532,ENSG00000044115,ENSG00000049245,ENSG00000049759,ENSG00000051825…
GO:0005815	microtubule organizing center	1.75e-08	1.75e-08	1	ENSG00000002822,ENSG00000003393,ENSG00000005206,ENSG00000005483,ENSG00000007080,ENSG00000007168,ENSG00000008294,ENSG00000011295,ENSG00000011454,ENSG00000012048,ENSG00000013573,ENSG00000013810,ENSG00000015133,ENSG00000021574,ENSG00000023516,ENSG00000031823,ENSG00000037042,ENSG00000044459,ENSG00000046651,ENSG00000051825,ENSG00000054282,ENSG00000065243,ENSG00000066279,ENSG00000067208,ENSG00000067606…
GO:0019899	enzyme binding	2.05e-07	2.05e-07	1	ENSG00000001629,ENSG00000003393,ENSG00000003402,ENSG00000004487,ENSG00000004975,ENSG00000005483,ENSG00000005700,ENSG00000005810,ENSG00000006451,ENSG00000006607,ENSG00000006715,ENSG00000007168,ENSG00000008294,ENSG00000008405,ENSG00000008710,ENSG00000010810,ENSG00000011243,ENSG00000011454,ENSG00000012048,ENSG00000013561,ENSG00000023516,ENSG00000023909,ENSG00000027075,ENSG00000028116,ENSG00000031823…
GO:0070577	lysine-acetylated histone binding	0.00122	0.00122	1	ENSG00000028310,ENSG00000068878,ENSG00000076108,ENSG00000101040,ENSG00000118058,ENSG00000119778,ENSG00000122779,ENSG00000127616,ENSG00000141867,ENSG00000142453,ENSG00000146247,ENSG00000147133,ENSG00000166164,ENSG00000169925,ENSG00000171843,ENSG00000204256
GO:0016740	transferase activity	0.000106	0.000106	1	ENSG00000000419,ENSG00000000457,ENSG00000001629,ENSG00000004455,ENSG00000004468,ENSG00000004660,ENSG00000005075,ENSG00000005187,ENSG00000005339,ENSG00000005483,ENSG00000005810,ENSG00000005812,ENSG00000006432,ENSG00000006695,ENSG00000007541,ENSG00000007944,ENSG00000008128,ENSG00000008130,ENSG00000008513,ENSG00000008838,ENSG00000009335,ENSG00000009413,ENSG00000009830,ENSG00000009954,ENSG00000010165…
GO:0005524	ATP binding	9.03e-06	9.03e-06	1	ENSG00000000457,ENSG00000001084,ENSG00000004455,ENSG00000004660,ENSG00000005156,ENSG00000005187,ENSG00000006432,ENSG00000008128,ENSG00000008130,ENSG00000009954,ENSG00000010810,ENSG00000011021,ENSG00000011376,ENSG00000011566,ENSG00000012983,ENSG00000013441,ENSG00000013573,ENSG00000017260,ENSG00000021574,ENSG00000021776,ENSG00000027075,ENSG00000028116,ENSG00000031698,ENSG00000033050,ENSG00000033178…
GO:0140033	acetylation-dependent protein binding	0.00122	0.00122	1	ENSG00000028310,ENSG00000068878,ENSG00000076108,ENSG00000101040,ENSG00000118058,ENSG00000119778,ENSG00000122779,ENSG00000127616,ENSG00000141867,ENSG00000142453,ENSG00000146247,ENSG00000147133,ENSG00000166164,ENSG00000169925,ENSG00000171843,ENSG00000204256
GO:0003714	transcription corepressor activity	0.000476	0.000476	1	ENSG00000015153,ENSG00000015171,ENSG00000018408,ENSG00000033800,ENSG00000059728,ENSG00000060138,ENSG00000060339,ENSG00000064393,ENSG00000068024,ENSG00000070444,ENSG00000074319,ENSG00000089902,ENSG00000100320,ENSG00000100811,ENSG00000101040,ENSG00000101255,ENSG00000101773,ENSG00000101849,ENSG00000102974,ENSG00000104964,ENSG00000105176,ENSG00000105229,ENSG00000105750,ENSG00000106829,ENSG00000107882…
GO:0019904	protein domain specific binding	0.0287	0.0287	1	ENSG00000004975,ENSG00000005075,ENSG00000007392,ENSG00000008710,ENSG00000010810,ENSG00000015133,ENSG00000028116,ENSG00000029725,ENSG00000033170,ENSG00000033800,ENSG00000035928,ENSG00000036257,ENSG00000044459,ENSG00000050820,ENSG00000058668,ENSG00000061938,ENSG00000063244,ENSG00000064012,ENSG00000064703,ENSG00000067606,ENSG00000068383,ENSG00000069702,ENSG00000069869,ENSG00000070047,ENSG00000070831…
GO:0004386	helicase activity	0.00205	0.00205	1	ENSG00000013573,ENSG00000020922,ENSG00000021776,ENSG00000039123,ENSG00000047188,ENSG00000063046,ENSG00000064703,ENSG00000067248,ENSG00000067596,ENSG00000071794,ENSG00000076003,ENSG00000080503,ENSG00000085224,ENSG00000085999,ENSG00000088205,ENSG00000089737,ENSG00000089876,ENSG00000093009,ENSG00000095564,ENSG00000100201,ENSG00000100697,ENSG00000100888,ENSG00000101003,ENSG00000101452,ENSG00000104320…
GO:0051010	microtubule plus-end binding	0.0134	0.0134	1	ENSG00000074054,ENSG00000101367,ENSG00000121621,ENSG00000128881,ENSG00000130779,ENSG00000134982,ENSG00000137497,ENSG00000142945,ENSG00000151914,ENSG00000163539,ENSG00000167323,ENSG00000175216
GO:0140096	catalytic activity, acting on a protein	5.07e-05	5.07e-05	1	ENSG00000000457,ENSG00000001629,ENSG00000002549,ENSG00000003402,ENSG00000004487,ENSG00000004660,ENSG00000005206,ENSG00000005483,ENSG00000005810,ENSG00000005812,ENSG00000006432,ENSG00000006459,ENSG00000007944,ENSG00000008018,ENSG00000008128,ENSG00000008277,ENSG00000008838,ENSG00000009335,ENSG00000009954,ENSG00000010810,ENSG00000011009,ENSG00000011198,ENSG00000011275,ENSG00000011478,ENSG00000011566…
GO:0008094	DNA-dependent ATPase activity	0.0319	0.0319	1	ENSG00000013573,ENSG00000020426,ENSG00000020922,ENSG00000035928,ENSG00000051341,ENSG00000070950,ENSG00000076003,ENSG00000080503,ENSG00000085224,ENSG00000095002,ENSG00000100206,ENSG00000100888,ENSG00000104320,ENSG00000104884,ENSG00000108384,ENSG00000108469,ENSG00000111358,ENSG00000112249,ENSG00000113318,ENSG00000113522,ENSG00000116062,ENSG00000116830,ENSG00000124177,ENSG00000126215,ENSG00000127311…
GO:0030695	GTPase regulator activity	0.00567	0.00567	1	ENSG00000001631,ENSG00000011454,ENSG00000029725,ENSG00000031003,ENSG00000031823,ENSG00000035499,ENSG00000054611,ENSG00000057608,ENSG00000061938,ENSG00000065491,ENSG00000066933,ENSG00000067208,ENSG00000074696,ENSG00000075391,ENSG00000075399,ENSG00000084070,ENSG00000087470,ENSG00000097096,ENSG00000099250,ENSG00000099331,ENSG00000099901,ENSG00000100401,ENSG00000100852,ENSG00000101199,ENSG00000102218…
GO:0003677	DNA binding	0.000451	0.000451	1	ENSG00000002016,ENSG00000004487,ENSG00000004534,ENSG00000005075,ENSG00000005156,ENSG00000005339,ENSG00000005436,ENSG00000005889,ENSG00000006377,ENSG00000008083,ENSG00000008405,ENSG00000009307,ENSG00000009413,ENSG00000010818,ENSG00000011243,ENSG00000012048,ENSG00000013563,ENSG00000013573,ENSG00000014138,ENSG00000015171,ENSG00000020256,ENSG00000020922,ENSG00000022840,ENSG00000023608,ENSG00000025293…
GO:0005096	GTPase activator activity	0.00627	0.00627	1	ENSG00000011454,ENSG00000029725,ENSG00000031003,ENSG00000031823,ENSG00000035499,ENSG00000054611,ENSG00000057608,ENSG00000065491,ENSG00000066933,ENSG00000067208,ENSG00000074696,ENSG00000075391,ENSG00000075399,ENSG00000084070,ENSG00000087470,ENSG00000097096,ENSG00000099250,ENSG00000099331,ENSG00000099901,ENSG00000100401,ENSG00000100852,ENSG00000101199,ENSG00000102218,ENSG00000103126,ENSG00000103148…
GO:0004674	protein serine/threonine kinase activity	0.00511	0.00511	1	ENSG00000004660,ENSG00000006432,ENSG00000008128,ENSG00000011566,ENSG00000012983,ENSG00000013441,ENSG00000020426,ENSG00000027075,ENSG00000028116,ENSG00000034152,ENSG00000038382,ENSG00000044446,ENSG00000050748,ENSG00000055332,ENSG00000058091,ENSG00000058729,ENSG00000060237,ENSG00000061938,ENSG00000064393,ENSG00000065243,ENSG00000065559,ENSG00000065883,ENSG00000067177,ENSG00000067606,ENSG00000067900…
GO:0017056	structural constituent of nuclear pore	0.0371	0.0371	1	ENSG00000030066,ENSG00000047410,ENSG00000058804,ENSG00000069248,ENSG00000095319,ENSG00000102900,ENSG00000108559,ENSG00000109133,ENSG00000110713,ENSG00000111581,ENSG00000113569,ENSG00000124789,ENSG00000125450,ENSG00000126883,ENSG00000138750,ENSG00000155561,ENSG00000196313,ENSG00000213024,ENSG00000272391
