# Supplementary material for: Multilayered control of exon acquisition permits the emergence of novel forms of regulatory control
Source: Genome Biol. 2019 Jul 17;20:141. doi: 10.1186/s13059-019-1757-5 (PMC6637531; doi:10.1186/s13059-019-1757-5)
Supplement: Supplementary file 4 — Table S3. Coordinates, gene names and associated RNA binding knockdown identification for identified novel exon events.) (XLSX 764 kb) [file 13059_2019_1757_MOESM4_ESM.xlsx]

## Sheet: TableS3
Genes expressed in HepG2 cells analyzed with at least 1 TPM in on sample = 15,592
CHROMO	START	END	GENE_ID	MAX_PSI	DATASET(S)_OBSERVED
chr10	45763714	45764207	ENSG00000172661	0.149	siADAR_HepG2-ENCSR104OLN
chr12	107038999	107039122	ENSG00000008405	0.046	siPNPT1_HepG2_ENCSR880DEH
chr19	45066401	45067095	ENSG00000104859	0.0714	siHNRNPL-HepG2-ENCSR155BMF
chr11	66528457	66528961	ENSG00000174483	0.128	siNONO_K562_ENCSR039VEQ
chr16	4611752	4612747	ENSG00000153443	0.537	siEIF4G1_HepG2-ENCSR509LIV
chr1	70214924	70215197	ENSG00000116754	0.744	siLARP4_HepG2_ENCSR744PAQ|siEIF2S2_HepG2_ENCSR110HAA|siPABPN1_K562_ENCSR416ZJH|siPNPT1_HepG2_ENCSR880DEH|siCKAP4_HepG2_ENCSR269SJB
chr11	3722672	3722803	ENSG00000110713	0.0756	siDGCR8_K562-ENCSR466TGH|siNKRF_HepG2_ENCSR517JDK
chr2	61089793	61090694	ENSG00000162929	0.048	siHDGF_HepG2_ENCSR634KHL
chr17	81993357	81993560	ENSG00000169696	0.312	siRBM15_HepG2-ENCSR599PXD
chr4	6790946	6791061	ENSG00000170871	0.509	siHNRNPC_HepG2_ENCSR052IYH
chr20	13789186	13789291	ENSG00000101247	0.15	siSUGP2_HepG2_ENCSR837QDN|siSUCLG1_HepG2_ENCSR810JYX|siSND1_ENCSR398LZW|siRPL23A_HepG2-ENCSR706SXN|siPPIG_HepG2-ENCSR620HAA
chr20	47216817	47217785	ENSG00000101040	0.844	siRBM22_HepG2_ENCSR330KHN
chr2	113638008	113638921	ENSG00000144134	0.294	siHNRNPA2B1_HepG2-ENCSR769GES
chr6	3308929	3310212	ENSG00000137266	0.212	siSSB_HepG2-ENCSR278CHI
chr14	102723292	102724808	ENSG00000089902	0.0458	siTIAL1_HepG2_ENCSR450VQO
chr6	26384187	26384465	ENSG00000124508	0.188	siU2AF1_HepG2_ENCSR372UWV
chr1	29035006	29035283	ENSG00000159023	0.06	siHNRNPC_HepG2_ENCSR052IYH
chr20	33373070	33373213	ENSG00000101391	0.0581	siDDX1_HepG2-ENCSR070LJO
chr1	43592688	43594194	ENSG00000142949	0.0504	siDNAJC2_HepG2_ENCSR004OSI
chr2	42456262	42456361	ENSG00000171126	0.489	siEIF4G2_HepG2_ENCSR152MON
chr12	2843401	2843581	ENSG00000111203	1	siILF3_HepG2-ENCSR942MBU|siSTAU1_HepG2-ENCSR124KCF
chr16	89515169	89515986	ENSG00000197912	0.613	siUTP3_HepG2-ENCSR910ECL
chr1	32676508	32677370	ENSG00000162521	0.19	siIGF2BP3_HepG2_ENCSR710NWE
chr19	36234336	36235264	ENSG00000196357	0.134	siYTHDC2_K562-ENCSR843LYF
chr11	113761530	113761575	ENSG00000086827	0.0553	siDDX52_HepG2-ENCSR913ZWR
chr5	141938093	141938207	ENSG00000081791	0.0544	siSRSF9_ENCSR597XHH
chrX	72330816	72332683	ENSG00000147099	0.0534	siSUCLG1_HepG2_ENCSR810JYX
chr12	2932243	2932302	ENSG00000078246	0.0744	siHNRNPC_HepG2_ENCSR052IYH|siHNRNPL-HepG2-ENCSR155BMF|siPUM1_HepG2_ENCSR945XKW|siPARN_HepG2_ENCSR825QXH|siNIP7_HepG2_ENCSR696LLZ
chr13	113181414	113182609	ENSG00000126226	0.203	siEIF4B_ENCSR313CHR
chr2	208650688	208650823	ENSG00000144407	0.67	siWDR43_K562_ENCSR341PZW
chr8	144307588	144308351	ENSG00000185122	1	siGRSF1_HepG2-ENCSR674KDQ
chrX	48542712	48543239	ENSG00000068354	0.626	siRBM15_HepG2-ENCSR599PXD
chr11	65097793	65097868	ENSG00000149823	0.057	siPRPF6_ENCSR529QEZ
chr14	20450735	20450859	ENSG00000092094	0.291	siETF1_HepG2_ENCSR840QOH|siSTAU1_HepG2-ENCSR124KCF
chr7	67013334	67013560	ENSG00000198874	0.075	siPRPF8_HepG2-ENCSR998MZP|siPRPF8_HepG2_ENCSR998MZP
chr7	23394342	23394474	ENSG00000136231	1	siMATR3_ENCSR492UFS|siRBM25_ENCSR610AEI
chr10	90887572	90887575	ENSG00000148688	0.0439	siHNRNPC_HepG2_ENCSR052IYH
chr14	73968695	73968923	ENSG00000187097	0.103	siSRSF9_ENCSR597XHH|siPRPF8_HepG2-ENCSR998MZP|siPRPF8_HepG2_ENCSR998MZP
chr17	61923175	61923311	ENSG00000108506	0.168	siHNRNPC_HepG2_ENCSR052IYH
chr7	44515099	44515187	ENSG00000015520	0.0648	siHNRNPC_HepG2_ENCSR052IYH
chr20	44348496	44349540	ENSG00000101074	0.886	siEIF4G1_HepG2-ENCSR509LIV
chr5	179740328	179741402	ENSG00000161021	0.0965	siAGO1_ENCSR533HXS
chr10	124789672	124789758	ENSG00000203791	0.0969	siUPF2_HepG2_ENCSR318OXM
chr17	77204029	77204743	ENSG00000129657	0.0616	siSF3A3_HepG2_ENCSR374NMJ
chr17	31945987	31947315	ENSG00000178691	0.0606	siAARS_HepG2-ENCSR547NWD|siPPIG_HepG2-ENCSR620HAA|siDDX28_HepG2_ENCSR222CSF
chr7	156965053	156965789	ENSG00000146909	0.0805	siU2AF2_ENCSR622MCX
chr6	130873574	130874647	ENSG00000079819	0.201	siPES1_HepG2_ENCSR496ETJ
chr15	90630599	90630742	ENSG00000140577	0.648	siSRFBP1_HepG2_ENCSR153GKS|siHNRNPH1_K562-ENCSR354RSR|siPABPN1_K562_ENCSR416ZJH|siSUCLG1_HepG2_ENCSR810JYX|siYTHDC2_K562-ENCSR843LYF
chr16	239135	240375	ENSG00000167930	0.0945	siPNPT1_HepG2_ENCSR880DEH
chr16	15120600	15120885	ENSG00000179889	0.122	siPRPF8_HepG2-ENCSR998MZP|siPRPF8_HepG2_ENCSR998MZP
chr14	92733682	92733810	ENSG00000100600	0.558	siHNRNPC_HepG2_ENCSR052IYH|siHNRNPA1_HepG2_ENCSR182DAW|siNONO_HepG2-ENCSR647NYX|siNONO_HepG2_ENCSR647NYX|siRBM25_ENCSR610AEI
chr14	54656158	54657381	ENSG00000020577	0.214	siFAM120A_HepG2_ENCSR047VPW
chr16	89546562	89546571	ENSG00000197912	0.232	siHNRNPC_HepG2_ENCSR052IYH|siEXOSC5_HepG2_ENCSR284SZO|siNUSAP1_HepG2_ENCSR180XTP|siEIF4G2_HepG2_ENCSR152MON|siACO1_HepG2-ENCSR511SYK|siLARP7_HepG2-ENCSR624FBY
chr17	61783819	61783907	ENSG00000136492	0.0469	siPUM2_HepG2_ENCSR210DML
chr3	142360581	142360698	ENSG00000114127	0.161	siHNRNPC_HepG2_ENCSR052IYH
chr10	73129888	73130590	ENSG00000166321	0.195	siSSRP1_HepG2_ENCSR422JMS
chr19	8319301	8319391	ENSG00000267855	0.0485	siTAF15_HepG2_ENCSR998RZI
chr7	73306662	73306868	ENSG00000130305	0.101	siPSIP1_HepG2_ENCSR744YVR|siGRWD1_HepG2_ENCSR850FEH
chr10	119594783	119595992	ENSG00000151923	0.111	siDDX55_HepG2_ENCSR964YTW
chr6	166944102	166945085	ENSG00000026297	0.19	siAUH_HepG2_ENCSR409CSO
chr16	70524913	70525017	ENSG00000189091	0.0533	siNONO_K562_ENCSR039VEQ
chr19	43489078	43489743	ENSG00000176531	0.105	siILF3_HepG2-ENCSR942MBU
chr22	25606277	25607719	ENSG00000100077	0.0943	siPNPT1_HepG2_ENCSR880DEH
chr17	82736186	82736281	ENSG00000167363	0.0483	siQKI_ENCSR330YOU
chr22	29571536	29572059	ENSG00000184117	0.243	siSSB_HepG2-ENCSR278CHI
chr12	94402349	94402891	ENSG00000173588	0.0446	siRBM25_ENCSR610AEI
chr19	41359639	41361203	ENSG00000142046	0.109	siNONO_K562_ENCSR039VEQ
chr14	39272256	39272384	ENSG00000150527	0.144	siEIF3H_HepG2_ENCSR964YLV
chr2	164924474	164925044	ENSG00000169507	0.0592	siCNOT7_HepG2_ENCSR274KWA
chr17	18904276	18905451	ENSG00000141127	0.207	siU2AF1_HepG2_ENCSR372UWV
chr21	46554001	46554076	ENSG00000160305	0.227	siGRSF1_HepG2-ENCSR674KDQ
chr16	89499969	89500520	ENSG00000197912	0.848	siUPF2_HepG2_ENCSR318OXM
chr19	52733476	52733573	ENSG00000213020	0.108	siNONO_K562_ENCSR398HXV
chr1	52441285	52441371	ENSG00000134744	0.0956	siTIAL1_HepG2_ENCSR450VQO
chr20	50600198	50601220	ENSG00000042062	0.498	siHNRNPH1_K562-ENCSR354RSR
chr7	138462527	138462675	ENSG00000122779	0.253	siMATR3_ENCSR492UFS
chr16	15126548	15127042	ENSG00000179889	0.0558	siNONO_HepG2-ENCSR647NYX|siNONO_HepG2_ENCSR647NYX
chr18	58488400	58489659	ENSG00000198796	0.102	siRPS5_HepG2_ENCSR838SMC
chr10	67955469	67956519	ENSG00000148634	0.0534	siEIF4A3_HepG2_ENCSR957EEG
chr7	72883065	72883182	ENSG00000196313	0.133	siNUFIP2_HepG2-ENCSR629RUG|siETF1_HepG2_ENCSR840QOH
chr10	78020529	78020622	ENSG00000148606	0.0534	siSUB1_HepG2_ENCODE
chr16	46910207	46911939	ENSG00000166123	0.087	siEFTUD2_HepG2-ENCSR620OKS
chr9	137516383	137518028	ENSG00000130653	0.669	siCKAP4_HepG2_ENCSR269SJB
chr17	68378638	68379749	ENSG00000141337	0.422	siEXOSC5_HepG2_ENCSR284SZO
chr16	88703936	88705424	ENSG00000158717	0.54	siFUBP3_HepG2_ENCSR755KOM
chr1	151442305	151443443	ENSG00000143442	1	siDDX52_HepG2-ENCSR913ZWR
chr16	75575736	75577173	ENSG00000034713	0.169	siETF1_HepG2_ENCSR840QOH
chr12	110398235	110399762	ENSG00000196510	0.133	siNUSAP1_HepG2_ENCSR180XTP
chr8	144100743	144101464	ENSG00000179526	0.0504	siRPS10_ENCSR410UHJ
chr4	87020546	87020627	ENSG00000172493	0.271	siLIN28B_HepG2_ENCSR927SLP
chr19	55184270	55184645	ENSG00000080031	0.113	siTAF15_HepG2_ENCSR998RZI
chr19	10164826	10165487	ENSG00000130816	0.112	siHNRNPF-HepG2-ENCODE-ENCSR693MZJ
chr12	9693999	9694091	ENSG00000069493	0.0521	siEIF3H_HepG2_ENCSR964YLV
chr9	108931321	108932994	ENSG00000070061	0.097	siRECQL_ENCSR572AMC|siRECQL_HepG2-ENCSR572AMC
chr6	43030610	43030834	ENSG00000124541	1	siU2AF2_ENCSR622MCX
chr16	72018138	72019531	ENSG00000102967	0.0955	siEIF4G2_HepG2_ENCSR152MON
chr11	881638	882228	ENSG00000177830	0.226	siBCCIP_HepG2_ENCSR570CWH
chr17	18318660	18320241	ENSG00000176994	0.766	siRBM22_HepG2_ENCSR330KHN
chr19	16872722	16874443	ENSG00000127511	0.068	siPHF6_HepG2_ENCSR681SMT
chr5	134631648	134631845	ENSG00000152700	0.0594	siRPS3A_HepG2_ENCSR118VQR
chr7	100121331	100121807	ENSG00000166997	0.0413	siPRPF6_ENCSR529QEZ
chr11	9291754	9292579	ENSG00000166471	0.686	siSSB_HepG2-ENCSR278CHI
chr7	100115846	100116612	ENSG00000106290	0.0485	siFASTKD2_HepG2_ENCSR716WZH
chr15	72276053	72277449	ENSG00000273025	1	siSSB_HepG2-ENCSR278CHI|siSRFBP1_HepG2_ENCSR153GKS|siETF1_HepG2_ENCSR840QOH
chr22	43086096	43087491	ENSG00000100271	0.142	siPRPF4_HepG2_ENCSR215FRI
chr3	48699193	48699268	ENSG00000068745	0.108	siSUPV3L1_HepG2-ENCSR995RPB
chr6	157633206	157633795	ENSG00000175048	0.0415	siXRCC6_ENCSR500WHE
chr14	73300847	73301647	ENSG00000133961	0.126	siSF3B1_HepG2-ENCSR896CFV
chr14	54656198	54657381	ENSG00000020577	0.682	siDDX27_HepG2_ENCSR210RWL
chr17	39912674	39912825	ENSG00000073605	0.0929	siPABPC1_HepG2_ENCSR910YNJ|siXPO5_HepG2_ENCSR778RWJ
chr16	28870709	28870811	ENSG00000178188	0.0817	siCSTF2T_ENCSR914WQV|siPUM2_HepG2_ENCSR210DML|siTAF15_HepG2_ENCSR998RZI|siPES1_HepG2_ENCSR496ETJ
chr20	25455971	25457931	ENSG00000101004	0.0735	siRBM22_HepG2_ENCSR330KHN
chr22	19945944	19946267	ENSG00000093010	0.129	siPRPF8_HepG2-ENCSR998MZP|siPRPF8_HepG2_ENCSR998MZP
chr5	139546442	139546730	ENSG00000131508	1	siUPF2_HepG2_ENCSR318OXM
chr2	27319891	27319969	ENSG00000115204	0.0735	siBCLAF1_HepG2-ENCSR481AYC
chr17	75211448	75211697	ENSG00000125450	0.113	siHNRNPC_HepG2_ENCSR052IYH
chr2	152343133	152343356	ENSG00000157827	0.0951	siHNRNPD_HepG2-ENCSR660MZN
chr1	29172905	29174803	ENSG00000116350	0.124	siKIF1C_HepG2_ENCSR182GKG
chr1	44814681	44815559	ENSG00000222009	1	siPARN_HepG2_ENCSR825QXH
chr6	57160595	57160803	ENSG00000112200	0.13	siQKI_ENCSR330YOU
chr18	31836963	31837108	ENSG00000153339	0.0944	siPUM2_HepG2_ENCSR210DML|siBOP1_HepG2_ENCSR925SYZ|siNOL12_HepG2-ENCSR643UFV|siEIF3D_HepG2_ENCSR788HVK|siPUF60_HepG2_ENCSR648BSC|siG3BP2_HepG2_ENCSR945UYL
chr2	72360834	72360927	ENSG00000144036	0.0716	siEIF4G1_HepG2-ENCSR509LIV|siSUCLG1_HepG2_ENCSR810JYX|siPPIG_HepG2-ENCSR620HAA
chr15	55952654	55953220	ENSG00000069869	0.232	siTBRG4_HepG2_ENCSR741YCA
chr19	18360235	18362213	ENSG00000130517	0.0949	siHDGF_HepG2_ENCSR634KHL
chr1	161325449	161326768	ENSG00000143252	0.124	siHNRNPLL_HepG2_ENCSR490DYI|siHNRNPLL-HepG2-ENCODE-ENCSR490DYI
chr1	56736665	56736784	ENSG00000187889	0.312	siSRFBP1_HepG2_ENCSR153GKS|siBCCIP_HepG2_ENCSR570CWH|siETF1_HepG2_ENCSR840QOH|siHNRNPLL_HepG2_ENCSR490DYI|siSND1_ENCSR398LZW|siHNRNPLL-HepG2-ENCODE-ENCSR490DYI|siNELFE_HepG2-ENCSR939ZRA
chr2	208284283	208285238	ENSG00000115020	0.0957	siSNRNP70_HepG2_ENCSR635BOO|siSNRNP70_HepG2-ENCSR635BOO
chr11	68083759	68084329	ENSG00000110721	0.329	siMETAP2_HepG2_ENCSR992JGE
chr16	50313307	50313491	ENSG00000121281	0.192	siRPS3A_HepG2_ENCSR118VQR
chr10	68757608	68757833	ENSG00000060339	0.0512	siPUS1_HepG2_ENCSR296ERI
chr16	2523139	2524364	ENSG00000162066	0.43	siSF3A3_HepG2_ENCSR374NMJ
chr4	25149216	25149405	ENSG00000109618	0.051	siEIF3D_HepG2_ENCSR788HVK
chr2	99479070	99479748	ENSG00000135945	1	siLSM11_HepG2-ENCSR883BXR|siAKAP8_HepG2-ENCSR958KSY|siLSM11_HepG2_ENCSR883BXR
chr19	12673379	12673755	ENSG00000123154	0.23	siPUM2_HepG2_ENCSR210DML
chr19	36581688	36582704	ENSG00000186020	0.731	siFAM120A_HepG2_ENCSR047VPW
chr1	6647815	6649060	ENSG00000007923	0.0729	siFKBP4_HepG2_ENCSR639LKS
chr5	73803542	73804789	ENSG00000214944	0.637	siSNRNP70_HepG2_ENCSR635BOO|siSNRNP70_HepG2-ENCSR635BOO
chr12	118090826	118091107	ENSG00000176834	0.0863	siXPO5_HepG2_ENCSR778RWJ|siTIAL1_HepG2_ENCSR450VQO
chr10	73399696	73399794	ENSG00000138279	0.0755	siHNRNPC_HepG2_ENCSR052IYH
chr17	55139526	55140482	ENSG00000166263	0.0759	siEIF4B_ENCSR313CHR
chr7	102548160	102548928	ENSG00000168255	0.102	siNONO_K562_ENCSR039VEQ
chr19	2843196	2843400	ENSG00000186300	0.205	siSFPQ_HepG2-ENCSR782MXN
chr19	12324919	12325466	ENSG00000188868	0.0522	siHNRNPC_HepG2_ENCSR052IYH
chr8	11866157	11867391	ENSG00000164733	0.131	siABCF1_HepG2-ENCSR610VTA
chr1	77788012	77788031	ENSG00000180488	0.0619	siEIF3D_HepG2_ENCSR788HVK
chr1	154606004	154607804	ENSG00000160710	0.058	siMSI2_HepG2-ENCSR896MMU
chr16	50342492	50342729	ENSG00000166164	0.0571	siSTIP1_HepG2_ENCSR871BXO
chr10	49964763	49965324	ENSG00000227345	0.735	siUTP3_HepG2-ENCSR910ECL
chr6	33282312	33283672	ENSG00000227057	0.296	siRPL23A_HepG2-ENCSR706SXN
chr14	63602347	63602435	ENSG00000140006	0.228	siSSRP1_HepG2_ENCSR422JMS|siSNRNP70_HepG2_ENCSR635BOO|siQKI_ENCSR330YOU|siSNRNP70_HepG2-ENCSR635BOO
chr9	89329743	89329943	ENSG00000187742	0.119	siHNRNPA1_HepG2_ENCSR182DAW
chr5	134849936	134851340	ENSG00000181904	0.123	siPRPF8_HepG2_ENCSR998MZP
chr2	238069924	238070466	ENSG00000258984	0.143	siSF3A3_HepG2_ENCSR374NMJ
chr22	30964057	30964077	ENSG00000133422	0.288	siNELFE_HepG2-ENCSR939ZRA
chr17	20892830	20892919	ENSG00000205212	1	siKRR1_HepG2_ENCSR542ESY|siHNRNPD_HepG2-ENCSR660MZN|siNSUN2_HepG2-ENCSR629RUG|siDDX21_ENCSR485ZTC
chr12	53400787	53401066	ENSG00000185591	0.108	siLARP4_HepG2_ENCSR744PAQ
chr9	128883897	128885388	ENSG00000136802	0.041	siPUS1_HepG2_ENCSR296ERI
chr13	110684666	110685598	ENSG00000134905	0.0456	siKHDRBS1_HepG2-ENCSR784FTX
chr3	111093208	111094366	ENSG00000177707	0.489	siSUCLG1_HepG2_ENCSR810JYX
chr5	41935622	41936318	ENSG00000151876	0.0654	siCNOT7_HepG2_ENCSR274KWA
chr6	35902072	35902228	ENSG00000096063	0.19	siHNRNPC_HepG2_ENCSR052IYH
chr7	71885247	71886507	ENSG00000183166	0.095	siYTHDC2_K562-ENCSR843LYF
chr8	26350599	26350681	ENSG00000221914	0.18	siPABPC1_HepG2_ENCSR910YNJ|siNONO_K562_ENCSR398HXV|siRPS19_HepG2_ENCSR486AIO|siYTHDC2_K562-ENCSR843LYF
chrX	119006732	119007724	ENSG00000175556	0.0598	siSF3A3_HepG2_ENCSR374NMJ
chr19	49778519	49778641	ENSG00000196961	0.0549	siMTPAP_HepG2-ENCSR701GSV
chr1	93590249	93592064	ENSG00000137936	0.785	siLARP4_HepG2_ENCSR744PAQ|siSSB_HepG2-ENCSR278CHI
chr4	1330099	1330522	ENSG00000090316	0.106	siFXR1_HepG2_ENCSR009PPI
chr1	35840013	35840036	ENSG00000134698	0.0574	siEIF4A3_HepG2_ENCSR957EEG
chr9	128341309	128342405	ENSG00000167114	0.0623	siNKRF_HepG2_ENCSR517JDK
chr19	3510182	3510237	ENSG00000105325	0.143	siDGCR8_K562-ENCSR466TGH
chr10	78006926	78007063	ENSG00000148606	0.0437	siZC3H8_HepG2_ENCSR696JWAL
chr1	148127395	148129105	ENSG00000263956	0.155	siSF3B1_HepG2-ENCSR896CFV
chr1	10329559	10329668	ENSG00000054523	0.0674	siSRSF5_HepG2_ENCSR781YNI
chr19	16081188	16081538	ENSG00000167460	0.05	siFMR1_HepG2-ENCSR905HID
chr10	103437355	103437459	ENSG00000148843	0.0469	siSSB_HepG2-ENCSR278CHI
chr9	137611550	137612797	ENSG00000197070	0.393	siETF1_HepG2_ENCSR840QOH
chr9	122868673	122868974	ENSG00000056586	0.112	siDDX3X_ENCSR637JLM
chr2	174396715	174396875	ENSG00000144306	0.267	siABCF1_HepG2-ENCSR610VTA
chr17	39911519	39912128	ENSG00000073605	0.0826	siAKAP8_HepG2-ENCSR958KSY
chrX	49121412	49122286	ENSG00000068394	0.046	siILF2_HepG2_ENCSR366FFV
chr5	139547513	139547943	ENSG00000131508	1	siRPL23A_HepG2-ENCSR706SXN
chr1	211951600	211951770	ENSG00000143493	0.0401	siBOP1_HepG2_ENCSR925SYZ
chrX	2261399	2261767	ENSG00000169084	0.0639	siSNRNP70_HepG2_ENCSR635BOO|siSNRNP70_HepG2-ENCSR635BOO
chr2	42614100	42614194	ENSG00000057935	0.123	siPNPT1_HepG2_ENCSR880DEH
chr4	8207805	8209226	ENSG00000125089	0.452	siU2AF2_ENCSR622MCX
chrX	16709724	16709840	ENSG00000047230	0.255	siKHDRBS1_HepG2-ENCSR784FTX|siHNRNPC_HepG2_ENCSR052IYH|siLIN28B_HepG2_ENCSR927SLP
chr16	23839299	23839959	ENSG00000166501	1	siPOLR2G_K562_ENCSR936TED
chrX	1407267	1408061	ENSG00000169093	0.841	siEIF3D_HepG2_ENCSR788HVK
chr12	2932243	2932327	ENSG00000078246	0.0632	siDHX30_HepG2_ENCSR853PBF
chr3	58499593	58500403	ENSG00000168301	0.0426	siSMN1_HepG2-ENCSR090UMI
chr15	79892826	79892946	ENSG00000136371	0.0482	siSSB_HepG2-ENCSR278CHI|siHNRNPC_HepG2_ENCSR052IYH
chr4	165331326	165331933	ENSG00000052802	0.0748	siKRR1_HepG2_ENCSR542ESY
chr15	28259695	28259790	ENSG00000128731	0.0889	siDDX3X_ENCSR637JLM|siRPS5_HepG2_ENCSR838SMC
chr4	165098511	165099000	ENSG00000170088	0.101	siEIF3D_HepG2_ENCSR788HVK
chr19	56157682	56157708	ENSG00000167685	0.592	siFMR1_HepG2-ENCSR905HID
chr7	73321113	73322183	ENSG00000146755	0.0428	siETF1_HepG2_ENCSR840QOH
chr14	23314326	23315663	ENSG00000258643	0.552	siGRSF1_HepG2-ENCSR674KDQ
chr1	184884458	184884549	ENSG00000135842	0.0804	siYTHDC2_K562-ENCSR843LYF
chr1	108992723	108993318	ENSG00000085433	0.0446	siBCCIP_HepG2_ENCSR570CWH
chr2	113637806	113638921	ENSG00000144134	0.0716	siSSRP1_HepG2_ENCSR422JMS
chr17	4677207	4678328	ENSG00000141456	0.0412	siDKC1_HepG2-ENCSR118KUN|siDKC1_HepG2_ENCSR118KUN
chr10	12245260	12245291	ENSG00000151465	0.0467	siAKAP8L_HepG2_ENCSR807ODB|siRPL23A_HepG2-ENCSR706SXN
chr22	28697064	28697842	ENSG00000183765	0.0841	siHNRNPH1_K562-ENCSR354RSR
chr17	45914881	45916427	ENSG00000186868	0.413	siSSB_HepG2-ENCSR278CHI
chr1	245103615	245105294	ENSG00000203666	1	siDAZAP1_ENCSR220TBR
chr2	85323539	85324355	ENSG00000152291	0.122	siPHF6_HepG2_ENCSR681SMT
chr7	21440632	21440868	ENSG00000105866	0.166	siSUCLG1_HepG2_ENCSR810JYX
chr6	36545227	36546453	ENSG00000112079	0.108	siU2AF2_ENCSR622MCX
chr19	47779244	47779544	ENSG00000178980	0.213	siGRSF1_HepG2-ENCSR674KDQ
chrX	103683229	103683994	ENSG00000123562	0.0521	siHNRNPL-HepG2-ENCSR155BMF
chr8	125104011	125104225	ENSG00000156831	0.0947	siPUM1_HepG2_ENCSR945XKW
chr17	78192044	78192288	ENSG00000183077	0.0454	siDDX21_ENCSR485ZTC
chr19	40334153	40334282	ENSG00000160392	0.0535	siGRWD1_HepG2_ENCSR850FEH
chr12	110398244	110399687	ENSG00000196510	0.122	siRRP9_HepG2-ENCSR471GIS
chr17	75801167	75802866	ENSG00000132478	0.12	siEIF4B_ENCSR313CHR
chr2	69463012	69463625	ENSG00000115977	1	siRBM25_ENCSR610AEI
chr6	31801495	31802498	ENSG00000204392	0.0488	siYTHDC2_K562-ENCSR843LYF
chr3	51973659	51973855	ENSG00000114779	0.325	siQKI_ENCSR330YOU
chr16	88717988	88718005	ENSG00000103335	0.323	siEWSR1_HepG2_ENCSR532ZPP|siDROSHA_K562_ENCSR974RYS
chr3	197535385	197536598	ENSG00000161267	0.858	siRRP9_HepG2-ENCSR471GIS
chr9	137377596	137378941	ENSG00000187609	1	siDROSHA_K562_ENCSR974RYS
chr8	22096713	22096947	ENSG00000158863	0.395	siEIF4B_ENCSR313CHR
chr18	3110758	3111273	ENSG00000101605	0.0609	siPABPC1_HepG2_ENCSR910YNJ
chr9	128517252	128517289	ENSG00000119392	0.521	siCELF1_HepG2-ENCSR695XOD|siCELF1_HepG2_ENCSR695XOD
chr15	40658202	40658930	ENSG00000137812	0.187	siBCLAF1_HepG2-ENCSR481AYC
chr3	197534919	197536551	ENSG00000161267	0.766	siBCLAF1_HepG2-ENCSR481AYC
chrX	23842127	23842221	ENSG00000184831	0.0772	siSUPV3L1_HepG2-ENCSR995RPB
chr16	29447956	29449237	ENSG00000261740	0.0903	siSUGP2_HepG2_ENCSR837QDN
chr11	67135114	67135211	ENSG00000173120	0.255	siKRR1_HepG2_ENCSR542ESY|siHNRNPU_HepG2_ENCSR308IKH|siSLTM_HepG2_ENCSR185JGT|siPRPF6_ENCSR529QEZ|siETF1_HepG2_ENCSR840QOH|siPHF6_HepG2_ENCSR681SMT|siACO1_HepG2-ENCSR511SYK|siPPIL4_HepG2_ENCSR851KEX
chr17	82580820	82582356	ENSG00000141568	0.0861	siEIF4B_ENCSR313CHR
chr20	63675911	63677199	ENSG00000258366	0.042	siXRCC6_ENCSR500WHE
chr14	23072894	23073655	ENSG00000100813	0.0616	siU2AF1_HepG2_ENCSR372UWV
chr7	76257520	76257989	ENSG00000177679	1	siTAF15_HepG2_ENCSR998RZI
chr18	12963462	12964778	ENSG00000085415	0.0956	siILF3_HepG2-ENCSR942MBU
chr19	48865755	48865848	ENSG00000105559	0.0478	siEIF2S1_ENCSR861ENA
chr15	75422968	75424940	ENSG00000169375	0.043	siIGF2BP3_HepG2_ENCSR710NWE
chr16	87894866	87895131	ENSG00000174990	0.117	siRBM25_ENCSR610AEI
chr4	22421537	22422586	ENSG00000152990	0.0417	siEWSR1_HepG2_ENCSR532ZPP
chr19	10681594	10681850	ENSG00000129351	0.204	siNONO_K562_ENCSR039VEQ
chr9	37773399	37773469	ENSG00000107371	0.459	siPABPN1_K562_ENCSR416ZJH
chr14	50598377	50598503	ENSG00000198513	0.0928	siBCLAF1_HepG2-ENCSR481AYC
chr1	143968250	143968533	ENSG00000263513	0.0474	siEIF4G1_HepG2-ENCSR509LIV
chr9	123004328	123004429	ENSG00000011454	0.0669	siAARS_HepG2-ENCSR547NWD|siMATR3_ENCSR492UFS|siDDX21_ENCSR485ZTC
chr20	45896715	45896825	ENSG00000064601	0.116	siDAZAP1_ENCSR220TBR
chr19	44676578	44676724	ENSG00000186567	0.155	siSRFBP1_HepG2_ENCSR153GKS|siDDX3X_ENCSR637JLM|siEIF4A3_HepG2_ENCSR957EEG|siEWSR1_HepG2_ENCSR532ZPP|siUTP18_HepG2_ENCSR269ZAO
chr6	147245014	147246938	ENSG00000164506	0.232	siNONO_K562_ENCSR039VEQ
chr11	47752179	47752259	ENSG00000109920	0.0471	siBOP1_HepG2_ENCSR925SYZ
chr9	19093792	19093861	ENSG00000147874	0.0916	siTFIP11_HepG2_ENCSR573UBF
chr19	5710110	5710680	ENSG00000196365	0.0558	siWDR43_K562_ENCSR341PZW
chr20	33513017	33513623	ENSG00000078699	0.148	siEIF4G2_HepG2_ENCSR152MON
chr22	20758288	20759809	ENSG00000241973	0.0543	siHNRNPH1_K562-ENCSR354RSR
chr21	43725281	43726173	ENSG00000160209	0.112	siDDX5_HepG2_ENCSR808FBR
chr16	30943643	30945364	ENSG00000099364	0.0495	siFASTKD1_HepG2-ENCSR728BOL
chr16	87891994	87892265	ENSG00000174990	0.293	siUPF2_HepG2_ENCSR318OXM
chr21	34818557	34820480	ENSG00000159216	0.385	siEXOSC5_HepG2_ENCSR284SZO
chr12	50133995	50134037	ENSG00000139624	0.157	siNONO_K562_ENCSR039VEQ
chr2	97646517	97646634	ENSG00000135940	0.0668	siHNRNPU_HepG2_ENCSR308IKH|siPUF60_HepG2_ENCSR648BSC
chr17	3734049	3734386	ENSG00000083457	0.0746	siRPS10_ENCSR410UHJ
chr9	128327351	128327956	ENSG00000167113	0.13	siPUM2_HepG2_ENCSR210DML
chr6	35841597	35841764	ENSG00000096063	0.167	siSSB_HepG2-ENCSR278CHI
chr1	147189149	147189384	ENSG00000131781	0.0495	siG3BP1_HepG2_ENCODE|siSF3B4_HepG2_ENCODE|siHNRNPK_HepG2_ENCODE|siAKAP1_HepG2_ENCODE|siNCBP2_HepG2_ENCODE
chr9	126822721	126822828	ENSG00000169155	0.6	siKRR1_HepG2_ENCSR542ESY|siHNRNPLL_HepG2_ENCSR490DYI|siHNRNPLL-HepG2-ENCODE-ENCSR490DYI|siEIF3D_HepG2_ENCSR788HVK|siYTHDC2_K562-ENCSR843LYF|siLIN28B_HepG2_ENCSR927SLP
chr3	114006324	114006441	ENSG00000163617	0.219	siLARP4_HepG2_ENCSR744PAQ|siKRR1_HepG2_ENCSR542ESY
chr15	44600831	44601824	ENSG00000104133	0.116	siMETAP2_HepG2_ENCSR992JGE
chr10	119588575	119588704	ENSG00000151923	0.142	siRPLP0_HepG2_ENCSR082YGI
chr22	46990015	46990110	ENSG00000054611	0.0802	siDGCR8_K562-ENCSR466TGH
chr8	81678583	81678689	ENSG00000133731	0.298	siADAR_HepG2-ENCSR104OLN|siSSRP1_HepG2_ENCSR422JMS|siDAZAP1_ENCSR220TBR|siLARP4_HepG2_ENCSR744PAQ|siSSB_HepG2-ENCSR278CHI|siWDR43_K562_ENCSR341PZW|siFUBP3_HepG2_ENCSR755KOM|siGPKOW_HepG2_ENCSR968YWY|siSART3_HepG2_ENCSR011BBS|siKHDRBS1_HepG2-ENCSR784FTX|siDDX55_HepG2_ENCSR964YTW|siPRPF8_HepG2-ENCSR998MZP|siLSM11_HepG2-ENCSR883BXR|siBCLAF1_HepG2-ENCSR481AYC|siPUM2_HepG2_ENCSR210DML|siDDX19B_HepG2_E…
chr2	108850638	108850755	ENSG00000163006	0.18	siEIF2S2_HepG2_ENCSR110HAA
chr2	111916141	111916270	ENSG00000153208	0.119	siU2AF2_ENCSR622MCX
chr19	6703371	6703481	ENSG00000125730	0.272	siBCCIP_HepG2_ENCSR570CWH
chr19	40267387	40269042	ENSG00000105221	0.0753	siU2AF1_HepG2_ENCSR372UWV
chr17	56829588	56830099	ENSG00000214226	0.837	siSRFBP1_HepG2_ENCSR153GKS
chr7	77584593	77584694	ENSG00000127947	0.196	siSSRP1_HepG2_ENCSR422JMS
chr6	33623513	33624399	ENSG00000096433	0.587	siAKAP8_HepG2-ENCSR958KSY
chr7	128499804	128500213	ENSG00000165055	0.151	siSRFBP1_HepG2_ENCSR153GKS
chr8	144844304	144845196	ENSG00000170619	1	siSAFB2_HepG2_ENCSR110ZYD
chr12	45953828	45954564	ENSG00000139218	0.111	siSAFB2_HepG2_ENCSR110ZYD
chr19	48457254	48458573	ENSG00000182324	1	siNONO_K562_ENCSR039VEQ
chr6	85588863	85590305	ENSG00000135317	0.0536	siTAF15_HepG2_ENCSR998RZI
chr6	13601081	13602381	ENSG00000124523	0.0998	siAGO1_ENCSR533HXS
chr7	138565388	138566470	ENSG00000122779	0.0554	siQKI_ENCSR330YOU
chr14	34443540	34444744	ENSG00000165389	1	siSRSF3_HepG2-ENCSR376FGR
chr5	139541859	139541913	ENSG00000131508	0.256	siBCLAF1_HepG2-ENCSR481AYC
chr12	51007041	51007772	ENSG00000110911	0.104	siGRSF1_HepG2-ENCSR674KDQ
chr7	143269316	143270584	ENSG00000197448	1	siCALR_HepG2_ENCSR040WAK
chr11	653110	653624	ENSG00000177030	0.112	siFMR1_HepG2-ENCSR905HID
chr16	15124492	15124519	ENSG00000179889	0.575	siG3BP1_HepG2_ENCODE|siSF3B4_HepG2_ENCODE|siGTF2F1_HepG2_ENCODE|siAKAP1_HepG2_ENCODE|siTRA2A_HepG2_ENCODE|siDDX24_HepG2_ENCODE|siDDX6_HepG2_ENCODE
chr6	44308704	44310264	ENSG00000272442	0.272	siBUD13_HepG2-ENCSR382QKD
chr1	162596197	162596318	ENSG00000117143	0.0491	siSBDS_HepG2_ENCSR343DHN
chr14	74020340	74022050	ENSG00000119636	0.673	siEIF4A3_HepG2_ENCSR957EEG|siHNRNPL-HepG2-ENCSR155BMF|siNKRF_HepG2_ENCSR517JDK|siCKAP4_HepG2_ENCSR269SJB
chr7	56039018	56039517	ENSG00000146733	0.637	siSUGP2_HepG2_ENCSR837QDN|siSNRNP70_HepG2_ENCSR635BOO|siSNRNP70_HepG2-ENCSR635BOO
chr7	99506929	99507060	ENSG00000196652	0.097	siRPS3A_HepG2_ENCSR118VQR
chr15	40414095	40414371	ENSG00000128928	0.0953	siSUCLG1_HepG2_ENCSR810JYX
chr22	20743557	20743773	ENSG00000241973	0.0779	siWDR43_K562_ENCSR341PZW
chr5	73807058	73808413	ENSG00000214944	0.85	siSFPQ_HepG2-ENCSR782MXN
chr9	35315077	35315169	ENSG00000198722	0.0713	siIGF2BP2_HepG2-ENCSR478FJK|siPRPF6_ENCSR529QEZ|siPNPT1_HepG2_ENCSR880DEH|siIGF2BP2_ENCSR478FJK
chr16	71691139	71691285	ENSG00000040199	0.465	siNKRF_HepG2_ENCSR517JDK
chr2	54035521	54036635	ENSG00000170634	0.36	siDDX21_ENCSR485ZTC
chr9	92430444	92431026	ENSG00000188312	0.24	siWDR43_K562_ENCSR341PZW
chr9	122885451	122885921	ENSG00000056586	0.0638	siILF2_HepG2_ENCSR366FFV
chrX	363684	365148	ENSG00000167393	0.56	siHDGF_HepG2_ENCSR634KHL|siRPS2_HepG2_ENCSR667RIA
chr1	9925815	9927424	ENSG00000162441	0.984	siETF1_HepG2_ENCSR840QOH
chr7	99484875	99485017	ENSG00000198556	0.175	siRPS5_HepG2_ENCSR838SMC
chr16	133203	134901	ENSG00000103148	0.0507	siU2AF2_ENCSR622MCX
chr7	76619066	76619787	ENSG00000146707	0.486	siEIF2S1_ENCSR861ENA
chr19	52802254	52804141	ENSG00000198538	0.183	siDGCR8_K562-ENCSR466TGH
chr2	215370932	215371246	ENSG00000115414	0.0468	siRBM15_HepG2-ENCSR599PXD
chr1	6828314	6828434	ENSG00000171735	0.0701	siHNRNPC_HepG2_ENCSR052IYH
chr1	12023749	12023800	ENSG00000116691	0.0924	siRBM27_HepG2-ENCSR222SMI
chr22	21691010	21692571	ENSG00000100023	0.0694	siEIF4B_ENCSR313CHR
chr20	31533428	31534347	ENSG00000101294	0.241	siSF3A3_HepG2_ENCSR374NMJ
chr6	35841522	35841557	ENSG00000096063	0.0482	siSRFBP1_HepG2_ENCSR153GKS
chr12	51007041	51007396	ENSG00000110911	0.0542	siIGF2BP2_HepG2-ENCSR478FJK|siIGF2BP2_ENCSR478FJK
chr20	4872831	4873053	ENSG00000089057	0.188	siMARK2_HepG2-ENCSR105OXX
chr19	7531464	7531790	ENSG00000090674	0.0549	siRBM22_HepG2_ENCSR330KHN
chr18	74261871	74263139	ENSG00000166347	0.0409	siILF3_HepG2-ENCSR942MBU
chr16	87362514	87362528	ENSG00000103264	0.0991	siBCCIP_HepG2_ENCSR570CWH
chr9	20790384	20790540	ENSG00000188352	0.084	siGRSF1_HepG2-ENCSR674KDQ|siSUCLG1_HepG2_ENCSR810JYX|siTAF15_HepG2_ENCSR998RZI
chr14	55001337	55001605	ENSG00000198554	0.0716	siDGCR8_K562-ENCSR466TGH
chr18	669765	669927	ENSG00000176890	0.748	siETF1_HepG2_ENCSR840QOH
chr7	128492029	128492698	ENSG00000165055	0.077	siEIF4G1_HepG2-ENCSR509LIV
chr15	89296196	89297619	ENSG00000140525	0.153	siYTHDC2_K562-ENCSR843LYF
chr12	111749439	111749762	ENSG00000111271	0.0703	siTBRG4_HepG2_ENCSR741YCA
chr9	133392220	133392407	ENSG00000198870	0.824	siEIF2S1_ENCSR861ENA
chr16	27719563	27720651	ENSG00000047578	0.522	siMATR3_ENCSR492UFS|siEFTUD2_HepG2-ENCSR620OKS|siRRP9_HepG2-ENCSR471GIS
chr18	9388741	9389119	ENSG00000128791	0.342	siSF3B1_HepG2-ENCSR896CFV
chr15	65464538	65464662	ENSG00000074603	0.122	siMTPAP_HepG2-ENCSR701GSV
chr2	54138838	54139632	ENSG00000170634	0.0872	siBCLAF1_HepG2-ENCSR481AYC|siACO1_HepG2-ENCSR511SYK
chr16	89152516	89153171	ENSG00000176715	0.546	siSRFBP1_HepG2_ENCSR153GKS
chr1	247306382	247307695	ENSG00000162714	0.898	siHNRNPM-HepG2-ENCSR995JMS
chr14	67254830	67254967	ENSG00000072415	0.0842	siDDX28_HepG2_ENCSR222CSF
chr1	9258278	9259573	ENSG00000049239	0.247	siACO1_HepG2-ENCSR511SYK
chr17	82719295	82719541	ENSG00000141560	0.109	siGRSF1_HepG2-ENCSR674KDQ|siDDX47_HepG2-ENCSR388CNS|siQKI_ENCSR330YOU|siHNRNPA0_HepG2-ENCSR720BPO
chr12	123527329	123528250	ENSG00000188026	0.414	siAARS_HepG2-ENCSR547NWD
chr8	143540831	143540948	ENSG00000014164	0.545	siUPF1_HepG2-ENCSR689MIY|siPUS1_HepG2_ENCSR296ERI|siPUM2_HepG2_ENCSR210DML|siU2AF1_HepG2_ENCSR372UWV|siNONO_HepG2-ENCSR647NYX|siEIF3H_HepG2_ENCSR964YLV|siTBRG4_HepG2_ENCSR741YCA|siNONO_HepG2_ENCSR647NYX|siPUF60_HepG2_ENCSR648BSC
chr17	45083658	45083755	ENSG00000136448	0.0539	siPNPT1_HepG2_ENCSR880DEH
chr9	137378460	137379058	ENSG00000187609	0.352	siNONO_HepG2-ENCSR647NYX|siNONO_HepG2_ENCSR647NYX
chr17	46047479	46048354	ENSG00000120071	0.0833	siSRFBP1_HepG2_ENCSR153GKS
chr11	63820876	63821629	ENSG00000168005	0.124	siYTHDC2_K562-ENCSR843LYF
chrX	1407315	1407874	ENSG00000169093	0.884	siFMR1_HepG2-ENCSR905HID
chr22	40955287	40956729	ENSG00000100387	0.281	siPRPF4_HepG2_ENCSR215FRI
chr16	72087655	72087787	ENSG00000140830	0.0961	siEIF4A3_HepG2_ENCSR957EEG
chr14	58231099	58231153	ENSG00000131966	0.415	siXRCC6_ENCSR500WHE|siMETAP2_HepG2_ENCSR992JGE
chr20	33011748	33012667	ENSG00000078898	0.061	siILF3_HepG2-ENCSR942MBU
chr2	53929365	53929871	ENSG00000068878	0.164	siPABPN1_K562_ENCSR416ZJH
chr10	112972515	112972613	ENSG00000148737	0.111	siRBM34_ENCSR318HAT
chr1	155312514	155312767	ENSG00000160752	0.28	siEIF4G1_HepG2-ENCSR509LIV|siUBE2L3_HepG2_ENCSR424JSU
chr20	62276870	62278410	ENSG00000130703	0.0857	siCKAP4_HepG2_ENCSR269SJB
chr17	64451164	64451284	ENSG00000271605	0.335	siDROSHA_K562_ENCSR974RYS
chr1	149087354	149088073	ENSG00000269713	0.126	siUPF1_HepG2-ENCSR689MIY
chr7	66078659	66078715	ENSG00000126522	0.196	siU2AF1_HepG2_ENCSR372UWV|siHNRNPA0_HepG2-ENCSR720BPO
chr2	130166226	130166305	ENSG00000136699	0.111	siETF1_HepG2_ENCSR840QOH
chr19	50318576	50318988	ENSG00000131398	0.832	siDDX47_HepG2-ENCSR388CNS
chr7	73613455	73614920	ENSG00000009950	0.0703	siFXR1_HepG2_ENCSR009PPI
chr11	102403209	102404709	ENSG00000152558	0.0655	siTUFM_HepG2_ENCSR459EMR
chr20	35726111	35726447	ENSG00000131051	0.45	siYBX3_HepG2_ENCSR494VSD
chr13	98200543	98202467	ENSG00000152767	0.205	siIGF2BP3_HepG2_ENCSR710NWE
chr12	48835814	48835990	ENSG00000174243	0.0612	siSBDS_HepG2_ENCSR343DHN
chr7	77383062	77383179	ENSG00000186088	0.12	siSTIP1_HepG2_ENCSR871BXO
chr19	52733476	52733727	ENSG00000213020	0.0687	siUTP3_HepG2-ENCSR910ECL
chr20	4872953	4873053	ENSG00000089057	0.101	siSRFBP1_HepG2_ENCSR153GKS|siEIF2S1_ENCSR861ENA
chr8	96316980	96317878	ENSG00000156471	0.203	siPABPN1_K562_ENCSR416ZJH
chr2	241762499	241764171	ENSG00000180902	0.0723	siEIF4A3_HepG2_ENCSR957EEG
chr3	9817177	9817609	ENSG00000214021	0.108	siACO1_HepG2-ENCSR511SYK
chr6	138790421	138791286	ENSG00000024862	0.188	siRPS3A_HepG2_ENCSR118VQR
chr9	128327429	128327520	ENSG00000167113	0.748	siDGCR8_K562-ENCSR466TGH
chr2	231042168	231042867	ENSG00000204128	0.0446	siDDX27_HepG2_ENCSR210RWL
chr16	31757196	31758521	ENSG00000197302	0.508	siPRPF6_ENCSR529QEZ
chr16	89809107	89809291	ENSG00000187741	0.101	siSTIP1_HepG2_ENCSR871BXO|siRPS5_HepG2_ENCSR838SMC
chr16	88762528	88764492	ENSG00000103335	0.0882	siNELFE_HepG2-ENCSR939ZRA
chr8	143637826	143638504	ENSG00000183309	0.49	siAUH_HepG2_ENCSR409CSO
chr16	53622890	53623000	ENSG00000103494	0.677	siLARP4_HepG2_ENCSR744PAQ|siYBX3_HepG2_ENCSR494VSD|siHNRNPM-HepG2-ENCSR995JMS
chr7	32572085	32572154	ENSG00000105778	0.0664	siEIF2S1_ENCSR861ENA
chr17	82079947	82080015	ENSG00000169710	0.202	siPABPN1_K562_ENCSR416ZJH
chr13	102804671	102805239	ENSG00000134897	0.126	siAATF_ENCSR424YSV
chr5	1286165	1286921	ENSG00000164362	1	siETF1_HepG2_ENCSR840QOH
chr2	190897679	190899205	ENSG00000115419	0.0595	siHNRNPA0_HepG2-ENCSR720BPO
chr6	47514990	47515962	ENSG00000198087	0.0559	siPES1_HepG2_ENCSR496ETJ
chr22	19956644	19958179	ENSG00000093010	0.244	siU2AF2_ENCSR622MCX
chr7	84133791	84133884	ENSG00000075213	0.235	siILF3_HepG2-ENCSR942MBU
chr16	4703689	4704252	ENSG00000168096	0.0719	siHNRNPM-HepG2-ENCSR995JMS
chr19	36581638	36582704	ENSG00000186020	0.262	siHNRNPA0_HepG2-ENCSR720BPO
chr11	427442	427564	ENSG00000185101	0.0907	siPABPC1_HepG2_ENCSR910YNJ|siPRPF8_HepG2-ENCSR998MZP|siAUH_HepG2_ENCSR409CSO|siTROVE2_HepG2-ENCSR946OFN|siAARS_HepG2-ENCSR547NWD|siEIF4B_ENCSR313CHR|siPNPT1_HepG2_ENCSR880DEH|siPRPF8_HepG2_ENCSR998MZP
chr19	54176532	54176978	ENSG00000125505	0.0658	siMARK2_HepG2-ENCSR105OXX
chr17	75896002	75896434	ENSG00000141569	0.293	siWDR43_K562_ENCSR341PZW
chr3	42587411	42588927	ENSG00000008324	1	siIGF2BP3_HepG2_ENCSR710NWE
chr8	41960136	41960503	ENSG00000083168	0.0964	siHNRNPC_HepG2_ENCSR052IYH
chrX	2843651	2843772	ENSG00000056998	0.0415	siYBX3_HepG2_ENCSR494VSD
chr9	19091175	19091296	ENSG00000147874	0.067	siPKM_HepG2-ENCSR656DQV
chr19	56144318	56145849	ENSG00000167685	0.0834	siPHF6_HepG2_ENCSR681SMT
chr7	24839865	24839963	ENSG00000070882	0.044	siHNRNPC_HepG2_ENCSR052IYH
chr20	34373531	34374882	ENSG00000078747	0.0474	siHSPD1_HepG2_ENCSR243IGA
chrX	1419233	1420890	ENSG00000169093	0.0809	siAKAP8L_HepG2_ENCSR807ODB|siRCC2_HepG2_ENCSR685JXU
chr16	30361067	30361539	ENSG00000169221	0.329	siAGO1_ENCSR533HXS
chr3	13350480	13350775	ENSG00000132182	0.0435	siWDR43_K562_ENCSR341PZW
chr7	16281026	16282496	ENSG00000214960	0.58	siPOLR2G_K562_ENCSR936TED
chr11	68054631	68055763	ENSG00000110721	0.374	siSTIP1_HepG2_ENCSR871BXO
chr12	121310245	121310279	ENSG00000089053	0.19	siSF3A3_HepG2_ENCSR374NMJ
chr11	927092	927828	ENSG00000183020	0.192	siEWSR1_HepG2_ENCSR532ZPP
chr7	2722276	2722325	ENSG00000174945	1	siAKAP8_HepG2-ENCSR958KSY|siTAF15_HepG2_ENCSR998RZI
chr16	1939475	1940691	ENSG00000198736	0.0906	siUTP3_HepG2-ENCSR910ECL
chr1	155315921	155316041	ENSG00000160752	0.109	siBCLAF1_HepG2-ENCSR481AYC
chr16	89665599	89665831	ENSG00000167523	0.0638	siDDX47_HepG2-ENCSR388CNS
chr3	150557587	150557676	ENSG00000144895	0.242	siSLBP_HepG2_ENCSR519KXM
chr20	49943961	49944340	ENSG00000124226	0.117	siU2AF1_HepG2_ENCSR372UWV|siTBRG4_HepG2_ENCSR741YCA
chr16	18828873	18828995	ENSG00000157106	0.0789	siWDR43_K562_ENCSR341PZW|siHNRNPC_HepG2_ENCSR052IYH|siPABPC1_HepG2_ENCSR910YNJ|siPABPN1_K562_ENCSR416ZJH
chr9	133734592	133735791	ENSG00000123453	0.0448	siBCLAF1_HepG2-ENCSR481AYC
chr1	155314031	155314686	ENSG00000160752	0.219	siDDX1_HepG2-ENCSR070LJO|siSMN1_HepG2-ENCSR090UMI
chr11	66956062	66956366	ENSG00000173599	0.0408	siNONO_K562_ENCSR039VEQ
chr19	47189449	47189683	ENSG00000142230	0.134	siLARP7_HepG2-ENCSR624FBY
chr1	207365717	207365864	ENSG00000196352	1	siHSPD1_HepG2_ENCSR243IGA|siFASTKD1_HepG2-ENCSR728BOL
chr9	122922113	122922234	ENSG00000171448	0.129	siDDX47_HepG2-ENCSR388CNS
chr16	28890215	28890273	ENSG00000196296	0.264	siHNRNPA1_HepG2_ENCSR182DAW|siEXOSC5_HepG2_ENCSR284SZO
chr7	100468241	100469442	ENSG00000166925	0.197	siRBM22_HepG2_ENCSR330KHN
chr19	660793	661439	ENSG00000070423	0.128	siPABPC4_ENCSR455VZH|siUTP18_HepG2_ENCSR269ZAO
chr10	73552666	73552783	ENSG00000166348	0.0765	siSND1_ENCSR398LZW
chr19	53402751	53403625	ENSG00000196417	0.0891	siNUSAP1_HepG2_ENCSR180XTP
chr12	133053449	133053558	ENSG00000198040	0.0727	siEXOSC9_ENCSR597IYB
chr16	89801170	89801246	ENSG00000187741	0.0684	siHNRNPH1_K562-ENCSR354RSR
chr2	189815561	189817110	ENSG00000064933	0.0639	siMATR3_ENCSR492UFS
chr21	36475950	36476366	ENSG00000159261	0.0503	siUTP18_HepG2_ENCSR269ZAO
chr7	102554078	102554287	ENSG00000205238	1	siSSB_HepG2-ENCSR278CHI
chr17	46340441	46340591	ENSG00000228696	0.175	siACO1_HepG2-ENCSR511SYK
chr12	132563860	132564773	ENSG00000112787	1	siSTAU1_HepG2-ENCSR124KCF
chr17	59160759	59160876	ENSG00000068489	0.103	siHNRNPH1_K562-ENCSR354RSR|siHNRNPC_HepG2_ENCSR052IYH
chr7	100116514	100117502	ENSG00000106290	0.0847	siDNAJC21_HepG2-ENCSR385KOY
chr17	82002491	82003913	ENSG00000169696	0.179	siRBM27_HepG2-ENCSR222SMI
chr7	5778146	5779653	ENSG00000011275	0.0745	siQKI_ENCSR330YOU
chr18	79978129	79979632	ENSG00000141759	0.0443	siSTIP1_HepG2_ENCSR871BXO
chr12	79602763	79602770	ENSG00000177425	0.182	siHNRNPD_HepG2-ENCSR660MZN
chr12	53562518	53563350	ENSG00000170653	0.38	siAATF_ENCSR424YSV
chr5	139542576	139544521	ENSG00000131508	1	siEIF4G2_HepG2_ENCSR152MON
chr10	102597971	102599143	ENSG00000107882	0.047	siEFTUD2_HepG2-ENCSR620OKS
chr10	7625318	7625982	ENSG00000123243	0.312	siRPS19_HepG2_ENCSR486AIO
chr2	15296726	15296835	ENSG00000151779	0.0513	siHNRNPC_HepG2_ENCSR052IYH
chr12	112029744	112030203	ENSG00000111300	0.103	siEIF2S1_ENCSR861ENA|siCELF1_HepG2-ENCSR695XOD|siCELF1_HepG2_ENCSR695XOD
chr6	151008294	151009252	ENSG00000120254	0.0437	siUTP3_HepG2-ENCSR910ECL
chr12	132757957	132758943	ENSG00000176915	0.533	siHNRNPH1_K562-ENCSR354RSR
chr13	37056878	37057133	ENSG00000102710	0.0945	siUTP3_HepG2-ENCSR910ECL
chr19	958679	959436	ENSG00000116017	0.19	siSRFBP1_HepG2_ENCSR153GKS|siRCC2_HepG2_ENCSR685JXU
chr5	138380173	138380264	ENSG00000120733	0.0644	siFASTKD1_HepG2-ENCSR728BOL
chr19	959369	959436	ENSG00000116017	0.357	siSRSF9_ENCSR597XHH
chr9	96861528	96861603	ENSG00000196597	1	siNPM1_HepG2_ENCSR016XPB|siDDX47_HepG2-ENCSR388CNS|siNOLC1_HepG2_ENCSR959HPB|siEIF4G2_HepG2_ENCSR152MON|siSF1_HepG2_ENCSR644AIM|siKHSRP_HepG2_ENCSR850CKU
chr2	74069791	74069875	ENSG00000187605	0.0488	siEIF4A3_HepG2_ENCSR957EEG|siDNAJC21_HepG2-ENCSR385KOY
chr12	2843436	2843581	ENSG00000111203	1	siDDX47_HepG2-ENCSR388CNS
chr2	96802746	96804392	ENSG00000158158	0.312	siILF3_HepG2-ENCSR942MBU
chr6	13601081	13602988	ENSG00000124523	0.192	siXRCC6_ENCSR500WHE
chr21	36910174	36911558	ENSG00000159267	0.191	siPPIG_HepG2-ENCSR620HAA
chr17	47389223	47389357	ENSG00000178852	1	siEIF4B_ENCSR313CHR|siDDX21_ENCSR485ZTC
chr2	9498220	9499584	ENSG00000151694	0.0536	siILF2_HepG2_ENCSR366FFV
chr22	30960861	30962204	ENSG00000133422	0.166	siTBRG4_HepG2_ENCSR741YCA
chr12	56313482	56313983	ENSG00000257727	0.072	siNELFE_HepG2-ENCSR939ZRA
chr9	83795714	83796744	ENSG00000165113	0.113	siABCF1_HepG2-ENCSR610VTA
chr11	119369770	119371331	ENSG00000036672	0.135	siSSB_HepG2-ENCSR278CHI
chr7	16287346	16287912	ENSG00000214960	0.53	siWDR43_K562_ENCSR341PZW
chr2	39368544	39368667	ENSG00000011566	0.104	siEIF2S1_ENCSR861ENA
chr19	14488427	14490362	ENSG00000123159	0.0699	siPUM2_HepG2_ENCSR210DML
chr12	55829141	55829280	ENSG00000135392	0.0487	siSUPT6H_HepG2_ENCSR281KCL
chr11	585525	587118	ENSG00000070047	0.573	siNONO_K562_ENCSR039VEQ
chr1	29105469	29106185	ENSG00000159023	0.0558	siEIF4G1_HepG2-ENCSR509LIV
chr16	68224091	68224126	ENSG00000072736	0.453	siAARS_HepG2-ENCSR547NWD
chr16	15120415	15121656	ENSG00000179889	0.0804	siSTIP1_HepG2_ENCSR871BXO
chr1	32834865	32836848	ENSG00000116497	0.246	siSRSF5_HepG2_ENCSR781YNI|siRPS5_HepG2_ENCSR838SMC
chr16	1649745	1651512	ENSG00000261732	0.112	siCSTF2T_ENCSR914WQV
chr16	89517806	89518883	ENSG00000197912	0.362	siPUS1_HepG2_ENCSR296ERI
chr16	28916639	28918327	ENSG00000177548	0.113	siEWSR1_HepG2_ENCSR532ZPP
chr1	6414649	6415049	ENSG00000069812	0.7	siTIAL1_HepG2_ENCSR450VQO
chr7	66712516	66712957	ENSG00000154710	0.155	siHNRNPD_HepG2-ENCSR660MZN
chr1	156739437	156740548	ENSG00000143314	0.0748	siMETTL3_HepG2_SRP012096
chr12	109959198	109959403	ENSG00000139436	0.178	siTIAL1_HepG2_ENCSR450VQO
chr7	102390603	102390885	ENSG00000128563	0.0554	siNOL12_HepG2-ENCSR643UFV
chr16	69765113	69765412	ENSG00000198373	0.0628	siRBM34_ENCSR318HAT
chrX	46615242	46615620	ENSG00000065923	0.128	siUBE2L3_HepG2_ENCSR424JSU
chr3	9652526	9653273	ENSG00000163719	0.0796	siDGCR8_K562-ENCSR466TGH
chr5	149531394	149531511	ENSG00000113712	0.289	siSNRNP70_HepG2_ENCSR635BOO|siSNRNP70_HepG2-ENCSR635BOO
chr10	91954589	91954700	ENSG00000095564	0.165	siILF3_HepG2-ENCSR942MBU|siHNRNPC_HepG2_ENCSR052IYH|siPABPN1_K562_ENCSR416ZJH|siNKRF_HepG2_ENCSR517JDK
chr6	52989599	52990949	ENSG00000170899	0.0634	siSSB_HepG2-ENCSR278CHI
chr1	46584991	46585085	ENSG00000079277	0.13	siAKAP8L_HepG2_ENCSR807ODB|siAUH_HepG2_ENCSR409CSO
chr3	197536443	197536559	ENSG00000161267	0.214	siPPIG_HepG2-ENCSR620HAA
chr17	3721962	3722164	ENSG00000083457	0.111	siSLTM_HepG2_ENCSR185JGT|siSRP68_HepG2_ENCSR167JPY|siEEF2_HepG2-ENCSR477TRX
chr12	116999791	117000933	ENSG00000174989	0.65	siEWSR1_HepG2_ENCSR532ZPP
chr3	183642826	183643255	ENSG00000114796	0.667	siNSUN2_HepG2-ENCSR629RUG
chr22	23968144	23968475	ENSG00000099974	1	siPUM1_HepG2_ENCSR945XKW
chr17	80671121	80672671	ENSG00000141564	0.0819	siRPLP0_HepG2_ENCSR082YGI
chr19	35006213	35007252	ENSG00000089351	0.0527	siFXR1_HepG2_ENCSR009PPI
chr13	72735655	72735704	ENSG00000136122	0.0623	siPABPN1_K562_ENCSR416ZJH
chr5	140687421	140687542	ENSG00000170445	0.958	siEIF4G1_HepG2-ENCSR509LIV|siAKAP8L_HepG2_ENCSR807ODB|siGPKOW_HepG2_ENCSR968YWY|siHNRNPC_HepG2_ENCSR052IYH|siPSIP1_HepG2_ENCSR744YVR|siGRSF1_HepG2-ENCSR674KDQ|siHNRNPA1_HepG2_ENCSR182DAW|siAUH_HepG2_ENCSR409CSO|siPRPF6_ENCSR529QEZ|siUCHL5_HepG2_ENCSR684HTV|siKIF1C_HepG2_ENCSR182GKG|siSLBP_HepG2_ENCSR519KXM|siRCC2_HepG2_ENCSR685JXU|siSND1_ENCSR398LZW|siYTHDC2_K562-ENCSR843LYF|siTAF15_HepG2_ENCSR99…
chr1	1839629	1840500	ENSG00000078369	0.0753	siILF2_HepG2_ENCSR366FFV
chr11	119005430	119006512	ENSG00000186166	0.925	siXRCC6_ENCSR500WHE
chr12	131937635	131938152	ENSG00000177192	0.045	siSUCLG1_HepG2_ENCSR810JYX
chr17	75121695	75123496	ENSG00000125449	0.653	siDDX21_ENCSR485ZTC
chr17	78422089	78422579	ENSG00000087157	0.394	siDDX27_HepG2_ENCSR210RWL|siRPS19_HepG2_ENCSR486AIO
chr12	32631688	32631823	ENSG00000139132	0.0607	siHNRNPC_HepG2_ENCSR052IYH|siBUD13_HepG2-ENCSR382QKD
chr1	155314035	155315268	ENSG00000160752	0.181	siWDR43_K562_ENCSR341PZW
chr3	138658166	138658281	ENSG00000051382	0.0548	siDDX47_HepG2-ENCSR388CNS
chr2	241276315	241277933	ENSG00000115677	0.714	siRBM27_HepG2-ENCSR222SMI
chr19	47047348	47048167	ENSG00000130748	0.201	siSRSF3_HepG2-ENCSR376FGR
chr1	51640823	51640926	ENSG00000117859	0.28	siSUGP2_HepG2_ENCSR837QDN|siTIA1_HepG2_ENCSR057GCF|siAARS_HepG2-ENCSR547NWD|siUTP18_HepG2_ENCSR269ZAO|siDDX52_HepG2-ENCSR913ZWR|siACO1_HepG2-ENCSR511SYK
chr19	11912089	11912947	ENSG00000198429	1	siRPS3A_HepG2_ENCSR118VQR|siSSB_HepG2-ENCSR278CHI
chr12	79593903	79593997	ENSG00000177425	0.0965	siU2AF1_HepG2_ENCSR372UWV|siSNRNP70_HepG2-ENCSR635BOO
chr6	57398005	57398122	ENSG00000146143	1	siHNRNPD_HepG2-ENCSR660MZN|siDDX21_ENCSR485ZTC
chr17	75141643	75142093	ENSG00000189159	0.0461	siRBM27_HepG2-ENCSR222SMI
chr11	63305457	63305535	ENSG00000184999	0.216	siPUS1_HepG2_ENCSR296ERI
chr7	614787	614884	ENSG00000188191	0.0419	siILF3_HepG2-ENCSR942MBU
chr3	196904177	196905834	ENSG00000119231	0.269	siRPLP0_HepG2_ENCSR082YGI
chr7	157263501	157264088	ENSG00000009335	0.147	siU2AF2_ENCSR622MCX
chr8	42943854	42944133	ENSG00000168172	0.189	siYTHDC2_K562-ENCSR843LYF
chr19	17340248	17340436	ENSG00000130299	0.505	siRPS19_HepG2_ENCSR486AIO
chr17	30450082	30450294	ENSG00000108582	0.316	siNPM1_HepG2_ENCSR016XPB
chr10	92115005	92115359	ENSG00000107864	0.609	siCNOT7_HepG2_ENCSR274KWA|siBOP1_HepG2_ENCSR925SYZ
chr20	63709311	63709424	ENSG00000197114	0.289	siPABPC1_HepG2_ENCSR910YNJ|siPRPF8_HepG2-ENCSR998MZP|siNOL12_HepG2-ENCSR643UFV|siXPO5_HepG2_ENCSR778RWJ|siPRPF8_HepG2_ENCSR998MZP
chr2	23835811	23835933	ENSG00000119778	0.374	siUCHL5_HepG2_ENCSR684HTV|siRPL23A_HepG2-ENCSR706SXN
chr3	4445497	4445638	ENSG00000144455	0.0511	siEIF4G1_HepG2-ENCSR509LIV|siSAFB2_HepG2_ENCSR110ZYD
chr12	110734718	110735126	ENSG00000186298	0.0487	siPA2G4_HepG2_ENCSR028YAQ
chr22	40590542	40590645	ENSG00000196588	0.474	siCNOT7_HepG2_ENCSR274KWA|siFUBP3_HepG2_ENCSR755KOM|siXRCC6_ENCSR500WHE|siKHDRBS1_HepG2-ENCSR784FTX|siIGF2BP2_HepG2-ENCSR478FJK|siPUS1_HepG2_ENCSR296ERI|siBOP1_HepG2_ENCSR925SYZ|siSFPQ_HepG2-ENCSR782MXN|siETF1_HepG2_ENCSR840QOH|siSUCLG1_HepG2_ENCSR810JYX|siSRP68_HepG2_ENCSR167JPY|siACO1_HepG2-ENCSR511SYK|siIGF2BP2_ENCSR478FJK
chr19	18419883	18421579	ENSG00000130511	0.052	siDGCR8_K562-ENCSR466TGH
chr2	74158654	74158771	ENSG00000114978	0.14	siPUM2_HepG2_ENCSR210DML|siPABPN1_K562_ENCSR416ZJH|siFASTKD1_HepG2-ENCSR728BOL|siEIF4G2_HepG2_ENCSR152MON|siMATR3_ENCSR492UFS|siACO1_HepG2-ENCSR511SYK|siCELF1_HepG2-ENCSR695XOD|siCELF1_HepG2_ENCSR695XOD|siPKM_HepG2-ENCSR656DQV|siSUPV3L1_HepG2-ENCSR995RPB
chr15	65640885	65642012	ENSG00000074621	0.0966	siUPF1_HepG2-ENCSR689MIY
chr10	102054736	102054831	ENSG00000120029	0.115	siSRFBP1_HepG2_ENCSR153GKS|siWDR43_K562_ENCSR341PZW|siSRSF5_HepG2_ENCSR781YNI|siFUBP3_HepG2_ENCSR755KOM|siCEBPZ_HepG2-ENCSR929PXS|siZC3H8_HepG2_ENCSR696JWAL|siPHF6_HepG2_ENCSR681SMT|siTBRG4_HepG2_ENCSR741YCA|siU2AF2_ENCSR622MCX
chr5	146158709	146158930	ENSG00000133706	0.112	siXRCC6_ENCSR500WHE|siETF1_HepG2_ENCSR840QOH
chr7	100625700	100626235	ENSG00000106327	0.77	siRPL23A_HepG2-ENCSR706SXN
chr3	170385279	170385451	ENSG00000136603	0.148	siHNRNPC_HepG2_ENCSR052IYH|siDGCR8_K562-ENCSR466TGH|siAKAP8_HepG2-ENCSR958KSY|siSLBP_HepG2_ENCSR519KXM|siHNRNPA0_HepG2-ENCSR720BPO|siFASTKD1_HepG2-ENCSR728BOL
chr19	3759009	3759103	ENSG00000011132	0.119	siUTP18_HepG2_ENCSR269ZAO
chr2	200889829	200890216	ENSG00000196290	0.192	siDDX21_ENCSR485ZTC
chr5	43179829	43179950	ENSG00000172262	1	siNSUN2_HepG2-ENCSR629RUG|siDDX27_HepG2_ENCSR210RWL|siTARDBP_HepG2_ENCSR527QNC|siPRPF4_HepG2_ENCSR215FRI
chr20	47296831	47296927	ENSG00000101040	0.146	siSNRNP70_HepG2_ENCSR635BOO|siBOP1_HepG2_ENCSR925SYZ|siSNRNP70_HepG2-ENCSR635BOO
chr19	986136	986653	ENSG00000065268	0.0964	siHNRNPC_HepG2_ENCSR052IYH
chr16	28592565	28592792	ENSG00000197165	0.0593	siILF2_HepG2_ENCSR366FFV
chr17	78203748	78203842	ENSG00000183077	0.0485	siABCF1_HepG2-ENCSR610VTA
chr2	215370932	215371020	ENSG00000115414	0.049	siDDX47_HepG2-ENCSR388CNS
chr21	33580757	33581079	ENSG00000159147	0.0687	siHNRNPC_HepG2_ENCSR052IYH
chr6	24712125	24712325	ENSG00000112308	0.0967	siEIF4A3_HepG2_ENCSR957EEG|siCELF1_HepG2-ENCSR695XOD|siCELF1_HepG2_ENCSR695XOD
chr1	44230317	44231580	ENSG00000117419	0.0704	siSFPQ_HepG2-ENCSR782MXN
chr1	226270577	226270654	ENSG00000183814	0.18	siSART3_HepG2_ENCSR011BBS|siHNRNPD_HepG2-ENCSR660MZN|siSUGP2_HepG2_ENCSR837QDN
chr11	622172	623652	ENSG00000099834	0.209	siACO1_HepG2-ENCSR511SYK
chr19	47040205	47040300	ENSG00000130751	0.0533	siDGCR8_K562-ENCSR466TGH
chr6	3001110	3001232	ENSG00000124588	0.232	siSRSF9_ENCSR597XHH|siSRFBP1_HepG2_ENCSR153GKS|siHNRNPC_HepG2_ENCSR052IYH|siRBM15_HepG2-ENCSR599PXD|siNONO_K562_ENCSR398HXV|siLSM11_HepG2-ENCSR883BXR|siGRSF1_HepG2-ENCSR674KDQ|siEXOSC5_HepG2_ENCSR284SZO|siHNRNPA0_HepG2-ENCSR720BPO|siEFTUD2_HepG2-ENCSR620OKS|siTAF15_HepG2_ENCSR998RZI|siEIF2S1_ENCSR861ENA|siDROSHA_K562_ENCSR974RYS|siNELFE_HepG2-ENCSR939ZRA|siLSM11_HepG2_ENCSR883BXR
chr5	139549016	139549947	ENSG00000131508	0.657	siIGF2BP2_HepG2-ENCSR478FJK|siIGF2BP2_ENCSR478FJK
chr3	183716005	183716238	ENSG00000163872	0.0749	siBOP1_HepG2_ENCSR925SYZ|siMARK2_HepG2-ENCSR105OXX
chr10	119110193	119110346	ENSG00000119979	0.38	siMSI2_HepG2-ENCSR896MMU|siGPKOW_HepG2_ENCSR968YWY|siHNRNPC_HepG2_ENCSR052IYH|siDDX55_HepG2_ENCSR964YTW|siFAM120A_HepG2_ENCSR047VPW|siDGCR8_K562-ENCSR466TGH|siEIF4B_ENCSR313CHR
chr6	85561215	85561340	ENSG00000135317	0.521	siNUFIP2_HepG2-ENCSR629RUG|siCSTF2_HepG2_ENCSR815JDY
chr9	124288851	124289177	ENSG00000119408	0.197	siTBRG4_HepG2_ENCSR741YCA
chr2	218683128	218683205	ENSG00000163482	0.102	siNONO_K562_ENCSR398HXV
chr7	121047717	121049618	ENSG00000106034	0.0772	siPABPN1_K562_ENCSR416ZJH
chr2	61214889	61216320	ENSG00000115464	0.281	siKRR1_HepG2_ENCSR542ESY
chr15	43631430	43631538	ENSG00000166762	0.216	siXRN2_HepG2_ENCSR347ZHQ|siDROSHA_K562_ENCSR974RYS
chr8	43177306	43177368	ENSG00000165102	0.0538	siXPO5_HepG2_ENCSR778RWJ
chr19	38131654	38132015	ENSG00000105738	0.104	siRPS5_HepG2_ENCSR838SMC
chr12	120493803	120495437	ENSG00000088986	0.0993	siTUFM_HepG2_ENCSR459EMR
chr18	36168441	36169529	ENSG00000134759	0.148	siSF3A3_HepG2_ENCSR374NMJ
chr4	4473494	4473611	ENSG00000168818	1	siSSB_HepG2-ENCSR278CHI|siPUS1_HepG2_ENCSR296ERI|siABCF1_HepG2-ENCSR610VTA|siSLBP_HepG2_ENCSR519KXM|siQKI_ENCSR330YOU
chr14	22833750	22833856	ENSG00000172590	0.0528	siDNAJC21_HepG2-ENCSR385KOY
chr9	99957680	99959602	ENSG00000136874	0.06	siEIF2S1_ENCSR861ENA
chr17	3570038	3570122	ENSG00000196689	0.366	siSUPT6H_HepG2_ENCSR281KCL
chr2	151458258	151458375	ENSG00000080345	0.0469	siHNRNPC_HepG2_ENCSR052IYH
chr20	47217319	47218997	ENSG00000101040	0.196	siCNOT7_HepG2_ENCSR274KWA
chr14	55057871	55058519	ENSG00000168175	0.0968	siSF3A3_HepG2_ENCSR374NMJ
chr22	30962134	30963018	ENSG00000133422	0.351	siNUSAP1_HepG2_ENCSR180XTP
chr21	43960914	43961467	ENSG00000160216	0.0764	siSLBP_HepG2_ENCSR519KXM
chr14	23316160	23316594	ENSG00000258643	0.206	siRBM34_ENCSR318HAT
chr7	99454775	99456005	ENSG00000241468	0.0667	siNPM1_HepG2_ENCSR016XPB
chr16	87894735	87894989	ENSG00000174990	0.0843	siPRPF8_HepG2-ENCSR998MZP|siPRPF8_HepG2_ENCSR998MZP
chr1	1884640	1885941	ENSG00000078369	0.713	siUPF2_HepG2_ENCSR318OXM
chr6	537464	538831	ENSG00000112685	0.152	siDGCR8_K562-ENCSR466TGH
chr12	132824021	132825730	ENSG00000090615	0.481	siPKM_HepG2-ENCSR656DQV
chr2	218572567	218573791	ENSG00000144580	0.0523	siWDR43_K562_ENCSR341PZW|siSUPV3L1_HepG2-ENCSR995RPB
chr16	74909950	74910049	ENSG00000103091	0.1	siSSB_HepG2-ENCSR278CHI
chr1	155708072	155708190	ENSG00000132676	0.0747	siKIF1C_HepG2_ENCSR182GKG
chr19	40271068	40271399	ENSG00000105221	0.0883	siPSIP1_HepG2_ENCSR744YVR
chr5	146499363	146500741	ENSG00000113649	0.106	siHNRNPL-HepG2-ENCSR155BMF
chr10	45850207	45851996	ENSG00000188234	0.198	siFASTKD1_HepG2-ENCSR728BOL
chr16	74887993	74888090	ENSG00000103091	0.909	siABCF1_HepG2-ENCSR610VTA|siATP5C1_HepG2-ENCSR713OLV|siMETAP2_HepG2_ENCSR992JGE|siBOP1_HepG2_ENCSR925SYZ
chr19	10187610	10189084	ENSG00000130816	0.117	siRBM17_HepG2_ENCSR385TMY
chr16	75167784	75167883	ENSG00000184517	0.28	siXRN2_HepG2_ENCSR347ZHQ
chr17	54930408	54930523	ENSG00000141198	0.0427	siRBM15_HepG2-ENCSR599PXD
chr11	124780777	124781176	ENSG00000120458	0.246	siCELF1_HepG2-ENCSR695XOD|siCELF1_HepG2_ENCSR695XOD
chr20	62834517	62834785	ENSG00000092758	0.0752	siSRP68_HepG2_ENCSR167JPY
chr12	121757631	121757748	ENSG00000188735	0.176	siMATR3_ENCSR492UFS
chr5	139541206	139541220	ENSG00000131508	0.313	siGNB2L1_HepG2-ENCSR116YMU
chr17	78204000	78204023	ENSG00000183077	0.0584	siDDX27_HepG2_ENCSR210RWL
chr14	94218598	94219467	ENSG00000119698	0.586	siU2AF1_HepG2_ENCSR372UWV
chr16	216301	216477	ENSG00000007392	0.0771	siPNPT1_HepG2_ENCSR880DEH
chr7	116828396	116828495	ENSG00000198898	0.0745	siSUPV3L1_HepG2-ENCSR995RPB
chr12	12199839	12200624	ENSG00000121380	0.595	siEIF2S1_ENCSR861ENA
chr20	49944183	49944498	ENSG00000124226	0.0522	siCNOT7_HepG2_ENCSR274KWA
chr17	18919278	18920848	ENSG00000141127	0.0823	siSSRP1_HepG2_ENCSR422JMS
chr12	56312686	56312885	ENSG00000257727	0.0875	siHNRNPL-HepG2-ENCSR155BMF
chr6	13315608	13315713	ENSG00000145979	0.188	siKRR1_HepG2_ENCSR542ESY|siSRSF5_HepG2_ENCSR781YNI|siXRCC6_ENCSR500WHE|siUPF2_HepG2_ENCSR318OXM|siHNRNPC_HepG2_ENCSR052IYH|siRBM15_HepG2-ENCSR599PXD|siPRPF8_HepG2-ENCSR998MZP|siUTP3_HepG2-ENCSR910ECL|siHNRNPA0_HepG2-ENCSR720BPO|siSUCLG1_HepG2_ENCSR810JYX|siSRSF3_HepG2-ENCSR376FGR|siEIF4B_ENCSR313CHR|siSBDS_HepG2_ENCSR343DHN|siSTAU1_HepG2-ENCSR124KCF|siCELF1_HepG2-ENCSR695XOD|siCELF1_HepG2_ENCSR69…
chr16	3715011	3716849	ENSG00000126602	0.282	siUTP3_HepG2-ENCSR910ECL
chr12	49523180	49523339	ENSG00000123352	0.0408	siHNRNPLL_HepG2_ENCSR490DYI|siHNRNPLL-HepG2-ENCODE-ENCSR490DYI
chr19	35802484	35802649	ENSG00000250799	0.395	siDHX30_HepG2_ENCSR853PBF|siTAF15_HepG2_ENCSR998RZI|siEIF2S1_ENCSR861ENA
chr9	96946561	96947258	ENSG00000196312	0.119	siDDX55_HepG2_ENCSR964YTW
chr3	48975647	48977085	ENSG00000177479	0.0772	siRBM15_HepG2-ENCSR599PXD
chr9	126822452	126822828	ENSG00000169155	0.059	siRPS10_ENCSR410UHJ
chr10	86506152	86506229	ENSG00000062650	0.0793	siACO1_HepG2-ENCSR511SYK
chr1	27983948	27985357	ENSG00000158161	0.0458	siQKI_ENCSR330YOU
chr10	131969880	131970009	ENSG00000176171	0.0502	siXPO5_HepG2_ENCSR778RWJ
chr14	55017592	55017675	ENSG00000198554	0.0762	siEIF2S2_HepG2_ENCSR110HAA|siETF1_HepG2_ENCSR840QOH|siPES1_HepG2_ENCSR496ETJ
chr19	2325980	2326701	ENSG00000273734	0.0896	siRBM15_HepG2-ENCSR599PXD
chrX	1437919	1438057	ENSG00000169093	0.273	siDDX28_HepG2_ENCSR222CSF
chr7	101249019	101250307	ENSG00000214253	0.155	siYTHDC2_K562-ENCSR843LYF
chr6	33400392	33401277	ENSG00000237649	0.302	siHNRNPC_HepG2_ENCSR052IYH|siPUM1_HepG2_ENCSR945XKW
chr5	95790919	95791718	ENSG00000173221	0.194	siU2AF1_HepG2_ENCSR372UWV
chr16	2099132	2099563	ENSG00000008710	0.869	siPPIG_HepG2-ENCSR620HAA
chr13	113340442	113340575	ENSG00000139835	0.39	siBCLAF1_HepG2-ENCSR481AYC
chr17	42789628	42790680	ENSG00000126562	0.278	siRBM25_ENCSR610AEI
chr11	47752193	47752256	ENSG00000109920	0.0999	siHNRNPC_HepG2_ENCSR052IYH
chr6	43590322	43590606	ENSG00000170734	0.393	siMATR3_ENCSR492UFS
chr17	82539273	82540678	ENSG00000141568	0.0721	siDDX47_HepG2-ENCSR388CNS
chr1	35822139	35822350	ENSG00000134698	0.0484	siKHDRBS1_HepG2-ENCSR784FTX
chr18	79968725	79969688	ENSG00000226742	0.143	siDDX27_HepG2_ENCSR210RWL
chr20	62846343	62848127	ENSG00000101190	0.877	siNONO_K562_ENCSR039VEQ
chr17	64404634	64405391	ENSG00000261371	0.574	siHNRNPA2B1_HepG2-ENCSR769GES
chr17	28931615	28932677	ENSG00000109118	0.204	siDGCR8_K562-ENCSR466TGH
chr13	113340474	113340525	ENSG00000139835	0.624	siPRPF8_HepG2-ENCSR998MZP|siSLBP_HepG2_ENCSR519KXM|siPUM1_HepG2_ENCSR945XKW|siPRPF8_HepG2_ENCSR998MZP
chr17	3722141	3722164	ENSG00000083457	0.0968	siFAM120A_HepG2_ENCSR047VPW|siLSM11_HepG2-ENCSR883BXR|siNUSAP1_HepG2_ENCSR180XTP|siLSM11_HepG2_ENCSR883BXR
chr10	49934387	49934680	ENSG00000227345	0.054	siNAA15_HepG2_ENCSR355OQC
chr17	35825363	35825694	ENSG00000270647	0.194	siEWSR1_HepG2_ENCSR532ZPP
chr6	73595939	73596099	ENSG00000119899	0.0714	siQKI_ENCSR330YOU
chr14	94494643	94495367	ENSG00000165953	0.205	siDDX55_HepG2_ENCSR964YTW
chr17	62032349	62032473	ENSG00000108510	0.0597	siDGCR8_K562-ENCSR466TGH
chr16	214609	216069	ENSG00000007392	0.0717	siAKAP8L_HepG2_ENCSR807ODB
chr7	73600957	73602914	ENSG00000009950	0.0733	siNELFE_HepG2-ENCSR939ZRA
chr4	121832060	121832169	ENSG00000138686	0.189	siSSRP1_HepG2_ENCSR422JMS|siSTIP1_HepG2_ENCSR871BXO
chr16	4668776	4669252	ENSG00000102858	0.061	siHNRNPLL_HepG2_ENCSR490DYI|siHNRNPLL-HepG2-ENCODE-ENCSR490DYI
chr17	7204839	7206133	ENSG00000132535	0.084	siBUD13_HepG2-ENCSR382QKD
chr3	59915435	59915930	ENSG00000189283	0.065	siDGCR8_K562-ENCSR466TGH
chr14	103844652	103844718	ENSG00000088808	0.341	siSSB_HepG2-ENCSR278CHI|siCIRBP_HepG2_ENCSR230ORC|siHNRNPA1_HepG2_ENCSR182DAW|siMATR3_ENCSR492UFS
chrX	38300694	38300829	ENSG00000156313	0.271	siKRR1_HepG2_ENCSR542ESY|siHSPD1_HepG2_ENCSR243IGA|siPABPC1_HepG2_ENCSR910YNJ|siDDX19B_HepG2_ENCSR312SFA|siLIN28B_HepG2_ENCSR927SLP
chr1	173801230	173802675	ENSG00000120334	0.146	siRBM15_HepG2-ENCSR599PXD
chr16	23530913	23532350	ENSG00000103356	0.0532	siRPS10_ENCSR410UHJ
chr16	3678813	3679125	ENSG00000213918	0.0606	siTROVE2_HepG2-ENCSR946OFN
chr11	117313578	117315093	ENSG00000186318	0.838	siPABPC4_ENCSR455VZH
chr19	45087971	45088088	ENSG00000142252	0.179	siMETAP2_HepG2_ENCSR992JGE
chr16	85630375	85632357	ENSG00000131149	0.0826	siNOLC1_HepG2_ENCSR959HPB
chr1	1389130	1389473	ENSG00000221978	0.0411	siCNOT7_HepG2_ENCSR274KWA
chr14	23031107	23032254	ENSG00000100804	0.0585	siPUM1_HepG2_ENCSR945XKW
chr17	78177201	78178758	ENSG00000167900	0.0429	siCSTF2T_ENCSR914WQV
chr19	55317081	55317716	ENSG00000180061	0.0866	siNONO_K562_ENCSR039VEQ
chr16	2438565	2438678	ENSG00000162063	0.182	siDGCR8_K562-ENCSR466TGH|siPABPN1_K562_ENCSR416ZJH
chr11	17355067	17355696	ENSG00000188211	0.0438	siHNRNPUL1_HepG2-ENCSR689ZJC
chr6	70536957	70537211	ENSG00000082269	0.0624	siHNRNPC_HepG2_ENCSR052IYH
chr19	37931072	37932692	ENSG00000105738	1	siBUD13_HepG2-ENCSR382QKD
chr17	8438541	8440395	ENSG00000166579	0.119	siAUH_HepG2_ENCSR409CSO
chr1	169480018	169481606	ENSG00000117479	0.0679	siRPS10_ENCSR410UHJ
chr2	42703600	42703675	ENSG00000057935	0.245	siKHDRBS1_HepG2-ENCSR784FTX
chr5	179704155	179704430	ENSG00000127022	0.0457	siPOLR2G_K562_ENCSR936TED
chr7	99566675	99566941	ENSG00000197343	0.371	siRPLP0_HepG2_ENCSR082YGI
chr12	7098801	7098915	ENSG00000139178	0.284	siSTAU1_HepG2-ENCSR124KCF
chr1	26776506	26777965	ENSG00000117713	0.0962	siSRSF5_HepG2_ENCSR781YNI|siGRSF1_HepG2-ENCSR674KDQ|siPES1_HepG2_ENCSR496ETJ
chr16	89820060	89820342	ENSG00000204991	0.521	siSLBP_HepG2_ENCSR519KXM
chr19	52552439	52552584	ENSG00000198482	1	siNONO_K562_ENCSR398HXV|siNUFIP2_HepG2-ENCSR629RUG|siSNRNP70_HepG2_ENCSR635BOO|siSNRNP70_HepG2-ENCSR635BOO
chr11	123473457	123473550	ENSG00000023171	0.16	siMETTL3_HepG2_SRP012096
chr3	37046897	37047313	ENSG00000076242	0.0842	siSF1_HepG2_ENCSR644AIM
chr1	151443589	151443711	ENSG00000143442	1	siQKI_ENCSR330YOU
chr8	47969279	47969353	ENSG00000104738	0.0768	siPABPN1_K562_ENCSR416ZJH
chr14	60963003	60963124	ENSG00000020426	0.181	siEIF4A3_HepG2_ENCSR957EEG
chr8	143643198	143644845	ENSG00000183309	0.226	siMATR3_ENCSR492UFS
chr19	6708577	6709482	ENSG00000125730	0.0404	siPRPF8_HepG2-ENCSR998MZP|siPRPF8_HepG2_ENCSR998MZP
chr11	62738784	62738977	ENSG00000162222	1	siLIN28B_HepG2_ENCSR927SLP
chr13	48994472	48994563	ENSG00000102531	0.0536	siPABPC4_ENCSR455VZH
chr16	28917783	28918193	ENSG00000177548	0.097	siAKAP8L_HepG2_ENCSR807ODB
chr9	135817598	135817847	ENSG00000130559	0.0459	siDDX55_HepG2_ENCSR964YTW
chr7	901760	903378	ENSG00000240230	0.101	siNSUN2_HepG2-ENCSR629RUG
chr17	44684573	44685558	ENSG00000180329	0.49	siDDX19B_HepG2_ENCSR312SFA
chr1	202759321	202760312	ENSG00000117139	0.0499	siHNRNPC_HepG2_ENCSR052IYH
chr11	126261851	126261890	ENSG00000197798	0.0542	siHNRNPA1_HepG2_ENCSR182DAW
chr6	158491460	158493023	ENSG00000130338	0.0663	siADAR_HepG2-ENCSR104OLN
chr16	214919	215425	ENSG00000007392	0.0771	siPNPT1_HepG2_ENCSR880DEH
chr5	133011339	133011455	ENSG00000155329	0.122	siNELFE_HepG2-ENCSR939ZRA
chr18	12956066	12957363	ENSG00000085415	0.0411	siSSB_HepG2-ENCSR278CHI
chr12	53177009	53177595	ENSG00000139631	1	siSUPV3L1_HepG2-ENCSR995RPB
chr17	46347961	46349494	ENSG00000228696	0.0628	siDDX27_HepG2_ENCSR210RWL
chr19	53402751	53403677	ENSG00000196417	0.179	siPES1_HepG2_ENCSR496ETJ|siPUF60_HepG2_ENCSR648BSC
chr11	129820255	129821757	ENSG00000151715	0.157	siPRPF4_HepG2_ENCSR215FRI
chr12	95026839	95027732	ENSG00000120798	0.0441	siNCBP2_HepG2_ENCODE
chr10	32936242	32936419	ENSG00000150093	0.0988	siSSB_HepG2-ENCSR278CHI
chr13	28251933	28252030	ENSG00000152520	0.464	siDAZAP1_ENCSR220TBR|siPUM2_HepG2_ENCSR210DML|siNSUN2_HepG2-ENCSR629RUG|siGNB2L1_HepG2-ENCSR116YMU
chr19	38947151	38947418	ENSG00000269190	0.282	siDKC1_HepG2-ENCSR118KUN|siDKC1_HepG2_ENCSR118KUN
chr12	12368630	12370146	ENSG00000165714	0.144	siRBM22_HepG2_ENCSR330KHN
chr12	68834212	68834323	ENSG00000135679	0.0672	siFXR1_HepG2_ENCSR009PPI
chr8	144385613	144385673	ENSG00000173137	0.0517	siEIF3D_HepG2_ENCSR788HVK
chr22	50441992	50442581	ENSG00000100239	0.291	siSLBP_HepG2_ENCSR519KXM
chr14	103437144	103438333	ENSG00000075413	0.21	siFTO_HepG2_ENCSR389HFU
chr9	131411992	131412084	ENSG00000130723	0.239	siUTP3_HepG2-ENCSR910ECL
chr4	128032561	128032968	ENSG00000164074	0.12	siUPF1_HepG2-ENCSR689MIY
chr16	473625	474320	ENSG00000090565	0.0923	siRBM27_HepG2-ENCSR222SMI
chr1	56736665	56737010	ENSG00000187889	0.167	siRPS10_ENCSR410UHJ
chr1	154606004	154607991	ENSG00000160710	0.411	siTIAL1_HepG2_ENCSR450VQO
chr4	39468749	39468846	ENSG00000121897	0.262	siHNRNPA1_HepG2_ENCSR182DAW
chr15	64142017	64143206	ENSG00000028528	1	siDDX5_HepG2_ENCSR808FBR
chr9	133265813	133265965	ENSG00000175164	0.59	siHNRNPH1_K562-ENCSR354RSR
chr11	45912814	45913259	ENSG00000121680	0.0768	siHNRNPH1_K562-ENCSR354RSR
chr16	74645491	74645664	ENSG00000168411	0.0845	siAGO1_ENCSR533HXS|siKHDRBS1_HepG2-ENCSR784FTX|siSRP68_HepG2_ENCSR167JPY
chr22	19184927	19186218	ENSG00000070371	0.178	siRBFOX2_HepG2_ENCSR767LLP
chr17	45060040	45060483	ENSG00000172992	0.271	siFAM120A_HepG2_ENCSR047VPW
chr17	75788748	75790535	ENSG00000132478	0.0552	siEIF2S1_ENCSR861ENA
chr1	1478111	1478207	ENSG00000160072	0.769	siETF1_HepG2_ENCSR840QOH|siACO1_HepG2-ENCSR511SYK
chr16	28980476	28980620	ENSG00000169682	0.05	siRPLP0_HepG2_ENCSR082YGI
chr1	29174678	29174755	ENSG00000116350	0.344	siHLTF_HepG2_ENCODE|siSLTM_HepG2_ENCODE
chr12	128815378	128815652	ENSG00000139370	0.0964	siPRPF4_HepG2_ENCSR215FRI
chr15	44470469	44470574	ENSG00000137770	1	siHNRNPC_HepG2_ENCSR052IYH|siDDX55_HepG2_ENCSR964YTW
chr19	18124954	18125451	ENSG00000099308	0.0402	siRBM34_ENCSR318HAT
chr11	495219	497201	ENSG00000023191	0.0696	siGNB2L1_HepG2-ENCSR116YMU
chr13	113216216	113218127	ENSG00000139842	0.7	siFASTKD1_HepG2-ENCSR728BOL
chr2	231363321	231363626	ENSG00000135931	0.0625	siNELFE_HepG2-ENCSR939ZRA
chr11	9292793	9293663	ENSG00000166471	1	siABCF1_HepG2-ENCSR610VTA
chr1	231906044	231906360	ENSG00000162946	0.234	siTRIM56_HepG2_ENCSR309HXK
chr6	43590246	43590606	ENSG00000170734	0.148	siHNRNPC_HepG2_ENCSR052IYH
chr7	100061444	100061644	ENSG00000166529	0.0949	siDNAJC2_HepG2_ENCSR004OSI
chr6	34295238	34295355	ENSG00000272325	0.0505	siHNRNPAB_HepG2-ENCSR354XQY|siILF3_HepG2-ENCSR942MBU
chr17	929663	930407	ENSG00000167693	0.0564	siRPS5_HepG2_ENCSR838SMC
chr2	159254456	159254533	ENSG00000196151	0.106	siSRSF9_ENCSR597XHH|siSUPV3L1_HepG2-ENCSR995RPB
chr7	135688904	135689028	ENSG00000243317	1	siIGF2BP1_HepG2_ENCSR629EWX|siSF1_HepG2_ENCSR644AIM|siNONO_K562_ENCSR039VEQ
chr7	102548167	102549251	ENSG00000168255	1	siDROSHA_K562_ENCSR974RYS
chr2	101117577	101118555	ENSG00000204634	0.105	siAUH_HepG2_ENCSR409CSO
chr17	44382531	44382655	ENSG00000005961	0.676	siSUPV3L1_HepG2-ENCSR995RPB
chr3	9424628	9426132	ENSG00000168137	0.189	siPA2G4_HepG2_ENCSR028YAQ
chr1	211957241	211957518	ENSG00000143493	0.174	siUPF2_HepG2_ENCSR318OXM|siEXOSC5_HepG2_ENCSR284SZO|siNONO_K562_ENCSR039VEQ
chr12	942287	942669	ENSG00000002016	0.0954	siRPS10_ENCSR410UHJ
chr21	44859504	44860087	ENSG00000183255	0.069	siSLTM_HepG2_ENCSR185JGT
chr17	68594401	68596349	ENSG00000108950	0.298	siBCLAF1_HepG2-ENCSR481AYC
chr2	70218609	70220082	ENSG00000116001	0.371	siSERBP1_HepG2-ENCSR820ROH
chr17	1751007	1751329	ENSG00000167711	0.0716	siLIN28B_HepG2_ENCSR927SLP
chr10	49983896	49985870	ENSG00000204149	0.572	siSRFBP1_HepG2_ENCSR153GKS
chr8	85237708	85237870	ENSG00000185015	0.832	siZC3H8_HepG2_ENCSR696JWAL
chr7	73602116	73604090	ENSG00000009950	0.248	siDDX21_ENCSR485ZTC
chr21	29630539	29631115	ENSG00000171189	1	siDDX47_HepG2-ENCSR388CNS
chr1	7708295	7709338	ENSG00000171735	1	siSSB_HepG2-ENCSR278CHI
chr1	201984562	201984644	ENSG00000176393	0.147	siAATF_ENCSR424YSV
chr16	214226	215383	ENSG00000007392	0.131	siHNRNPD_HepG2-ENCSR660MZN
chr16	28954892	28955404	ENSG00000176953	0.363	siDGCR8_K562-ENCSR466TGH|siSYNCRIP_K562-ENCSR680OJB
chr11	77608361	77608605	ENSG00000178301	0.0625	siKHDRBS1_HepG2-ENCSR784FTX|siEXOSC9_ENCSR597IYB
chr9	4543919	4544007	ENSG00000106688	0.0647	siPABPN1_K562_ENCSR416ZJH|siYTHDC2_K562-ENCSR843LYF
chr17	7468049	7468156	ENSG00000174282	0.812	siTUFM_HepG2_ENCSR459EMR
chr16	87892206	87892259	ENSG00000174990	0.323	siFAM120A_HepG2_ENCSR047VPW
chr8	30417322	30419237	ENSG00000157110	0.118	siPUF60_HepG2_ENCSR648BSC
chr4	37611381	37612009	ENSG00000181826	1	siMSI2_HepG2-ENCSR896MMU
chr5	173917693	173918254	ENSG00000113742	0.523	siPOLR2G_K562_ENCSR936TED
chr2	74485942	74486603	ENSG00000115282	0.147	siDDX47_HepG2-ENCSR388CNS
chr11	64774866	64775186	ENSG00000168066	0.0449	siAUH_HepG2_ENCSR409CSO
chr5	140689594	140690773	ENSG00000170445	0.0687	siMSI2_HepG2-ENCSR896MMU
chr20	17974330	17975343	ENSG00000125871	0.348	siCKAP4_HepG2_ENCSR269SJB
chr10	7625281	7625982	ENSG00000123243	0.729	siMETAP2_HepG2_ENCSR992JGE|siMATR3_ENCSR492UFS
chr17	37707141	37708695	ENSG00000275410	0.0747	siTUFM_HepG2_ENCSR459EMR
chr17	30504052	30505111	ENSG00000108587	0.0531	siLARP4_HepG2_ENCSR744PAQ
chr1	77781091	77781211	ENSG00000180488	0.112	siAUH_HepG2_ENCSR409CSO
chr1	67044211	67044329	ENSG00000116704	0.0612	siHNRNPD_HepG2-ENCSR660MZN
chr1	32676011	32677370	ENSG00000162521	0.184	siPSIP1_HepG2_ENCSR744YVR
chr22	46955746	46957344	ENSG00000054611	0.253	siBCCIP_HepG2_ENCSR570CWH
chr16	89736080	89736188	ENSG00000158805	1	siHNRNPUL1_HepG2-ENCSR689ZJC|siEEF2_HepG2-ENCSR477TRX|siNIP7_HepG2_ENCSR696LLZ
chr16	28870430	28870811	ENSG00000178188	0.0528	siDKC1_HepG2-ENCSR118KUN|siDKC1_HepG2_ENCSR118KUN
chr3	49009113	49010125	ENSG00000178252	0.0464	siPUM2_HepG2_ENCSR210DML
chr15	68283906	68284977	ENSG00000169018	1	siPARN_HepG2_ENCSR825QXH
chr1	91503481	91504409	ENSG00000097046	0.872	siPRPF6_ENCSR529QEZ|siEEF2_HepG2-ENCSR477TRX|siRPLP0_HepG2_ENCSR082YGI|siRBM17_HepG2_ENCSR385TMY
chr7	138463417	138463509	ENSG00000122779	0.153	siKHDRBS1_HepG2-ENCSR784FTX|siNELFE_HepG2-ENCSR939ZRA
chr19	35054361	35055255	ENSG00000105707	0.6	siPABPC4_ENCSR455VZH
chr1	28523298	28523405	ENSG00000180198	0.117	siEIF4G1_HepG2-ENCSR509LIV
chr15	50488403	50488546	ENSG00000138592	0.146	siHNRNPC_HepG2_ENCSR052IYH|siNONO_K562_ENCSR039VEQ
chr8	22409077	22409418	ENSG00000104635	0.0581	siEIF2S1_ENCSR861ENA
chr15	72481634	72483145	ENSG00000166233	0.556	siPOLR2G_K562_ENCSR936TED
chr8	17887801	17887834	ENSG00000104760	0.0564	siNKRF_HepG2_ENCSR517JDK
chr17	4679185	4680304	ENSG00000141456	0.043	siEIF4G1_HepG2-ENCSR509LIV
chr17	45124635	45125113	ENSG00000161714	0.109	siSRFBP1_HepG2_ENCSR153GKS
chr7	23394342	23394389	ENSG00000136231	0.0437	siTFIP11_HepG2_ENCSR573UBF
chr8	100554579	100554717	ENSG00000186106	0.464	siSART3_HepG2_ENCSR011BBS|siHNRNPC_HepG2_ENCSR052IYH|siDHX30_HepG2_ENCSR853PBF|siEIF4B_ENCSR313CHR
chr6	43632283	43632384	ENSG00000124688	1	siCSTF2T_ENCSR914WQV|siNONO_K562_ENCSR039VEQ
chr9	136832451	136833065	ENSG00000196642	0.0525	siUPF2_HepG2_ENCSR318OXM
chr15	42622786	42624580	ENSG00000159433	0.222	siILF2_HepG2_ENCSR366FFV
chr19	58253671	58255636	ENSG00000198131	0.912	siHNRNPH1_K562-ENCSR354RSR
chr7	73613455	73613893	ENSG00000009950	0.0444	siDDX27_HepG2_ENCSR210RWL
chr3	88103993	88104083	ENSG00000163320	0.35	siSMN1_HepG2-ENCSR090UMI
chr17	64406298	64407434	ENSG00000261371	0.942	siEIF2S1_ENCSR861ENA
chr5	175525792	175525891	ENSG00000164466	0.0421	siHNRNPC_HepG2_ENCSR052IYH
chr9	100101995	100102240	ENSG00000119509	0.218	siSSRP1_HepG2_ENCSR422JMS|siRPS3A_HepG2_ENCSR118VQR
chr16	619229	620608	ENSG00000197562	0.158	siAARS_HepG2-ENCSR547NWD
chr17	76763286	76763406	ENSG00000092931	1	siPABPC1_HepG2_ENCSR910YNJ|siSTIP1_HepG2_ENCSR871BXO
chr18	9479344	9479525	ENSG00000017797	0.55	siHNRNPC_HepG2_ENCSR052IYH
chrX	134836890	134837334	ENSG00000156500	1	siHNRNPA2B1_HepG2-ENCSR769GES
chr11	76364641	76365254	ENSG00000137492	0.0609	siRPLP0_HepG2_ENCSR082YGI
chr17	76488925	76489988	ENSG00000129667	0.0717	siSRP68_HepG2_ENCSR167JPY
chr5	172243883	172244378	ENSG00000168246	0.0687	siNOLC1_HepG2_ENCSR959HPB
chr22	23250399	23251240	ENSG00000186716	0.0519	siPABPC1_HepG2_ENCSR910YNJ
chr5	119388616	119390163	ENSG00000145779	0.112	siNONO_HepG2-ENCSR647NYX|siNONO_HepG2_ENCSR647NYX
chr16	27533007	27533124	ENSG00000077235	0.0569	siDGCR8_K562-ENCSR466TGH
chr14	22907265	22907314	ENSG00000100461	0.134	siPRPF6_ENCSR529QEZ
chr10	92605507	92605581	ENSG00000138160	0.162	siCNOT7_HepG2_ENCSR274KWA|siHNRNPC_HepG2_ENCSR052IYH|siTFIP11_HepG2_ENCSR573UBF|siPRPF4_HepG2_ENCSR215FRI
chr2	203161091	203162954	ENSG00000144426	0.0788	siPRPF8_HepG2-ENCSR998MZP|siPRPF8_HepG2_ENCSR998MZP
chr3	49785393	49785500	ENSG00000176095	0.281	siLARP4_HepG2_ENCSR744PAQ|siATP5C1_HepG2-ENCSR713OLV|siBOP1_HepG2_ENCSR925SYZ|siSF3B1_HepG2-ENCSR896CFV
chr2	54977524	54978171	ENSG00000115310	0.116	siPABPN1_K562_ENCSR416ZJH
chr14	35717417	35717835	ENSG00000174373	1	siU2AF2_ENCSR622MCX
chr2	55574369	55575755	ENSG00000275052	0.0526	siILF3_HepG2-ENCSR942MBU
chr3	194438677	194438771	ENSG00000133657	0.0513	siLSM11_HepG2-ENCSR883BXR|siEXOSC9_ENCSR597IYB|siLSM11_HepG2_ENCSR883BXR
chr3	15053744	15054146	ENSG00000131368	0.145	siDROSHA_K562_ENCSR974RYS
chr6	2956505	2956603	ENSG00000124570	0.0823	siACO1_HepG2-ENCSR511SYK
chr7	6809507	6810084	ENSG00000146574	0.0703	siZC3H8_HepG2_ENCSR696JWAL
chr17	28927542	28928107	ENSG00000109118	0.14	siHNRNPH1_K562-ENCSR354RSR
chr4	6786494	6786657	ENSG00000170871	0.683	siRBM15_HepG2-ENCSR599PXD|siXPO5_HepG2_ENCSR778RWJ
chr1	46584989	46585530	ENSG00000079277	0.211	siRBM25_ENCSR610AEI
chr16	75149944	75150949	ENSG00000184517	0.0478	siMTPAP_HepG2-ENCSR701GSV
chr9	128380343	128381465	ENSG00000167118	0.13	siGPKOW_HepG2_ENCSR968YWY
chr17	28349497	28349600	ENSG00000004142	0.047	siHNRNPAB_HepG2-ENCSR354XQY|siMTPAP_HepG2-ENCSR701GSV
chr16	217295	217581	ENSG00000007392	0.0895	siACO1_HepG2-ENCSR511SYK
chr6	98928283	98928491	ENSG00000112234	0.0517	siPHF6_HepG2_ENCSR681SMT
chr10	50104303	50105362	ENSG00000099290	0.163	siMETTL3_HepG2_SRP012096
chr19	57869295	57869347	ENSG00000204514	1	siEIF3H_HepG2_ENCSR964YLV
chr10	133348369	133349160	ENSG00000283496	0.0544	siSRP68_HepG2_ENCSR167JPY
chr9	32481607	32483552	ENSG00000107201	0.078	siBOP1_HepG2_ENCSR925SYZ
chr20	37148975	37149919	ENSG00000101353	0.179	siU2AF1_HepG2_ENCSR372UWV
chr7	100059076	100060987	ENSG00000166529	0.0629	siETF1_HepG2_ENCSR840QOH
chr5	160114080	160115970	ENSG00000170234	0.232	siHNRNPLL_HepG2_ENCSR490DYI|siHNRNPLL-HepG2-ENCODE-ENCSR490DYI
chr12	109569972	109570097	ENSG00000139428	0.0474	siGRSF1_HepG2-ENCSR674KDQ
chr19	49192165	49193175	ENSG00000130529	0.324	siAPOBEC3C_HepG2_ENCSR012DAF
chr3	15248679	15250310	ENSG00000131375	0.0541	siSRSF3_HepG2-ENCSR376FGR
chr17	7464713	7464810	ENSG00000174282	0.0788	siHNRNPC_HepG2_ENCSR052IYH
chr13	20771866	20772002	ENSG00000150456	0.0729	siRPLP0_HepG2_ENCSR082YGI
chr1	155315619	155315839	ENSG00000160752	0.497	siSTAU1_HepG2-ENCSR124KCF
chr20	37992223	37992357	ENSG00000101407	0.117	siDDX19B_HepG2_ENCSR312SFA
chr9	93312525	93312605	ENSG00000165238	0.841	siPHF6_HepG2_ENCSR681SMT
chr8	11864697	11864907	ENSG00000164733	0.334	siPABPC1_HepG2_ENCSR910YNJ
chr17	76727478	76727527	ENSG00000181038	0.36	siRPS3A_HepG2_ENCSR118VQR|siEIF4A3_HepG2_ENCSR957EEG|siLSM11_HepG2-ENCSR883BXR|siBCLAF1_HepG2-ENCSR481AYC|siU2AF1_HepG2_ENCSR372UWV|siAUH_HepG2_ENCSR409CSO|siTRIM56_HepG2_ENCSR309HXK|siEXOSC9_ENCSR597IYB|siEIF4B_ENCSR313CHR|siTBRG4_HepG2_ENCSR741YCA|siNELFE_HepG2-ENCSR939ZRA|siAPOBEC3C_HepG2_ENCSR012DAF|siPPIL4_HepG2_ENCSR851KEX|siLSM11_HepG2_ENCSR883BXR
chr17	27586481	27587664	ENSG00000141068	0.307	siEIF4G1_HepG2-ENCSR509LIV
chr10	133265321	133266391	ENSG00000151651	0.437	siYTHDC2_K562-ENCSR843LYF
chr11	422833	422874	ENSG00000185101	0.0579	siRPS3A_HepG2_ENCSR118VQR
chr2	71377059	71378397	ENSG00000075292	0.0578	siSRFBP1_HepG2_ENCSR153GKS
chr7	105725659	105726802	ENSG00000146776	0.0996	siETF1_HepG2_ENCSR840QOH
chr19	10449442	10450494	ENSG00000065989	0.0652	siATP5C1_HepG2-ENCSR713OLV
chr7	76623342	76624272	ENSG00000146707	1	siCELF1_HepG2-ENCSR695XOD|siCELF1_HepG2_ENCSR695XOD
chr1	229553341	229553664	ENSG00000135776	0.164	siBCLAF1_HepG2-ENCSR481AYC
chr17	68379937	68381198	ENSG00000141337	0.652	siMETAP2_HepG2_ENCSR992JGE
chr16	18831602	18831751	ENSG00000157106	0.058	siHNRNPC_HepG2_ENCSR052IYH
chr20	44502327	44502355	ENSG00000132824	0.0761	siFXR1_HepG2_ENCSR009PPI
chr1	15571903	15571950	ENSG00000116138	1	siRBM34_ENCSR318HAT|siHDGF_HepG2_ENCSR634KHL
chr13	102804393	102805239	ENSG00000134897	0.31	siTBRG4_HepG2_ENCSR741YCA
chr4	139017273	139017370	ENSG00000151014	0.598	siNONO_K562_ENCSR039VEQ
chr16	57177441	57177893	ENSG00000172775	0.148	siRBM34_ENCSR318HAT
chr15	41533346	41533443	ENSG00000103932	0.0816	siAKAP8_HepG2-ENCSR958KSY|siFXR1_HepG2_ENCSR009PPI|siPNPT1_HepG2_ENCSR880DEH
chr8	144174668	144174760	ENSG00000179832	0.0579	siKRR1_HepG2_ENCSR542ESY
chr12	43759337	43759592	ENSG00000198001	0.437	siMATR3_ENCSR492UFS
chr5	176911091	176911132	ENSG00000087206	0.0689	siDGCR8_K562-ENCSR466TGH
chr3	122866227	122866321	ENSG00000138463	0.169	siKRR1_HepG2_ENCSR542ESY|siHNRNPC_HepG2_ENCSR052IYH|siTROVE2_HepG2-ENCSR946OFN|siSTAU1_HepG2-ENCSR124KCF
chr2	241757946	241758058	ENSG00000180902	0.166	siETF1_HepG2_ENCSR840QOH
chr21	6465293	6465411	ENSG00000274276	0.05	siHNRNPH1_K562-ENCSR354RSR|siPABPN1_K562_ENCSR416ZJH
chr2	32521662	32521757	ENSG00000115760	0.14	siZC3H8_HepG2_ENCSR696JWAL|siYTHDC2_K562-ENCSR843LYF|siPKM_HepG2-ENCSR656DQV|siRBFOX2_HepG2_ENCSR767LLP
chr7	100470435	100471085	ENSG00000166925	0.206	siSSB_HepG2-ENCSR278CHI
chr1	235311497	235312281	ENSG00000054267	0.208	siILF3_HepG2-ENCSR942MBU
chr10	101788554	101789280	ENSG00000198408	0.0797	siSART3_HepG2_ENCSR011BBS
chr12	111934681	111934753	ENSG00000198270	0.0414	siSSRP1_HepG2_ENCSR422JMS
chr14	20399809	20399989	ENSG00000129566	0.608	siDGCR8_K562-ENCSR466TGH|siPABPN1_K562_ENCSR416ZJH|siNONO_K562_ENCSR039VEQ
chr19	17498949	17499797	ENSG00000130304	0.0687	siU2AF1_HepG2_ENCSR372UWV
chr1	149098880	149099049	ENSG00000269713	0.118	siU2AF1_HepG2_ENCSR372UWV|siUTP3_HepG2-ENCSR910ECL
chr19	37474505	37474602	ENSG00000171827	0.1	siCELF1_HepG2-ENCSR695XOD|siCELF1_HepG2_ENCSR695XOD
chr7	5326276	5327576	ENSG00000182095	0.0574	siRPS10_ENCSR410UHJ
chr19	2414245	2414300	ENSG00000178297	0.178	siNUFIP2_HepG2-ENCSR629RUG
chr9	34189283	34189331	ENSG00000165006	0.098	siAKAP8_HepG2-ENCSR958KSY
chr5	95651414	95651537	ENSG00000175449	0.0611	siSYNCRIP_K562-ENCSR680OJB
chr21	37132352	37132590	ENSG00000182670	0.0857	siSF3A3_HepG2_ENCSR374NMJ|siXRCC6_ENCSR500WHE
chr17	75839185	75839276	ENSG00000092929	0.266	siNONO_K562_ENCSR039VEQ
chr20	2933604	2934396	ENSG00000132670	0.0635	siDDX47_HepG2-ENCSR388CNS
chrX	23757155	23757287	ENSG00000123130	0.424	siSUGP2_HepG2_ENCSR837QDN|siETF1_HepG2_ENCSR840QOH
chr1	9115565	9116709	ENSG00000180758	0.228	siU2AF1_HepG2_ENCSR372UWV
chr20	34099264	34099291	ENSG00000125977	0.0418	siSUPV3L1_HepG2-ENCSR995RPB
chr3	150565910	150566132	ENSG00000144895	0.738	siPUS1_HepG2_ENCSR296ERI
chr5	146147006	146148911	ENSG00000133706	0.0432	siRPS10_ENCSR410UHJ
chr19	40209714	40211172	ENSG00000130758	0.091	siSF3A3_HepG2_ENCSR374NMJ
chr13	100672691	100672944	ENSG00000125247	0.21	siHNRNPH1_K562-ENCSR354RSR
chr2	152559489	152559582	ENSG00000157827	0.0432	siAPOBEC3C_HepG2_ENCSR012DAF
chr19	11564445	11564492	ENSG00000198551	1	siSSB_HepG2-ENCSR278CHI|siIGF2BP1_HepG2_ENCSR629EWX|siNONO_K562_ENCSR039VEQ|siLARP7_HepG2-ENCSR624FBY|siMARK2_HepG2-ENCSR105OXX
chr10	21717521	21719010	ENSG00000078403	0.135	siEIF3H_HepG2_ENCSR964YLV
chr9	136461819	136461938	ENSG00000148396	0.119	siHNRNPC_HepG2_ENCSR052IYH|siPABPC1_HepG2_ENCSR910YNJ|siEXOSC9_ENCSR597IYB|siLIN28B_HepG2_ENCSR927SLP
chr2	241757612	241759359	ENSG00000180902	0.108	siNPM1_HepG2_ENCSR016XPB
chr8	95017795	95018182	ENSG00000156170	1	siFTO_HepG2_ENCSR389HFU
chr1	6654998	6655125	ENSG00000007923	0.0661	siPABPC4_ENCSR455VZH
chr12	56320519	56320637	ENSG00000135473	0.0459	siDDX1_HepG2-ENCSR070LJO
chr12	7841861	7843317	ENSG00000173262	0.0904	siFKBP4_HepG2_ENCSR639LKS
chr19	49115825	49116009	ENSG00000104863	0.312	siSART3_HepG2_ENCSR011BBS
chr19	58187451	58187548	ENSG00000171606	0.0847	siHNRNPH1_K562-ENCSR354RSR
chr17	76481587	76483367	ENSG00000129667	0.154	siILF3_HepG2-ENCSR942MBU
chr1	113556582	113556975	ENSG00000081026	0.0622	siRPS19_HepG2_ENCSR486AIO
chr3	33545275	33545832	ENSG00000163539	0.0465	siTUFM_HepG2_ENCSR459EMR
chr22	42572741	42572858	ENSG00000183569	0.314	siNONO_K562_ENCSR039VEQ
chr7	44831583	44833135	ENSG00000105968	0.522	siSF1_HepG2_ENCSR644AIM
chr11	675711	675816	ENSG00000177030	0.0431	siDGCR8_K562-ENCSR466TGH
chr1	155475149	155475176	ENSG00000116539	0.302	siYTHDC2_K562-ENCSR843LYF
chr18	9594179	9594234	ENSG00000154845	0.0592	siLSM11_HepG2-ENCSR883BXR|siMATR3_ENCSR492UFS|siLSM11_HepG2_ENCSR883BXR
chr7	73614343	73615263	ENSG00000009950	0.0668	siEWSR1_HepG2_ENCSR532ZPP
chr1	29252301	29252879	ENSG00000060656	0.101	siPARN_HepG2_ENCSR825QXH
chr8	98746710	98746870	ENSG00000104375	0.0846	siYTHDC2_K562-ENCSR843LYF
chr3	58166950	58167977	ENSG00000136068	0.24	siU2AF2_ENCSR622MCX
chr5	139539875	139541663	ENSG00000131508	0.444	siRPS2_HepG2_ENCSR667RIA
chr20	62348607	62349668	ENSG00000130702	0.0699	siHNRNPA2B1_HepG2-ENCSR769GES
chr17	75090227	75091276	ENSG00000170190	0.0808	siPES1_HepG2_ENCSR496ETJ
chr2	39052691	39052894	ENSG00000115904	0.0645	siCKAP4_HepG2_ENCSR269SJB
chr19	2238342	2238390	ENSG00000104897	0.144	siEXOSC5_HepG2_ENCSR284SZO|siDDX27_HepG2_ENCSR210RWL|siDHX30_HepG2_ENCSR853PBF|siLIN28B_HepG2_ENCSR927SLP
chr22	24574726	24575341	ENSG00000100028	1	siBCLAF1_HepG2-ENCSR481AYC
chrX	30679251	30679312	ENSG00000198814	1	siDDX47_HepG2-ENCSR388CNS
chr5	113527834	113528588	ENSG00000047188	0.0591	siRBM27_HepG2-ENCSR222SMI
chrX	134892767	134894731	ENSG00000101928	0.0451	siSF1_HepG2_ENCSR644AIM
chr16	18820453	18821202	ENSG00000157106	0.0738	siEIF4G1_HepG2-ENCSR509LIV
chr17	1751684	1752006	ENSG00000167711	0.0462	siAATF_ENCSR424YSV
chr16	87919316	87921023	ENSG00000174990	0.336	siPRPF6_ENCSR529QEZ
chr3	197706559	197706680	ENSG00000145016	0.0403	siNONO_K562_ENCSR039VEQ
chr16	11310182	11312128	ENSG00000175643	0.523	siRCC2_HepG2_ENCSR685JXU
chr19	52409672	52410690	ENSG00000167555	0.297	siTUFM_HepG2_ENCSR459EMR
chrX	1437910	1438057	ENSG00000169093	0.207	siIGF2BP2_HepG2-ENCSR478FJK|siATP5C1_HepG2-ENCSR713OLV|siKIF1C_HepG2_ENCSR182GKG|siDHX30_HepG2_ENCSR853PBF|siIGF2BP2_ENCSR478FJK
chr11	119005034	119005468	ENSG00000186166	1	siQKI_ENCSR330YOU
chr1	37869802	37870720	ENSG00000204084	0.0579	siUPF1_HepG2-ENCSR689MIY
chr2	127850827	127851573	ENSG00000144231	0.0632	siXRN2_HepG2_ENCSR347ZHQ|siMATR3_ENCSR492UFS|siTIAL1_HepG2_ENCSR450VQO
chr2	73853509	73854739	ENSG00000124356	0.276	siQKI_ENCSR330YOU
chr8	123376485	123376827	ENSG00000156802	0.0565	siDGCR8_K562-ENCSR466TGH
chr21	46147819	46147872	ENSG00000160282	0.29	siEIF2S1_ENCSR861ENA
chr7	1456276	1456558	ENSG00000164877	0.105	siNONO_K562_ENCSR039VEQ
chr10	77909668	77910980	ENSG00000151208	0.484	siDGCR8_K562-ENCSR466TGH
chr10	112291729	112292245	ENSG00000119913	0.183	siPUM2_HepG2_ENCSR210DML
chr11	927092	928952	ENSG00000183020	0.252	siACO1_HepG2-ENCSR511SYK
chr11	111999991	112000692	ENSG00000150764	0.151	siSSB_HepG2-ENCSR278CHI
chrX	118739966	118740106	ENSG00000131724	0.11	siPUM1_HepG2_ENCSR945XKW
chr12	31720281	31722167	ENSG00000151743	0.312	siPABPN1_K562_ENCSR416ZJH
chr12	31977831	31977948	ENSG00000174718	0.072	siHNRNPC_HepG2_ENCSR052IYH|siDGCR8_K562-ENCSR466TGH|siYTHDC2_K562-ENCSR843LYF
chr4	82877385	82877423	ENSG00000138674	0.0897	siDGCR8_K562-ENCSR466TGH
chr19	44659510	44660623	ENSG00000073008	0.0546	siRBM17_HepG2_ENCSR385TMY
chrX	153914383	153914422	ENSG00000089820	0.0743	siDGCR8_K562-ENCSR466TGH
chr22	44039836	44039957	ENSG00000188677	0.156	siDROSHA_K562_ENCSR974RYS
chr14	61783216	61783308	ENSG00000023608	0.0728	siDGCR8_K562-ENCSR466TGH
chr7	23318424	23318537	ENSG00000136231	0.106	siPA2G4_HepG2_ENCSR028YAQ|siMETAP2_HepG2_ENCSR992JGE|siBOP1_HepG2_ENCSR925SYZ
chr18	31667842	31667930	ENSG00000118276	0.218	siNAA15_HepG2_ENCSR355OQC
chr17	46325646	46326120	ENSG00000176681	1	siPUM2_HepG2_ENCSR210DML
chr6	158415529	158416800	ENSG00000130338	0.124	siHNRNPA0_HepG2-ENCSR720BPO
chr19	4382560	4383985	ENSG00000141985	0.153	siLSM11_HepG2-ENCSR883BXR|siLSM11_HepG2_ENCSR883BXR
chr19	13760219	13760863	ENSG00000104957	0.219	siCKAP4_HepG2_ENCSR269SJB
chr20	3219289	3219400	ENSG00000125877	0.272	siSUPV3L1_HepG2-ENCSR995RPB
chr1	77981205	77981302	ENSG00000162616	1	siHNRNPC_HepG2_ENCSR052IYH
chr8	66668461	66668848	ENSG00000104205	0.887	siFTO_HepG2_ENCSR389HFU
chr1	14772071	14773104	ENSG00000189337	0.301	siPABPN1_K562_ENCSR416ZJH
chr17	32177447	32177479	ENSG00000126858	0.0654	siUBE2L3_HepG2_ENCSR424JSU
chr7	105959086	105959125	ENSG00000128536	0.456	siAKAP8L_HepG2_ENCSR807ODB
chr5	139546151	139546911	ENSG00000131508	0.858	siSRSF5_HepG2_ENCSR781YNI
chr7	22163222	22164260	ENSG00000136237	0.151	siCKAP4_HepG2_ENCSR269SJB
chr22	21844736	21844894	ENSG00000100030	0.0725	siMATR3_ENCSR492UFS
chr16	594281	595236	ENSG00000197562	0.303	siNONO_K562_ENCSR039VEQ
chr13	97384157	97384413	ENSG00000139793	0.194	siXPO5_HepG2_ENCSR778RWJ
chr2	159437808	159437909	ENSG00000123636	0.112	siDDX47_HepG2-ENCSR388CNS|siHNRNPF-HepG2-ENCODE-ENCSR693MZJ
chr11	119004926	119005346	ENSG00000186166	1	siMETAP2_HepG2_ENCSR992JGE
chr16	408157	409329	ENSG00000242612	0.238	siPNPT1_HepG2_ENCSR880DEH
chr19	13741846	13743562	ENSG00000104957	0.453	siPUM2_HepG2_ENCSR210DML
chrX	1409076	1410902	ENSG00000169093	0.258	siABCF1_HepG2-ENCSR610VTA
chr6	34593952	34595948	ENSG00000196821	0.357	siSTIP1_HepG2_ENCSR871BXO|siPPIG_HepG2-ENCSR620HAA
chr19	1905850	1906128	ENSG00000227500	0.321	siAARS_HepG2-ENCSR547NWD
chr2	55229582	55231006	ENSG00000162994	0.0783	siDNAJC21_HepG2-ENCSR385KOY
chr19	55194145	55194205	ENSG00000080031	0.214	siHNRNPLL_HepG2_ENCSR490DYI|siHNRNPLL-HepG2-ENCODE-ENCSR490DYI
chr4	55361117	55361205	ENSG00000128039	0.135	siSUCLG1_HepG2_ENCSR810JYX
chr17	59868894	59868989	ENSG00000108423	0.042	siIGF2BP2_HepG2-ENCSR478FJK|siIGF2BP2_ENCSR478FJK
chr12	113283035	113283353	ENSG00000186815	0.0545	siETF1_HepG2_ENCSR840QOH
chr12	56094963	56095163	ENSG00000065361	0.0427	siPPIG_HepG2-ENCSR620HAA
chr1	36317659	36318045	ENSG00000214193	0.13	siPPIL4_HepG2_ENCSR851KEX
chr19	40272640	40273422	ENSG00000105221	0.102	siDNAJC21_HepG2-ENCSR385KOY
chr22	31617428	31617853	ENSG00000198089	0.161	siNONO_HepG2-ENCSR647NYX|siNONO_HepG2_ENCSR647NYX
chr20	44425269	44426681	ENSG00000101076	0.0495	siUTP18_HepG2_ENCSR269ZAO
chr12	111669177	111670264	ENSG00000089234	0.0501	siHNRNPUL1_HepG2-ENCSR689ZJC
chr14	23291613	23292447	ENSG00000215271	0.888	siRBM27_HepG2-ENCSR222SMI
chr17	59834012	59834738	ENSG00000062716	0.0452	siMARK2_HepG2-ENCSR105OXX
chr7	99565312	99565954	ENSG00000197343	0.376	siHNRNPD_HepG2-ENCSR660MZN
chr5	103097876	103098210	ENSG00000145723	0.138	siKHDRBS1_HepG2-ENCSR784FTX|siSMN1_HepG2-ENCSR090UMI
chr5	172234475	172236149	ENSG00000168246	0.0412	siMSI2_HepG2-ENCSR896MMU
chr16	15691810	15691908	ENSG00000072864	0.0587	siCSTF2T_ENCSR914WQV|siHNRNPC_HepG2_ENCSR052IYH|siEXOSC9_ENCSR597IYB
chr12	111752350	111753224	ENSG00000111271	0.155	siSBDS_HepG2_ENCSR343DHN
chr14	102471467	102471605	ENSG00000196663	0.164	siHNRNPAB_HepG2-ENCSR354XQY|siNOLC1_HepG2_ENCSR959HPB
chr21	36962636	36963626	ENSG00000159267	0.118	siDDX55_HepG2_ENCSR964YTW
chr8	81677231	81678689	ENSG00000133731	0.102	siGRSF1_HepG2-ENCSR674KDQ
chr7	100624283	100624831	ENSG00000106327	0.117	siABCF1_HepG2-ENCSR610VTA
chrX	1360307	1362088	ENSG00000185291	1	siNSUN2_HepG2-ENCSR629RUG
chr2	47898901	47900627	ENSG00000138081	0.0808	siRBM17_HepG2_ENCSR385TMY
chr12	51007041	51007379	ENSG00000110911	0.164	siILF3_HepG2-ENCSR942MBU
chr3	124895144	124895239	ENSG00000082781	0.353	siSRP68_HepG2_ENCSR167JPY
chr11	121509659	121509752	ENSG00000137642	0.0968	siFKBP4_HepG2_ENCSR639LKS|siSUPV3L1_HepG2-ENCSR995RPB
chr13	100147970	100148203	ENSG00000175198	0.266	siLARP4_HepG2_ENCSR744PAQ
chr11	77590950	77591638	ENSG00000178301	0.139	siUPF1_HepG2-ENCSR689MIY
chr15	41086364	41086647	ENSG00000128908	0.296	siSRFBP1_HepG2_ENCSR153GKS|siAKAP8_HepG2-ENCSR958KSY|siPNPT1_HepG2_ENCSR880DEH
chr7	135581776	135582222	ENSG00000155561	0.0503	siEEF2_HepG2-ENCSR477TRX
chr1	203803629	203803748	ENSG00000058673	0.09	siACO1_HepG2-ENCSR511SYK
chr21	33593237	33593730	ENSG00000205758	0.0544	siADAR_HepG2-ENCSR104OLN
chr15	42813168	42813425	ENSG00000128881	0.106	siPABPC1_HepG2_ENCSR910YNJ
chr4	75972169	75972398	ENSG00000198301	0.0876	siSNRNP70_HepG2_ENCSR635BOO|siSNRNP70_HepG2-ENCSR635BOO
chr16	16170663	16171835	ENSG00000091262	0.277	siSF3A3_HepG2_ENCSR374NMJ
chr14	68900862	68901496	ENSG00000072110	0.0663	siRCC2_HepG2_ENCSR685JXU
chr13	37004137	37004208	ENSG00000120699	0.0617	siLIN28B_HepG2_ENCSR927SLP
chr3	101798658	101798755	ENSG00000144815	0.171	siPA2G4_HepG2_ENCSR028YAQ|siKIF1C_HepG2_ENCSR182GKG|siHNRNPF-HepG2-ENCODE-ENCSR693MZJ
chr17	35831927	35833011	ENSG00000270647	0.0648	siPUM1_HepG2_ENCSR945XKW
chr20	62339958	62341011	ENSG00000130702	0.0525	siAKAP8L_HepG2_ENCSR807ODB
chr1	156378448	156379906	ENSG00000132677	0.388	siTUFM_HepG2_ENCSR459EMR
chr2	203304460	203304742	ENSG00000119004	1	siCALR_HepG2_ENCSR040WAK
chr19	11597972	11599480	ENSG00000198551	0.134	siNUFIP2_HepG2-ENCSR629RUG
chr10	45850196	45852191	ENSG00000188234	0.453	siPUM1_HepG2_ENCSR945XKW
chr22	38672185	38672296	ENSG00000100211	0.581	siRPS3A_HepG2_ENCSR118VQR
chr19	55323355	55324610	ENSG00000180061	0.193	siNONO_K562_ENCSR039VEQ
chr1	217513004	217513263	ENSG00000092978	0.0852	siPARN_HepG2_ENCSR825QXH
chr22	29821890	29822075	ENSG00000100325	0.0626	siSYNCRIP_K562-ENCSR680OJB
chr11	108314137	108314385	ENSG00000149311	1	siATP5C1_HepG2-ENCSR713OLV
chr6	37288164	37288524	ENSG00000065491	0.05	siCCAR2_HepG2-ENCSR237IWZ
chr3	128065926	128066045	ENSG00000175792	0.072	siUPF2_HepG2_ENCSR318OXM
chr6	43030610	43030648	ENSG00000124541	1	siPABPC1_HepG2_ENCSR910YNJ
chr12	118115718	118116551	ENSG00000176834	1	siEIF4G2_HepG2_ENCSR152MON
chr19	47479242	47479333	ENSG00000118162	0.0518	siPRPF8_HepG2-ENCSR998MZP|siNKRF_HepG2_ENCSR517JDK|siTRIM56_HepG2_ENCSR309HXK|siPRPF8_HepG2_ENCSR998MZP
chr19	54175714	54175780	ENSG00000125505	0.0409	siFMR1_HepG2-ENCSR905HID
chr17	82002385	82003214	ENSG00000169696	0.0689	siSLBP_HepG2_ENCSR519KXM
chr7	742537	743278	ENSG00000164818	0.264	siSUGP2_HepG2_ENCSR837QDN
chr16	67135864	67136090	ENSG00000125149	0.315	siU2AF2_ENCSR622MCX
chr5	179702492	179704430	ENSG00000127022	0.0487	siTBRG4_HepG2_ENCSR741YCA
chr22	24574656	24574769	ENSG00000100028	1	siSUCLG1_HepG2_ENCSR810JYX
chr8	85237719	85237870	ENSG00000185015	0.707	siSSB_HepG2-ENCSR278CHI|siNPM1_HepG2_ENCSR016XPB|siXRCC6_ENCSR500WHE|siNUFIP2_HepG2-ENCSR629RUG|siPUM2_HepG2_ENCSR210DML|siABCF1_HepG2-ENCSR610VTA|siSUGP2_HepG2_ENCSR837QDN|siU2AF1_HepG2_ENCSR372UWV|siSF1_HepG2_ENCSR644AIM|siSF3B1_HepG2-ENCSR896CFV|siSTAU1_HepG2-ENCSR124KCF|siTBRG4_HepG2_ENCSR741YCA|siEIF2S1_ENCSR861ENA|siILF2_HepG2_ENCSR366FFV|siTIAL1_HepG2_ENCSR450VQO
chr2	241758586	241760016	ENSG00000180902	0.401	siRBM22_HepG2_ENCSR330KHN|siBCLAF1_HepG2-ENCSR481AYC|siNOL12_HepG2-ENCSR643UFV|siPES1_HepG2_ENCSR496ETJ
chr7	713687	715012	ENSG00000188191	0.194	siRBM27_HepG2-ENCSR222SMI
chr16	209365	209412	ENSG00000007392	0.309	siTAF15_HepG2_ENCSR998RZI
chr16	4002875	4003507	ENSG00000162104	0.0449	siNSUN2_HepG2-ENCSR629RUG
chr3	149670505	149670640	ENSG00000018408	0.726	siDNAJC21_HepG2-ENCSR385KOY|siDDX21_ENCSR485ZTC|siRBM27_HepG2-ENCSR222SMI
chr11	67133731	67135211	ENSG00000173120	0.331	siHSPD1_HepG2_ENCSR243IGA
chr7	67013387	67013560	ENSG00000198874	0.0429	siLSM11_HepG2-ENCSR883BXR|siLSM11_HepG2_ENCSR883BXR
chr11	75412802	75412871	ENSG00000149273	1	siXRCC6_ENCSR500WHE
chr14	24106267	24107527	ENSG00000129535	1	siNAA15_HepG2_ENCSR355OQC
chr3	48925358	48926244	ENSG00000177479	0.0734	siIGF2BP2_HepG2-ENCSR478FJK|siIGF2BP2_ENCSR478FJK
chr17	58382378	58383690	ENSG00000108375	0.186	siLARP4_HepG2_ENCSR744PAQ
chr14	24434500	24434630	ENSG00000100441	0.0459	siEIF4B_ENCSR313CHR
chr7	1128650	1128841	ENSG00000146540	0.516	siSF3A3_HepG2_ENCSR374NMJ
chr6	166954518	166954985	ENSG00000026297	0.191	siFKBP4_HepG2_ENCSR639LKS
chr17	82115938	82117627	ENSG00000176155	0.466	siSRFBP1_HepG2_ENCSR153GKS
chr4	25159510	25159558	ENSG00000109618	0.219	siBUD13_HepG2-ENCSR382QKD
chr5	176974896	176974980	ENSG00000087206	0.0626	siDAZAP1_ENCSR220TBR|siHNRNPC_HepG2_ENCSR052IYH|siPRPF6_ENCSR529QEZ|siPUM1_HepG2_ENCSR945XKW|siEIF3D_HepG2_ENCSR788HVK|siTIAL1_HepG2_ENCSR450VQO|siMARK2_HepG2-ENCSR105OXX|siNIP7_HepG2_ENCSR696LLZ
chr1	15572166	15572256	ENSG00000116138	0.414	siFMR1_HepG2-ENCSR905HID
chr2	61102553	61102679	ENSG00000162929	0.0534	siAPOBEC3C_HepG2_ENCSR012DAF
chr8	11855633	11857479	ENSG00000164733	0.248	siPABPC1_HepG2_ENCSR910YNJ
chr15	43777856	43778623	ENSG00000262560	0.113	siDDX3X_ENCSR637JLM
chr7	100854990	100855236	ENSG00000146828	0.157	siLARP7_HepG2-ENCSR624FBY
chr16	87925673	87926211	ENSG00000174990	0.0477	siNONO_HepG2-ENCSR647NYX|siNONO_HepG2_ENCSR647NYX
chrX	101026352	101026472	ENSG00000188917	0.259	siRBM22_HepG2_ENCSR330KHN|siAGO1_ENCSR533HXS|siSRFBP1_HepG2_ENCSR153GKS|siKHDRBS1_HepG2-ENCSR784FTX|siPABPC4_ENCSR455VZH|siDDX59_HepG2-ENCSR598GKQ|siFXR1_HepG2_ENCSR009PPI
chr14	24909521	24909611	ENSG00000168952	0.0943	siKHDRBS1_HepG2-ENCSR784FTX
chr17	64410179	64411153	ENSG00000261371	0.723	siQKI_ENCSR330YOU
chr17	44721244	44721334	ENSG00000161692	0.0554	siHNRNPM-HepG2-ENCSR995JMS
chr18	3601824	3602316	ENSG00000170579	0.0494	siRBM27_HepG2-ENCSR222SMI
chr4	82838488	82839428	ENSG00000138674	0.0477	siKRR1_HepG2_ENCSR542ESY
chr10	80492536	80492633	ENSG00000108219	0.0955	siAKAP8L_HepG2_ENCSR807ODB
chr19	55637392	55638168	ENSG00000171425	1	siEIF2S1_ENCSR861ENA
chr20	8451535	8451666	ENSG00000182621	0.114	siKIF1C_HepG2_ENCSR182GKG
chr17	76759328	76759845	ENSG00000092931	0.105	siQKI_ENCSR330YOU
chr19	13102179	13102438	ENSG00000104903	0.083	siDROSHA_K562_ENCSR974RYS
chr6	42685677	42686628	ENSG00000024048	0.0736	siEIF3D_HepG2_ENCSR788HVK
chr3	124971994	124972104	ENSG00000173706	0.102	siDDX59_HepG2-ENCSR598GKQ|siAARS_HepG2-ENCSR547NWD
chr9	137720058	137721187	ENSG00000181090	0.0757	siEIF4A3_HepG2_ENCSR957EEG
chr16	68098322	68100318	ENSG00000072736	0.0766	siCEBPZ_HepG2-ENCSR929PXS
chr3	9465478	9466073	ENSG00000168137	0.0919	siLARP7_HepG2-ENCSR624FBY
chr11	66778112	66779944	ENSG00000173715	0.0636	siACO1_HepG2-ENCSR511SYK
chr16	3715011	3715162	ENSG00000126602	0.371	siBCLAF1_HepG2-ENCSR481AYC|siSLTM_HepG2_ENCSR185JGT
chr19	20014470	20015266	ENSG00000197124	0.0953	siRPL23A_HepG2-ENCSR706SXN
chr15	62058350	62059698	ENSG00000129003	0.0531	siRPLP0_HepG2_ENCSR082YGI
chr17	1079571	1080650	ENSG00000159842	0.0986	siPABPC1_HepG2_ENCSR910YNJ
chr2	231039716	231039885	ENSG00000204128	0.243	siDNAJC21_HepG2-ENCSR385KOY
chr19	19890567	19890664	ENSG00000256771	0.0629	siPPIG_HepG2-ENCSR620HAA
chr14	39280968	39281023	ENSG00000150527	0.164	siTBRG4_HepG2_ENCSR741YCA
chr2	226895644	226896872	ENSG00000144468	1	siDROSHA_K562_ENCSR974RYS
chr1	44814804	44815452	ENSG00000222009	1	siSLBP_HepG2_ENCSR519KXM
chr17	7230881	7232835	ENSG00000004975	0.0903	siPABPC1_HepG2_ENCSR910YNJ|siLIN28B_HepG2_ENCSR927SLP
chr19	19100258	19101561	ENSG00000181035	0.0898	siRPL23A_HepG2-ENCSR706SXN
chr17	19923160	19923391	ENSG00000108599	0.0507	siDGCR8_K562-ENCSR466TGH
chr5	103102650	103102743	ENSG00000145723	0.178	siHNRNPL-HepG2-ENCSR155BMF|siPRPF6_ENCSR529QEZ|siTRIM56_HepG2_ENCSR309HXK|siEEF2_HepG2-ENCSR477TRX|siPES1_HepG2_ENCSR496ETJ
chr1	27276415	27276479	ENSG00000142784	0.122	siADAR_HepG2-ENCSR104OLN
chr11	5668021	5668668	ENSG00000132256	0.141	siSUCLG1_HepG2_ENCSR810JYX
chr18	31836664	31837108	ENSG00000153339	0.0443	siSUCLG1_HepG2_ENCSR810JYX
chr7	55367277	55367628	ENSG00000132434	0.0949	siNELFE_HepG2-ENCSR939ZRA
chr12	7098237	7098914	ENSG00000139178	0.109	siCEBPZ_HepG2-ENCSR929PXS
chr14	21421172	21423153	ENSG00000100888	0.0705	siNONO_K562_ENCSR039VEQ
chr6	151418533	151418576	ENSG00000155906	0.0419	siMETAP2_HepG2_ENCSR992JGE
chr4	39733359	39733475	ENSG00000078140	0.0448	siHNRNPC_HepG2_ENCSR052IYH
chr7	99455022	99455997	ENSG00000241468	0.105	siLIN28B_HepG2_ENCSR927SLP
chr20	49127750	49128323	ENSG00000124214	0.0791	siSF3A3_HepG2_ENCSR374NMJ
chr1	155171733	155171839	ENSG00000163463	0.0411	siLARP7_HepG2-ENCSR624FBY
chr14	73976513	73976913	ENSG00000187097	0.0583	siHNRNPU_HepG2_ENCSR308IKH|siYTHDC2_K562-ENCSR843LYF
chr7	76490639	76490750	ENSG00000091073	0.0456	siEIF4A3_HepG2_ENCSR957EEG|siAKAP8_HepG2-ENCSR958KSY
chr3	25740403	25741994	ENSG00000151092	0.0491	siYTHDC2_K562-ENCSR843LYF
chr17	17825183	17825684	ENSG00000072310	0.551	siHDGF_HepG2_ENCSR634KHL
chr19	966318	966493	ENSG00000116017	0.145	siDKC1_HepG2-ENCSR118KUN|siDKC1_HepG2_ENCSR118KUN
chr1	52443206	52443977	ENSG00000134744	0.0408	siYBX3_HepG2_ENCSR494VSD
chr5	57243293	57244680	ENSG00000062194	0.245	siPABPN1_K562_ENCSR416ZJH
chr2	111858501	111858594	ENSG00000153107	0.0794	siPABPC1_HepG2_ENCSR910YNJ|siCKAP4_HepG2_ENCSR269SJB
chr19	1587383	1587568	ENSG00000071655	0.0477	siSTAU1_HepG2-ENCSR124KCF
chr2	169744604	169744660	ENSG00000213160	0.199	siETF1_HepG2_ENCSR840QOH
chr7	99475333	99475465	ENSG00000198556	0.0961	siSBDS_HepG2_ENCSR343DHN
chr19	1915432	1916298	ENSG00000227500	0.0587	siMETAP2_HepG2_ENCSR992JGE
chr17	39432218	39432339	ENSG00000125686	0.058	siPABPC1_HepG2_ENCSR910YNJ
chr21	34874300	34874333	ENSG00000159216	0.186	siSRSF9_ENCSR597XHH
chr2	96807196	96807502	ENSG00000158158	0.117	siU2AF2_ENCSR622MCX
chr3	138697932	138698049	ENSG00000051382	0.0534	siEXOSC9_ENCSR597IYB
chr2	43805904	43806411	ENSG00000138036	0.261	siABCF1_HepG2-ENCSR610VTA|siSNRNP70_HepG2_ENCSR635BOO|siSNRNP70_HepG2-ENCSR635BOO
chr19	19323528	19324080	ENSG00000129933	0.0599	siNELFE_HepG2-ENCSR939ZRA
chr16	85785357	85786291	ENSG00000131148	0.0936	siRPLP0_HepG2_ENCSR082YGI
chr19	3759140	3759151	ENSG00000011132	0.078	siRPS3A_HepG2_ENCSR118VQR
chr1	32794862	32795525	ENSG00000134684	0.186	siPNPT1_HepG2_ENCSR880DEH
chr16	46915929	46916379	ENSG00000166123	0.0612	siHNRNPAB_HepG2-ENCSR354XQY
chr11	47493283	47493307	ENSG00000149187	0.0552	siHNRNPH1_K562-ENCSR354RSR
chr12	50463555	50464731	ENSG00000161813	0.0579	siTIAL1_HepG2_ENCSR450VQO
chr14	31082053	31082636	ENSG00000100478	0.319	siUTP3_HepG2-ENCSR910ECL
chr1	45812449	45813027	ENSG00000086015	0.32	siEIF4A3_HepG2_ENCSR957EEG
chr17	36602737	36604065	ENSG00000278619	0.0731	siETF1_HepG2_ENCSR840QOH
chr13	98455266	98455383	ENSG00000102572	0.404	siEIF4G1_HepG2-ENCSR509LIV|siSRFBP1_HepG2_ENCSR153GKS|siU2AF2_ENCSR622MCX|siNELFE_HepG2-ENCSR939ZRA
chr19	45899149	45899837	ENSG00000176182	0.0497	siSRFBP1_HepG2_ENCSR153GKS
chr15	24963545	24965256	ENSG00000128739	0.104	siSRFBP1_HepG2_ENCSR153GKS
chr17	1751718	1752006	ENSG00000167711	0.0571	siSRSF5_HepG2_ENCSR781YNI
chr19	55324131	55324861	ENSG00000180061	0.0888	siSUPV3L1_HepG2-ENCSR995RPB
chr2	39271625	39271754	ENSG00000011566	0.218	siDGCR8_K562-ENCSR466TGH
chr22	37564017	37565722	ENSG00000128283	0.111	siFMR1_HepG2-ENCSR905HID
chr11	78023476	78023518	ENSG00000259112	1	siEXOSC5_HepG2_ENCSR284SZO|siU2AF1_HepG2_ENCSR372UWV
chr4	3216998	3217024	ENSG00000197386	0.0403	siPCBP2_ENCODE
chr14	64520888	64521004	ENSG00000126804	0.252	siKHDRBS1_HepG2-ENCSR784FTX
chr10	73179304	73179556	ENSG00000138286	0.11	siWDR43_K562_ENCSR341PZW
chr19	3758856	3758984	ENSG00000011132	0.078	siRPS3A_HepG2_ENCSR118VQR
chr15	42198465	42198628	ENSG00000166887	0.0402	siSUPT6H_HepG2_ENCSR281KCL
chr7	73603956	73605285	ENSG00000009950	0.107	siNONO_K562_ENCSR398HXV|siQKI_ENCSR330YOU|siHNRNPA0_HepG2-ENCSR720BPO
chr2	130356600	130357596	ENSG00000072135	0.236	siFXR1_HepG2_ENCSR009PPI|siDDX19B_HepG2_ENCSR312SFA
chr5	81211019	81211136	ENSG00000113319	0.296	siHNRNPA1_HepG2_ENCSR182DAW|siRPS10_ENCSR410UHJ|siNKRF_HepG2_ENCSR517JDK
chr19	1587383	1588508	ENSG00000071655	0.274	siRBM34_ENCSR318HAT
chr17	36522409	36524120	ENSG00000278259	0.137	siIGF2BP3_HepG2_ENCSR710NWE
chr6	110109552	110111381	ENSG00000112290	0.213	siMETTL3_HepG2_SRP012096
chr21	45485295	45486309	ENSG00000182871	0.0491	siPABPC1_HepG2_ENCSR910YNJ
chr19	37474481	37474602	ENSG00000171827	0.205	siDDX27_HepG2_ENCSR210RWL
chr3	47496706	47497384	ENSG00000163832	0.0854	siHNRNPH1_K562-ENCSR354RSR
chr11	61283996	61284716	ENSG00000167992	0.145	siEXOSC9_ENCSR597IYB
chr4	119515190	119517124	ENSG00000138735	0.07	siDDX47_HepG2-ENCSR388CNS
chr13	20771866	20773825	ENSG00000150456	0.204	siHNRNPC_HepG2_ENCSR052IYH
chr4	40105349	40105467	ENSG00000078177	0.0875	siPPIG_HepG2-ENCSR620HAA
chr7	130029111	130031069	ENSG00000091732	0.48	siPUM1_HepG2_ENCSR945XKW|siEIF4B_ENCSR313CHR
chr15	51936630	51937068	ENSG00000138594	1	siSRFBP1_HepG2_ENCSR153GKS
chr17	60218141	60218376	ENSG00000170832	0.0433	siACO1_HepG2-ENCSR511SYK
chr16	2225515	2226661	ENSG00000167967	0.657	siKHDRBS1_HepG2-ENCSR784FTX|siHNRNPM-HepG2-ENCSR995JMS
chr17	17828129	17828817	ENSG00000072310	0.346	siNELFE_HepG2-ENCSR939ZRA
chr19	49520707	49521201	ENSG00000104870	0.0856	siSUCLG1_HepG2_ENCSR810JYX
chr16	29448119	29449237	ENSG00000261740	0.0884	siXRCC6_ENCSR500WHE
chr8	17609493	17610281	ENSG00000104213	0.51	siTBRG4_HepG2_ENCSR741YCA
chr7	100050628	100050792	ENSG00000166529	0.28	siU2AF1_HepG2_ENCSR372UWV
chr17	78118152	78118296	ENSG00000141524	0.0603	siRBM27_HepG2-ENCSR222SMI
chr17	68546301	68547851	ENSG00000108950	0.473	siUCHL5_HepG2_ENCSR684HTV
chr17	7110888	7112461	ENSG00000161944	0.172	siSF3B4_HepG2_ENCODE|siHLTF_HepG2_ENCODE|siEIF3G_HepG2_ENCODE|siHNRNPK_HepG2_ENCODE|siIGF2BP1_HepG2_ENCODE|siGTF2F1_HepG2_ENCODE|siPTBP1_HepG2_ENCODE|siRTF1_HepG2_ENCODE|siSMNDC1_HepG2_ENCODE|siSLTM_HepG2_ENCODE|siG3BP2_HepG2_ENCODE|siNCBP2_HepG2_ENCODE|siRDBP_HepG2_ENCODE|siPCBP2_ENCODE|siDDX24_HepG2_ENCODE
chr13	30283909	30284023	ENSG00000102781	0.718	siTAF15_HepG2_ENCSR998RZI
chr5	139539836	139541086	ENSG00000131508	0.373	siDDX27_HepG2_ENCSR210RWL
chr12	55975265	55977003	ENSG00000111540	0.306	siPHF6_HepG2_ENCSR681SMT
chr17	44382555	44382655	ENSG00000005961	1	siHNRNPC_HepG2_ENCSR052IYH|siPPIG_HepG2-ENCSR620HAA
chr1	154606004	154607465	ENSG00000160710	0.0436	siMETAP2_HepG2_ENCSR992JGE
chr22	29369357	29370351	ENSG00000100280	0.0428	siNONO_K562_ENCSR039VEQ
chr21	46148124	46148595	ENSG00000160282	0.507	siATP5C1_HepG2-ENCSR713OLV
chr20	5554276	5555621	ENSG00000125772	0.279	siCNOT7_HepG2_ENCSR274KWA
chr11	1977566	1979104	ENSG00000214026	1	siDGCR8_K562-ENCSR466TGH
chr9	112104104	112105848	ENSG00000106868	0.0472	siTBRG4_HepG2_ENCSR741YCA
chr9	128330714	128331320	ENSG00000167113	0.54	siPABPN1_K562_ENCSR416ZJH
chr20	33659020	33659259	ENSG00000125967	0.0638	siDDX27_HepG2_ENCSR210RWL
chr11	62618724	62618979	ENSG00000149541	0.0879	siHNRNPC_HepG2_ENCSR052IYH
chr18	3111103	3111273	ENSG00000101605	0.524	siRPS3A_HepG2_ENCSR118VQR|siDDX59_HepG2-ENCSR598GKQ|siZC3H8_HepG2_ENCSR696JWAL|siPUM1_HepG2_ENCSR945XKW|siRBFOX2_HepG2_ENCSR767LLP
chr16	89688331	89688515	ENSG00000185324	0.252	siWDR43_K562_ENCSR341PZW
chr3	142435951	142436056	ENSG00000114127	0.129	siRPS3A_HepG2_ENCSR118VQR|siCSTF2_HepG2_ENCSR815JDY|siQKI_ENCSR330YOU
chr11	692756	693792	ENSG00000177030	0.0563	siDGCR8_K562-ENCSR466TGH
chr19	7896785	7896872	ENSG00000171017	0.239	siHSPD1_HepG2_ENCSR243IGA
chr11	64311671	64311806	ENSG00000173153	0.112	siU2AF2_ENCSR622MCX
chr17	78411778	78412862	ENSG00000087157	0.073	siRBM22_HepG2_ENCSR330KHN
chr18	63420961	63421010	ENSG00000119541	0.0531	siSTAU1_HepG2-ENCSR124KCF
chr5	80512462	80512764	ENSG00000152380	0.667	siUTP3_HepG2-ENCSR910ECL|siDKC1_HepG2-ENCSR118KUN|siDKC1_HepG2_ENCSR118KUN
chr22	40590409	40590645	ENSG00000196588	0.267	siLARP4_HepG2_ENCSR744PAQ|siEWSR1_HepG2_ENCSR532ZPP|siCALR_HepG2_ENCSR040WAK|siTIAL1_HepG2_ENCSR450VQO
chr16	46915072	46915076	ENSG00000166123	0.0433	siFTO_HepG2_ENCSR389HFU
chr2	43514326	43514447	ENSG00000115970	0.0602	siSF3A3_HepG2_ENCSR374NMJ
chr1	155312721	155312765	ENSG00000160752	0.424	siTUFM_HepG2_ENCSR459EMR
chr4	15619986	15620061	ENSG00000118564	0.0435	siCELF1_HepG2-ENCSR695XOD|siCELF1_HepG2_ENCSR695XOD
chr2	121474386	121475873	ENSG00000074054	0.0861	siRPS10_ENCSR410UHJ
chr20	45895435	45895668	ENSG00000064601	0.0613	siPRPF6_ENCSR529QEZ
chr17	45268872	45269576	ENSG00000006062	1	siPARN_HepG2_ENCSR825QXH
chr18	79923912	79924009	ENSG00000122490	0.0692	siLIN28B_HepG2_ENCSR927SLP
chr22	50296523	50296742	ENSG00000196576	0.127	siTUFM_HepG2_ENCSR459EMR
chr16	89768531	89769107	ENSG00000187741	0.0684	siSFPQ_HepG2-ENCSR782MXN
chr19	9770744	9771300	ENSG00000196605	0.153	siSRFBP1_HepG2_ENCSR153GKS
chr22	39412063	39412182	ENSG00000100324	0.186	siATP5C1_HepG2-ENCSR713OLV|siTRIM56_HepG2_ENCSR309HXK
chr1	1092649	1093424	ENSG00000131591	0.537	siKIF1C_HepG2_ENCSR182GKG
chr4	70717558	70718319	ENSG00000018189	0.467	siFASTKD2_HepG2_ENCODE
chr19	2126146	2126401	ENSG00000065000	0.0462	siU2AF1_HepG2_ENCSR372UWV
chr15	85518596	85518854	ENSG00000170776	0.243	siPABPC4_ENCSR455VZH
chr5	179555673	179555790	ENSG00000176783	0.111	siDGCR8_K562-ENCSR466TGH|siDDX47_HepG2-ENCSR388CNS
chr19	48865755	48865845	ENSG00000105559	0.0516	siDDX3X_ENCSR637JLM
chr4	39832875	39832890	ENSG00000121892	0.134	siEWSR1_HepG2_ENCSR532ZPP
chr20	62126013	62126105	ENSG00000149657	0.135	siPRPF8_HepG2-ENCSR998MZP|siPRPF8_HepG2_ENCSR998MZP
chr7	75009911	75009961	ENSG00000274070	0.0758	siUBE2L3_HepG2_ENCSR424JSU
chr19	52814364	52814426	ENSG00000198538	0.474	siSTAU1_HepG2-ENCSR124KCF
chr4	122319567	122319816	ENSG00000138688	0.0412	siHNRNPC_HepG2_ENCSR052IYH
chr16	87894037	87895332	ENSG00000174990	0.146	siDDX19B_HepG2_ENCSR312SFA
chr5	55943754	55944824	ENSG00000134352	0.176	siUPF2_HepG2_ENCSR318OXM
chr17	35827223	35827580	ENSG00000270647	0.177	siDDX19B_HepG2_ENCSR312SFA
chr7	100050628	100050836	ENSG00000166529	1	siSSRP1_HepG2_ENCSR422JMS|siAGO1_ENCSR533HXS|siWDR43_K562_ENCSR341PZW|siSF3A3_HepG2_ENCSR374NMJ|siKHDRBS1_HepG2-ENCSR784FTX|siDDX5_HepG2_ENCSR808FBR|siRBM15_HepG2-ENCSR599PXD|siNONO_K562_ENCSR398HXV|siDGCR8_K562-ENCSR466TGH|siDDX59_HepG2-ENCSR598GKQ|siSNRNP70_HepG2_ENCSR635BOO|siBCCIP_HepG2_ENCSR570CWH|siBOP1_HepG2_ENCSR925SYZ|siTROVE2_HepG2-ENCSR946OFN|siFXR1_HepG2_ENCSR009PPI|siSYNCRIP_K562-ENC…
chr1	47267487	47267665	ENSG00000123473	0.0488	siTRIM56_HepG2_ENCSR309HXK
chr6	150985039	150986734	ENSG00000120254	0.108	siSTAU1_HepG2-ENCSR124KCF
chr1	161326647	161326768	ENSG00000143252	0.0873	siXRCC6_ENCSR500WHE|siDNAJC2_HepG2_ENCSR004OSI
chr20	63720433	63721567	ENSG00000197114	0.462	siABCF1_HepG2-ENCSR610VTA
chr7	67151076	67151193	ENSG00000198874	0.147	siDNAJC21_HepG2-ENCSR385KOY
chr3	9816644	9817090	ENSG00000214021	0.722	siDDX27_HepG2_ENCSR210RWL|siYTHDC2_K562-ENCSR843LYF
chr2	97987378	97987494	ENSG00000075568	0.19	siILF3_HepG2-ENCSR942MBU|siHNRNPC_HepG2_ENCSR052IYH|siSNRNP70_HepG2_ENCSR635BOO|siSNRNP70_HepG2-ENCSR635BOO
chr12	27030320	27030477	ENSG00000152944	1	siSUPT6H_HepG2_ENCSR281KCL
chr22	43125507	43126567	ENSG00000100290	0.0805	siMATR3_ENCSR492UFS
chr19	48978614	48980440	ENSG00000104812	0.041	siEIF3H_HepG2_ENCSR964YLV
chr13	102615335	102615427	ENSG00000134900	0.0899	siXRCC6_ENCSR500WHE
chr19	36756659	36757756	ENSG00000267041	0.264	siABCF1_HepG2-ENCSR610VTA
chr7	65940030	65940167	ENSG00000196715	0.0646	siSNRNP70_HepG2_ENCSR635BOO|siSNRNP70_HepG2-ENCSR635BOO
chr9	127494184	127494662	ENSG00000148356	0.181	siEIF3H_HepG2_ENCSR964YLV
chr14	34793390	34794600	ENSG00000198604	0.0921	siDDX52_HepG2-ENCSR913ZWR
chr6	79062357	79063910	ENSG00000146247	0.0634	siFUBP3_HepG2_ENCSR755KOM
chr11	120220759	120222747	ENSG00000184232	0.189	siFKBP4_HepG2_ENCSR639LKS
chr16	21977124	21978251	ENSG00000140740	0.0538	siCSTF2_HepG2_ENCSR815JDY
chrX	41205973	41206128	ENSG00000124486	0.0543	siHNRNPC_HepG2_ENCSR052IYH
chr19	35802534	35802649	ENSG00000250799	0.102	siHNRNPA2B1_HepG2-ENCSR769GES
chr5	70902451	70902542	ENSG00000172058	0.0431	siGNB2L1_HepG2-ENCSR116YMU|siRPL23A_HepG2-ENCSR706SXN
chr5	56134502	56135211	ENSG00000164512	0.814	siNKRF_HepG2_ENCSR517JDK
chr6	116241245	116243141	ENSG00000178425	0.079	siEXOSC5_HepG2_ENCSR284SZO|siUCHL5_HepG2_ENCSR684HTV
chr1	201992282	201993315	ENSG00000176393	0.145	siETF1_HepG2_ENCSR840QOH
chr19	1589440	1591023	ENSG00000071655	0.0988	siRPL23A_HepG2-ENCSR706SXN
chr12	120192959	120193008	ENSG00000089154	0.0661	siPSIP1_HepG2_ENCSR744YVR
chr18	23585277	23586071	ENSG00000141458	0.0712	siSRFBP1_HepG2_ENCSR153GKS
chr17	1751629	1752006	ENSG00000167711	0.0532	siDDX19B_HepG2_ENCSR312SFA
chr4	39466017	39466056	ENSG00000121897	0.0861	siEWSR1_HepG2_ENCSR532ZPP
chr3	13418145	13418786	ENSG00000132182	1	siHNRNPC_HepG2_ENCSR052IYH
chr8	144307588	144308796	ENSG00000185122	0.206	siNPM1_HepG2_ENCSR016XPB
chr10	104447033	104447295	ENSG00000120051	1	siPOLR2G_K562_ENCSR936TED
chr1	54179984	54180233	ENSG00000215883	0.685	siTUFM_HepG2_ENCSR459EMR|siFUS_HepG2_ENCODE|siFUS_HepG2_ENCSR927JXU|siHNRNPM-HepG2-ENCSR995JMS|siHNRNPLL_HepG2_ENCSR490DYI|siHNRNPLL-HepG2-ENCODE-ENCSR490DYI
chrX	115579758	115579875	ENSG00000102024	0.143	siSNRNP70_HepG2_ENCSR635BOO|siSNRNP70_HepG2-ENCSR635BOO|siRPL23A_HepG2-ENCSR706SXN|siGRWD1_HepG2_ENCSR850FEH
chr2	152624240	152625437	ENSG00000157827	0.0854	siSRSF3_HepG2-ENCSR376FGR
chr16	15674245	15676077	ENSG00000072864	0.217	siUPF1_HepG2-ENCSR689MIY|siHSPD1_HepG2_ENCSR243IGA|siHNRNPM-HepG2-ENCSR995JMS|siEIF2S2_HepG2_ENCSR110HAA|siEWSR1_HepG2_ENCSR532ZPP|siSERBP1_HepG2-ENCSR820ROH|siIGF2BP3_HepG2_ENCSR710NWE
chr17	75939917	75940218	ENSG00000188878	0.115	siDROSHA_K562_ENCSR974RYS
chr5	75492240	75492355	ENSG00000113163	0.0718	siPARN_HepG2_ENCSR825QXH
chr14	72929392	72929528	ENSG00000119599	0.116	siSRSF5_HepG2_ENCSR781YNI
chr17	31236535	31236602	ENSG00000196712	0.275	siSUPV3L1_HepG2-ENCSR995RPB
chr17	42960297	42960504	ENSG00000108825	0.162	siYTHDC2_K562-ENCSR843LYF
chr4	953493	954830	ENSG00000127419	0.383	siSNRNP70_HepG2_ENCSR635BOO|siSNRNP70_HepG2-ENCSR635BOO
chr11	63823715	63824135	ENSG00000168005	0.0789	siAARS_HepG2-ENCSR547NWD
chr1	27330038	27330602	ENSG00000186501	0.275	siWDR43_K562_ENCSR341PZW
chr7	107941580	107941778	ENSG00000091136	0.282	siSRSF9_ENCSR597XHH|siDDX55_HepG2_ENCSR964YTW|siBCCIP_HepG2_ENCSR570CWH|siACO1_HepG2-ENCSR511SYK
chr19	4057505	4057641	ENSG00000178951	0.434	siNONO_HepG2-ENCSR647NYX|siNONO_HepG2_ENCSR647NYX
chr1	224439634	224439774	ENSG00000143786	1	siLARP4_HepG2_ENCSR744PAQ|siABCF1_HepG2-ENCSR610VTA
chr9	122892362	122892722	ENSG00000056586	0.0784	siSF3A3_HepG2_ENCSR374NMJ
chr10	103437329	103437459	ENSG00000148843	0.0948	siHNRNPC_HepG2_ENCSR052IYH
chr7	130036140	130036373	ENSG00000091732	0.195	siIGF2BP2_HepG2-ENCSR478FJK|siIGF2BP2_ENCSR478FJK
chr5	66071335	66071401	ENSG00000112851	0.0636	siEIF4B_ENCSR313CHR
chr17	39912674	39913362	ENSG00000073605	0.0642	siILF3_HepG2-ENCSR942MBU
chr17	18169482	18169621	ENSG00000091536	1	siKRR1_HepG2_ENCSR542ESY
chr3	194449553	194449669	ENSG00000133657	0.363	siHNRNPC_HepG2_ENCSR052IYH|siEFTUD2_HepG2-ENCSR620OKS|siBUD13_HepG2-ENCSR382QKD|siSUPV3L1_HepG2-ENCSR995RPB
chr9	126822724	126822828	ENSG00000169155	0.616	siCEBPZ_HepG2-ENCSR929PXS
chr20	50597001	50597038	ENSG00000042062	0.444	siPABPN1_K562_ENCSR416ZJH
chr11	603522	603612	ENSG00000070047	0.211	siILF3_HepG2-ENCSR942MBU
chr9	19066776	19066826	ENSG00000147874	0.0794	siNONO_K562_ENCSR039VEQ
chr2	164578108	164578229	ENSG00000115290	0.32	siEIF2S1_ENCSR861ENA|siLIN28B_HepG2_ENCSR927SLP
chr6	25975579	25976901	ENSG00000112343	0.294	siPSIP1_HepG2_ENCSR744YVR
chr5	65524555	65524677	ENSG00000123219	0.162	siHNRNPC_HepG2_ENCSR052IYH|siLARP7_HepG2-ENCSR624FBY
chr4	56030464	56030596	ENSG00000174799	0.074	siDDX55_HepG2_ENCSR964YTW|siSUCLG1_HepG2_ENCSR810JYX|siRBM27_HepG2-ENCSR222SMI
chr7	99447773	99448040	ENSG00000248919	0.148	siFASTKD1_HepG2-ENCSR728BOL|siAATF_ENCSR424YSV|siEIF2S1_ENCSR861ENA
chr15	90734309	90734608	ENSG00000197299	0.0496	siSYNCRIP_K562-ENCSR680OJB
chr1	63368306	63368996	ENSG00000088035	0.117	siRBM27_HepG2-ENCSR222SMI
chr3	196249172	196250329	ENSG00000161217	0.188	siPABPC1_HepG2_ENCSR910YNJ
chr19	55189492	55189935	ENSG00000080031	0.0406	siRPS10_ENCSR410UHJ
chr1	156371444	156371618	ENSG00000132677	0.445	siHNRNPA1_HepG2_ENCSR182DAW
chr2	85585194	85586789	ENSG00000168899	0.363	siUPF1_HepG2-ENCSR689MIY
chr8	21941183	21941314	ENSG00000130227	0.0505	siEXOSC5_HepG2_ENCSR284SZO
chr16	216318	216991	ENSG00000007392	0.125	siLIN28B_HepG2_ENCSR927SLP
chr11	46554938	46555070	ENSG00000110497	0.25	siLARP4_HepG2_ENCSR744PAQ|siRPS19_HepG2_ENCSR486AIO|siPPIG_HepG2-ENCSR620HAA|siRBM17_HepG2_ENCSR385TMY
chr17	5358362	5358705	ENSG00000029725	0.182	siABCF1_HepG2-ENCSR610VTA|siRPS19_HepG2_ENCSR486AIO|siRPS2_HepG2_ENCSR667RIA
chr7	73603956	73604881	ENSG00000009950	0.174	siDAZAP1_ENCSR220TBR
chr17	57979845	57979967	ENSG00000136451	0.217	siHNRNPC_HepG2_ENCSR052IYH
chr16	11901889	11902776	ENSG00000103342	0.067	siHDGF_HepG2_ENCSR634KHL
chr10	102603023	102603973	ENSG00000107882	0.132	siTBRG4_HepG2_ENCSR741YCA
chr1	1301045	1301524	ENSG00000131584	0.0967	siUPF2_HepG2_ENCSR318OXM
chr10	87070151	87071031	ENSG00000148672	0.0429	siHNRNPC_HepG2_ENCSR052IYH
chr3	183024105	183024244	ENSG00000078070	0.1	siKRR1_HepG2_ENCSR542ESY|siGPKOW_HepG2_ENCSR968YWY|siFAM120A_HepG2_ENCSR047VPW|siHNRNPA1_HepG2_ENCSR182DAW|siSUGP2_HepG2_ENCSR837QDN|siHNRNPA0_HepG2-ENCSR720BPO|siXPO5_HepG2_ENCSR778RWJ
chr1	27804812	27804848	ENSG00000117758	0.0953	siSF3A3_HepG2_ENCSR374NMJ
chr17	32177845	32177967	ENSG00000126858	0.0904	siSLTM_HepG2_ENCSR185JGT|siFXR1_HepG2_ENCSR009PPI
chr14	55392389	55392578	ENSG00000126775	0.659	siHNRNPAB_HepG2-ENCSR354XQY
chr7	100636932	100637139	ENSG00000106327	0.0669	siSUPV3L1_HepG2-ENCSR995RPB
chr7	73608564	73608584	ENSG00000009950	0.342	siEIF4G1_HepG2-ENCSR509LIV|siU2AF2_ENCSR622MCX
chr19	4233846	4234547	ENSG00000105246	0.0419	siEIF2S1_ENCSR861ENA
chr12	7881226	7882588	ENSG00000173262	0.46	siKIF1C_HepG2_ENCSR182GKG
chrX	77586930	77587053	ENSG00000085224	0.141	siHNRNPC_HepG2_ENCSR052IYH
chr2	38600429	38600573	ENSG00000143889	0.048	siPOLR2G_K562_ENCSR936TED
chr11	125575803	125575931	ENSG00000149547	0.0951	siHNRNPC_HepG2_ENCSR052IYH
chr9	35107109	35107154	ENSG00000005238	0.16	siDGCR8_K562-ENCSR466TGH
chr18	3249562	3249723	ENSG00000101608	0.0496	siSRSF3_HepG2-ENCSR376FGR|siDROSHA_K562_ENCSR974RYS
chr1	109216002	109217837	ENSG00000031698	0.157	siXPO5_HepG2_ENCSR778RWJ
chr22	21618104	21618381	ENSG00000185651	0.165	siSUPV3L1_HepG2-ENCSR995RPB
chr7	101249302	101250307	ENSG00000214253	0.229	siEFTUD2_HepG2-ENCSR620OKS
chr5	177045498	177046080	ENSG00000113761	0.0448	siCEBPZ_HepG2-ENCSR929PXS
chr19	5596664	5597824	ENSG00000130254	0.0465	siNONO_K562_ENCSR398HXV
chr19	44167343	44167860	ENSG00000167380	0.114	siSUPT6H_HepG2_ENCSR281KCL
chr14	22968435	22968472	ENSG00000259132	1	siTAF15_HepG2_ENCSR998RZI
chr12	42333666	42333801	ENSG00000134283	0.0414	siHNRNPC_HepG2_ENCSR052IYH
chr17	68418988	68419289	ENSG00000141337	0.0579	siSART3_HepG2_ENCSR011BBS
chr19	11900608	11901514	ENSG00000198429	0.0885	siNOL12_HepG2-ENCSR643UFV
chr17	40828175	40829685	ENSG00000167920	0.0466	siPUM2_HepG2_ENCSR210DML
chr4	39710338	39711207	ENSG00000078140	0.119	siPOLR2G_K562_ENCSR936TED
chr6	149729259	149729518	ENSG00000120253	0.0456	siHNRNPA0_HepG2-ENCSR720BPO
chr22	42966293	42966360	ENSG00000100266	0.143	siEIF4A3_HepG2_ENCSR957EEG
chr11	117300277	117301339	ENSG00000186318	0.312	siPHF6_HepG2_ENCSR681SMT
chr17	81848133	81848870	ENSG00000185624	0.329	siDROSHA_K562_ENCSR974RYS
chr9	114224698	114224795	ENSG00000196739	0.0495	siDDX59_HepG2-ENCSR598GKQ
chr17	1781734	1782915	ENSG00000186532	0.157	siPABPC1_HepG2_ENCSR910YNJ
chrX	1361371	1362086	ENSG00000185291	0.582	siWDR43_K562_ENCSR341PZW
chr20	63923479	63923606	ENSG00000101152	0.324	siRBM34_ENCSR318HAT
chr5	116487549	116487627	ENSG00000092421	0.0497	siGRSF1_HepG2-ENCSR674KDQ
chr15	71894158	71894407	ENSG00000066933	0.209	siZC3H8_HepG2_ENCSR696JWAL
chr11	102164600	102165331	ENSG00000137693	0.0436	siRCC2_HepG2_ENCSR685JXU
chr17	83046046	83047435	ENSG00000175711	0.225	siBCLAF1_HepG2-ENCSR481AYC
chr20	35735792	35736770	ENSG00000131051	0.125	siSART3_HepG2_ENCSR011BBS
chr17	78199651	78200973	ENSG00000183077	0.0418	siAARS_HepG2-ENCSR547NWD
chr15	65784151	65785488	ENSG00000174485	0.0959	siRPS2_HepG2_ENCSR667RIA
chr7	129631259	129631364	ENSG00000106459	0.462	siPABPN1_K562_ENCSR416ZJH
chr17	75523054	75523163	ENSG00000182173	0.871	siEIF3H_HepG2_ENCSR964YLV
chr16	214609	216083	ENSG00000007392	0.0816	siSYNCRIP_K562-ENCSR680OJB
chr10	121851295	121851412	ENSG00000107669	0.431	siEIF2S1_ENCSR861ENA
chr11	62718568	62718686	ENSG00000234857	0.0446	siTRIM56_HepG2_ENCSR309HXK
chr8	618206	620053	ENSG00000104714	0.661	siRBM34_ENCSR318HAT
chr14	39272275	39272384	ENSG00000150527	0.0614	siDDX5_HepG2_ENCSR808FBR
chr17	18305980	18306008	ENSG00000177302	0.114	siPRPF8_HepG2-ENCSR998MZP|siPRPF8_HepG2_ENCSR998MZP
chr7	43636976	43638768	ENSG00000106603	0.448	siPES1_HepG2_ENCSR496ETJ
chr9	34231666	34232001	ENSG00000165006	0.167	siHNRNPC_HepG2_ENCSR052IYH
chr7	140032985	140033155	ENSG00000059378	0.0706	siHNRNPA0_HepG2-ENCSR720BPO
chr7	139932042	139932163	ENSG00000059377	0.14	siEIF4A3_HepG2_ENCSR957EEG
chr20	41435296	41435426	ENSG00000124177	0.0435	siDDX1_HepG2-ENCSR070LJO
chr1	51458612	51458733	ENSG00000085832	0.286	siSRSF5_HepG2_ENCSR781YNI|siDGCR8_K562-ENCSR466TGH|siYTHDC2_K562-ENCSR843LYF
chr19	49519006	49519973	ENSG00000104870	0.265	siEIF4A3_HepG2_ENCSR957EEG
chr1	148125081	148126382	ENSG00000263956	0.389	siFXR1_HepG2_ENCSR009PPI
chr7	157380019	157381174	ENSG00000105993	1	siDDX27_HepG2_ENCSR210RWL
chr20	20022496	20023481	ENSG00000173418	0.0855	siPRPF6_ENCSR529QEZ
chr18	12634630	12634932	ENSG00000134278	0.14	siSRSF9_ENCSR597XHH
chr19	17422733	17422808	ENSG00000141971	0.103	siEWSR1_HepG2_ENCSR532ZPP
chr17	19967919	19968034	ENSG00000108599	0.0523	siNPM1_HepG2_ENCSR016XPB
chr17	669303	669887	ENSG00000141252	0.108	siSYNCRIP_K562-ENCSR680OJB
chr20	25693821	25695023	ENSG00000130684	0.88	siCNOT7_HepG2_ENCSR274KWA
chr17	78203272	78203503	ENSG00000183077	0.0848	siSSRP1_HepG2_ENCSR422JMS
chr21	42908067	42908707	ENSG00000160194	0.0539	siRPS2_HepG2_ENCSR667RIA
chr12	927365	928986	ENSG00000002016	0.101	siAUH_HepG2_ENCSR409CSO
chr1	28447417	28447490	ENSG00000204138	0.0949	siDGCR8_K562-ENCSR466TGH
chr15	43774873	43774965	ENSG00000128886	0.06	siSSB_HepG2-ENCSR278CHI
chr11	47439734	47440881	ENSG00000165917	0.471	siRBM27_HepG2-ENCSR222SMI
chr14	102471437	102471605	ENSG00000196663	0.0712	siDDX5_HepG2_ENCSR808FBR
chr16	11900858	11902669	ENSG00000103342	0.192	siSART3_HepG2_ENCSR011BBS|siIGF2BP3_HepG2_ENCSR710NWE
chr3	98841275	98842952	ENSG00000057019	0.693	siUCHL5_HepG2_ENCSR684HTV
chr17	42590212	42590502	ENSG00000141699	0.0483	siU2AF2_ENCSR622MCX
chr19	1140865	1141357	ENSG00000064932	0.0552	siSUGP2_HepG2_ENCSR837QDN
chr9	97372517	97372628	ENSG00000197816	0.474	siEIF4A3_HepG2_ENCSR957EEG
chr6	43219119	43220052	ENSG00000112659	0.0476	siDDX28_HepG2_ENCSR222CSF
chr17	18020892	18020998	ENSG00000171953	0.167	siEIF4G1_HepG2-ENCSR509LIV|siFAM120A_HepG2_ENCSR047VPW|siHNRNPA0_HepG2-ENCSR720BPO
chr7	44628679	44629810	ENSG00000105953	0.529	siETF1_HepG2_ENCSR840QOH
chr16	47376844	47376853	ENSG00000129636	0.0662	siBCCIP_HepG2_ENCSR570CWH|siSUPV3L1_HepG2-ENCSR995RPB
chr3	197535713	197536559	ENSG00000161267	0.66	siSAFB2_HepG2_ENCSR110ZYD
chr2	178434898	178435191	ENSG00000180228	0.067	siSYNCRIP_K562-ENCSR680OJB
chrX	134837282	134837334	ENSG00000156500	0.223	siAPOBEC3C_HepG2_ENCSR012DAF
chr8	23329157	23330750	ENSG00000134013	0.136	siPNPT1_HepG2_ENCSR880DEH
chr19	447701	448959	ENSG00000129946	0.852	siSF3B1_HepG2-ENCSR896CFV
chr11	34985328	34987048	ENSG00000110435	0.42	siPPIG_HepG2-ENCSR620HAA
chr7	72961776	72961893	ENSG00000155428	0.0589	siAARS_HepG2-ENCSR547NWD
chr20	25501637	25502046	ENSG00000101004	0.175	siGRSF1_HepG2-ENCSR674KDQ
chr16	614794	616042	ENSG00000197562	0.248	siPABPN1_K562_ENCSR416ZJH
chr9	15586998	15587693	ENSG00000164989	0.313	siXRCC6_ENCSR500WHE|siU2AF1_HepG2_ENCSR372UWV
chr1	46358327	46358544	ENSG00000117481	0.0855	siNONO_K562_ENCSR039VEQ
chr15	58904756	58904941	ENSG00000137776	0.0458	siRBM27_HepG2-ENCSR222SMI
chr7	47298019	47298079	ENSG00000136205	0.096	siKIF1C_HepG2_ENCSR182GKG
chr2	233160659	233160734	ENSG00000168918	0.199	siU2AF2_ENCSR622MCX
chr5	78795906	78797004	ENSG00000113273	0.157	siAUH_HepG2_ENCSR409CSO
chr13	32484052	32484155	ENSG00000244754	1	siKRR1_HepG2_ENCSR542ESY|siGPKOW_HepG2_ENCSR968YWY|siCSTF2T_ENCSR914WQV|siDDX55_HepG2_ENCSR964YTW|siABCF1_HepG2-ENCSR610VTA|siBCCIP_HepG2_ENCSR570CWH|siSRSF3_HepG2-ENCSR376FGR|siRPS19_HepG2_ENCSR486AIO|siRPS2_HepG2_ENCSR667RIA|siSUPV3L1_HepG2-ENCSR995RPB
chr12	112201127	112201336	ENSG00000173064	0.118	siZC3H8_HepG2_ENCSR696JWAL
chr19	52552439	52552713	ENSG00000198482	0.0804	siPUF60_HepG2_ENCSR648BSC
chr1	43555467	43555588	ENSG00000142949	0.0575	siHNRNPC_HepG2_ENCSR052IYH
chr15	64090198	64090228	ENSG00000166797	0.0516	siAPOBEC3C_HepG2_ENCSR012DAF
chr8	17248310	17248417	ENSG00000155975	0.0553	siXPO5_HepG2_ENCSR778RWJ
chr22	17684609	17684706	ENSG00000099968	0.142	siHNRNPC_HepG2_ENCSR052IYH
chr7	130029111	130031098	ENSG00000091732	0.503	siPUS1_HepG2_ENCSR296ERI
chr2	70221235	70222057	ENSG00000116001	0.536	siZC3H8_HepG2_ENCSR696JWAL
chr2	206138759	206138855	ENSG00000023228	0.0598	siFTO_HepG2_ENCSR389HFU
chr7	32565270	32565728	ENSG00000105778	0.0568	siPRPF6_ENCSR529QEZ
chr17	82122484	82123218	ENSG00000176155	0.363	siPABPC4_ENCSR455VZH
chr1	14768385	14769775	ENSG00000189337	0.995	siSYNCRIP_K562-ENCSR680OJB
chr16	68858562	68858623	ENSG00000103047	0.101	siWDR43_K562_ENCSR341PZW
chr4	25393371	25393480	ENSG00000053900	0.153	siU2AF1_HepG2_ENCSR372UWV
chr16	212787	212823	ENSG00000007392	0.232	siPABPC1_HepG2_ENCSR910YNJ
chr19	1140865	1142203	ENSG00000064932	0.239	siSUPT6H_HepG2_ENCSR281KCL
chr8	123111322	123113213	ENSG00000156787	0.0551	siHNRNPU_HepG2_ENCSR308IKH
chr12	22679972	22680012	ENSG00000139163	0.0843	siPOLR2G_K562_ENCSR936TED
chr12	76075904	76076549	ENSG00000187109	0.125	siRPLP0_HepG2_ENCSR082YGI
chr1	27974792	27974959	ENSG00000158161	0.102	siU2AF1_HepG2_ENCSR372UWV|siPNPT1_HepG2_ENCSR880DEH
chr16	70115400	70117075	ENSG00000090857	0.12	siPPIL4_HepG2_ENCSR851KEX
chr1	3574499	3574973	ENSG00000162591	0.123	siKHDRBS1_HepG2-ENCSR784FTX
chr10	73118472	73118728	ENSG00000166321	0.0429	siDDX55_HepG2_ENCSR964YTW
chr20	34592112	34592185	ENSG00000101464	0.124	siACO1_HepG2-ENCSR511SYK
chr12	45755931	45756048	ENSG00000189079	0.0768	siRCC2_HepG2_ENCSR685JXU
chr7	141624180	141624296	ENSG00000006530	0.0921	siSF3A3_HepG2_ENCSR374NMJ|siSTIP1_HepG2_ENCSR871BXO|siHNRNPLL_HepG2_ENCSR490DYI|siHNRNPLL-HepG2-ENCODE-ENCSR490DYI|siSRP68_HepG2_ENCSR167JPY
chr1	155314391	155314677	ENSG00000160752	0.968	siEIF2S1_ENCSR861ENA
chr6	158571217	158571992	ENSG00000146433	0.34	siKRR1_HepG2_ENCSR542ESY
chr20	47260490	47261728	ENSG00000101040	0.158	siMSI2_HepG2-ENCSR896MMU|siTFIP11_HepG2_ENCSR573UBF|siSFPQ_HepG2-ENCSR782MXN
chr22	50611760	50612825	ENSG00000008735	1	siDDX3X_ENCSR637JLM
chrX	48463036	48464700	ENSG00000017483	0.071	siPNPT1_HepG2_ENCSR880DEH
chr7	17875039	17875293	ENSG00000071189	0.0841	siEIF4A3_HepG2_ENCSR957EEG
chr17	29147642	29147880	ENSG00000196535	0.0879	siEIF2S1_ENCSR861ENA
chr3	196911708	196912373	ENSG00000119231	0.112	siEIF4B_ENCSR313CHR
chr12	119995310	119995860	ENSG00000135127	0.0582	siXRN2_HepG2_ENCSR347ZHQ
chr10	126951278	126952675	ENSG00000150760	1	siRBM27_HepG2-ENCSR222SMI
chr1	25844189	25845607	ENSG00000127423	0.18	siSMN1_HepG2-ENCSR090UMI
chr10	73825445	73826161	ENSG00000148660	0.0699	siHDGF_HepG2_ENCSR634KHL
chr1	42939764	42941020	ENSG00000117394	0.172	siMETTL3_HepG2_SRP012096
chr3	47402301	47402422	ENSG00000076201	0.0791	siFKBP4_HepG2_ENCSR639LKS|siSRP68_HepG2_ENCSR167JPY|siTAF15_HepG2_ENCSR998RZI
chr11	72816166	72816257	ENSG00000168010	0.23	siTUFM_HepG2_ENCSR459EMR|siHNRNPC_HepG2_ENCSR052IYH|siPSIP1_HepG2_ENCSR744YVR|siDDX55_HepG2_ENCSR964YTW|siNUSAP1_HepG2_ENCSR180XTP|siMATR3_ENCSR492UFS|siTBRG4_HepG2_ENCSR741YCA|siDDX52_HepG2-ENCSR913ZWR
chr5	1105443	1107010	ENSG00000113504	0.148	siEIF4G2_HepG2_ENCSR152MON
chr14	89347114	89348398	ENSG00000053254	1	siSFPQ_HepG2-ENCSR782MXN
chr2	200543028	200544641	ENSG00000163535	0.0833	siLARP7_HepG2-ENCSR624FBY
chr17	32734736	32734905	ENSG00000176658	0.0467	siHNRNPUL1_HepG2-ENCSR689ZJC
chrX	18921320	18921348	ENSG00000044446	0.0449	siSUGP2_HepG2_ENCSR837QDN
chr12	7861701	7861797	ENSG00000173262	0.349	siDHX30_HepG2_ENCSR853PBF|siEIF2S1_ENCSR861ENA
chr4	37984790	37986329	ENSG00000065882	0.121	siFASTKD1_HepG2-ENCSR728BOL
chr7	99567463	99567771	ENSG00000197343	0.353	siDDX47_HepG2-ENCSR388CNS
chr17	64403733	64405386	ENSG00000261371	0.853	siPABPC4_ENCSR455VZH
chr1	1357415	1357745	ENSG00000162576	0.199	siNONO_K562_ENCSR039VEQ
chr3	49009113	49011078	ENSG00000178252	0.0671	siUBE2L3_HepG2_ENCSR424JSU
chr10	31922868	31922960	ENSG00000165322	0.0453	siSNRNP70_HepG2_ENCSR635BOO|siSNRNP70_HepG2-ENCSR635BOO
chr8	144838884	144840361	ENSG00000147789	0.926	siPRPF8_HepG2-ENCSR998MZP|siDDX47_HepG2-ENCSR388CNS|siUTP3_HepG2-ENCSR910ECL|siDDX19B_HepG2_ENCSR312SFA|siRPS5_HepG2_ENCSR838SMC|siPRPF8_HepG2_ENCSR998MZP
chrX	123898384	123898525	ENSG00000101966	0.0607	siHNRNPC_HepG2_ENCSR052IYH
chr12	56312592	56312885	ENSG00000257727	0.199	siHNRNPH1_K562-ENCSR354RSR
chr6	35839147	35839855	ENSG00000096063	0.416	siDGCR8_K562-ENCSR466TGH
chr8	74026955	74027150	ENSG00000154589	0.35	siSART3_HepG2_ENCSR011BBS
chr12	120516893	120516979	ENSG00000110871	0.0598	siEIF2S2_HepG2_ENCSR110HAA
chr19	5233485	5233665	ENSG00000105426	0.0625	siPES1_HepG2_ENCSR496ETJ
chr17	78150262	78151058	ENSG00000187997	0.176	siHNRNPH1_K562-ENCSR354RSR
chr19	8305186	8305805	ENSG00000167775	0.0505	siRRP9_HepG2-ENCSR471GIS
chr19	49912839	49913159	ENSG00000213024	0.0556	siFXR1_HepG2_ENCSR009PPI
chr14	74053518	74055426	ENSG00000119636	0.147	siIGF2BP2_HepG2-ENCSR478FJK|siIGF2BP2_ENCSR478FJK
chr1	46183079	46183683	ENSG00000117472	0.215	siRBM22_HepG2_ENCSR330KHN
chr21	43882866	43884553	ENSG00000160216	0.918	siMSI2_HepG2-ENCSR896MMU|siPABPN1_K562_ENCSR416ZJH
chr19	18360429	18361109	ENSG00000130517	0.154	siETF1_HepG2_ENCSR840QOH
chr16	15119337	15119765	ENSG00000179889	0.0622	siEIF4G2_HepG2_ENCSR152MON
chr19	44119367	44120390	ENSG00000256294	0.286	siRBM15_HepG2-ENCSR599PXD
chr8	102234725	102234845	ENSG00000048392	0.0429	siUBE2L3_HepG2_ENCSR424JSU|siHDGF_HepG2_ENCSR634KHL
chr11	108273362	108273976	ENSG00000149311	0.075	siHNRNPC_HepG2_ENCSR052IYH
chr20	62846705	62848127	ENSG00000101190	0.604	siSLBP_HepG2_ENCSR519KXM
chr16	27719563	27719658	ENSG00000047578	0.0674	siXRCC6_ENCSR500WHE
chr3	27379006	27379098	ENSG00000033867	0.106	siHSPD1_HepG2_ENCSR243IGA|siDDX27_HepG2_ENCSR210RWL
chr12	112219926	112221678	ENSG00000173064	0.089	siDGCR8_K562-ENCSR466TGH
chr12	68738424	68738450	ENSG00000111581	0.114	siPABPC4_ENCSR455VZH
chr9	112146539	112147765	ENSG00000106868	0.0505	siHNRNPD_HepG2-ENCSR660MZN
chr19	52618675	52618705	ENSG00000167766	0.709	siRPS3A_HepG2_ENCSR118VQR
chr17	2006417	2007820	ENSG00000185924	0.265	siXRN2_HepG2_ENCSR347ZHQ
chr12	2961600	2963357	ENSG00000197905	0.143	siEIF4G1_HepG2-ENCSR509LIV
chr16	89903102	89903410	ENSG00000141002	0.0545	siSUPV3L1_HepG2-ENCSR995RPB
chr4	70797585	70799346	ENSG00000018189	0.121	siSBDS_HepG2_ENCSR343DHN
chr12	56341988	56342487	ENSG00000170581	1	siHDGF_HepG2_ENCSR634KHL
chr22	50411741	50411912	ENSG00000100239	0.438	siSTAU1_HepG2-ENCSR124KCF
chr19	33100173	33101065	ENSG00000076650	0.0522	siAKAP8L_HepG2_ENCSR807ODB
chr6	43631012	43631627	ENSG00000124688	1	siHNRNPH1_K562-ENCSR354RSR
chr16	3678808	3679254	ENSG00000213918	0.0527	siETF1_HepG2_ENCSR840QOH
chr19	6702932	6703361	ENSG00000125730	0.531	siDKC1_HepG2-ENCSR118KUN|siDKC1_HepG2_ENCSR118KUN
chr8	86377280	86377418	ENSG00000123124	0.13	siHNRNPC_HepG2_ENCSR052IYH
chr3	124628775	124630123	ENSG00000160145	0.117	siRBM15_HepG2-ENCSR599PXD
chr19	18219536	18219659	ENSG00000105650	0.112	siMATR3_ENCSR492UFS|siUTP18_HepG2_ENCSR269ZAO|siHNRNPF-HepG2-ENCODE-ENCSR693MZJ|siRBM17_HepG2_ENCSR385TMY
chr17	45925209	45926916	ENSG00000186868	0.35	siPHF6_HepG2_ENCSR681SMT
chr22	41866486	41866593	ENSG00000198911	0.145	siRBM34_ENCSR318HAT
chr9	135566192	135566312	ENSG00000122133	0.0896	siPRPF6_ENCSR529QEZ|siEIF4B_ENCSR313CHR
chr15	63659452	63659574	ENSG00000103657	0.505	siEIF4A3_HepG2_ENCSR957EEG|siHNRNPD_HepG2-ENCSR660MZN|siRPLP0_HepG2_ENCSR082YGI|siCELF1_HepG2-ENCSR695XOD|siCELF1_HepG2_ENCSR695XOD
chr17	39283518	39283746	ENSG00000108306	0.0439	siSLBP_HepG2_ENCSR519KXM
chr16	10401188	10401310	ENSG00000166669	0.934	siHSPD1_HepG2_ENCSR243IGA
chr2	130356600	130357641	ENSG00000072135	0.226	siSF3A3_HepG2_ENCSR374NMJ|siHNRNPUL1_HepG2-ENCSR689ZJC
chr13	113340446	113342018	ENSG00000139835	0.114	siIGF2BP3_HepG2_ENCSR710NWE
chr10	67830987	67831019	ENSG00000108176	0.048	siHNRNPD_HepG2-ENCSR660MZN
chr8	42533558	42534069	ENSG00000168575	0.0584	siWDR43_K562_ENCSR341PZW
chr17	2422187	2422307	ENSG00000127804	0.0524	siHNRNPC_HepG2_ENCSR052IYH
chr1	154971106	154972180	ENSG00000160691	0.352	siDROSHA_K562_ENCSR974RYS
chr17	81560069	81560696	ENSG00000182446	0.41	siLIN28B_HepG2_ENCSR927SLP
chr5	139542585	139544273	ENSG00000131508	1	siPHF6_HepG2_ENCSR681SMT
chr17	32036023	32036143	ENSG00000185158	0.22	siSTIP1_HepG2_ENCSR871BXO
chr22	23140808	23141324	ENSG00000100218	0.293	siSNRNP70_HepG2_ENCSR635BOO|siSNRNP70_HepG2-ENCSR635BOO|siGNB2L1_HepG2-ENCSR116YMU|siDDX28_HepG2_ENCSR222CSF
chr20	13812507	13813739	ENSG00000101247	0.138	siEIF4G1_HepG2-ENCSR509LIV
chr13	99231434	99231513	ENSG00000134882	0.289	siHNRNPH1_K562-ENCSR354RSR|siIGF2BP2_HepG2-ENCSR478FJK|siDDX59_HepG2-ENCSR598GKQ|siMETAP2_HepG2_ENCSR992JGE|siTROVE2_HepG2-ENCSR946OFN|siRCC2_HepG2_ENCSR685JXU|siSYNCRIP_K562-ENCSR680OJB|siDDX21_ENCSR485ZTC|siEEF2_HepG2-ENCSR477TRX|siNONO_K562_ENCSR039VEQ|siDROSHA_K562_ENCSR974RYS|siIGF2BP2_ENCSR478FJK
chr7	77569626	77569794	ENSG00000127947	0.147	siHNRNPH1_K562-ENCSR354RSR
chr17	31978391	31978486	ENSG00000178691	0.0451	siDROSHA_K562_ENCSR974RYS
chr5	57237754	57238290	ENSG00000062194	0.146	siTAF15_HepG2_ENCSR998RZI
chr4	69080272	69080366	ENSG00000171234	0.331	siPSIP1_HepG2_ENCSR744YVR
chr15	65681622	65682244	ENSG00000174485	0.0695	siSART3_HepG2_ENCSR011BBS
chr4	39242541	39242640	ENSG00000157796	0.108	siNONO_HepG2-ENCSR647NYX|siSF1_HepG2_ENCSR644AIM|siNONO_HepG2_ENCSR647NYX
chr1	155314721	155315586	ENSG00000160752	0.0774	siNKRF_HepG2_ENCSR517JDK
chr17	39910457	39911053	ENSG00000073605	0.209	siACO1_HepG2-ENCSR511SYK
chr19	52782201	52783406	ENSG00000189190	0.0713	siSBDS_HepG2_ENCSR343DHN
chr16	3714991	3716844	ENSG00000126602	0.14	siSART3_HepG2_ENCSR011BBS
chr22	31617428	31617539	ENSG00000198089	0.0511	siMSI2_HepG2-ENCSR896MMU|siPA2G4_HepG2_ENCSR028YAQ
chr12	101351073	101351467	ENSG00000120800	0.226	siHNRNPC_HepG2_ENCSR052IYH|siUTP18_HepG2_ENCSR269ZAO
chr16	15619552	15620352	ENSG00000166783	0.283	siABCF1_HepG2-ENCSR610VTA
chr16	20841642	20841748	ENSG00000196678	0.0544	siNONO_K562_ENCSR039VEQ
chr2	112517273	112517390	ENSG00000114999	0.0597	siHNRNPA2B1_HepG2-ENCSR769GES
chr9	121287527	121288962	ENSG00000148180	0.438	siPUM1_HepG2_ENCSR945XKW
chr12	2849841	2851397	ENSG00000111203	0.783	siPPIG_HepG2-ENCSR620HAA
chr3	48527823	48528566	ENSG00000114268	0.142	siFKBP4_HepG2_ENCSR639LKS|siU2AF2_ENCSR622MCX
chr2	208287319	208287416	ENSG00000115020	0.0413	siIGF2BP3_HepG2_ENCSR710NWE
chr18	79966180	79966289	ENSG00000226742	0.166	siDDX27_HepG2_ENCSR210RWL
chr19	56144913	56145849	ENSG00000167685	0.154	siILF3_HepG2-ENCSR942MBU
chr11	125900679	125901479	ENSG00000110060	0.0408	siSUCLG1_HepG2_ENCSR810JYX
chr13	110899925	110900018	ENSG00000088448	0.275	siKHDRBS1_HepG2-ENCSR784FTX|siYTHDC2_K562-ENCSR843LYF|siMARK2_HepG2-ENCSR105OXX|siRRP9_HepG2-ENCSR471GIS
chr1	155132654	155132853	ENSG00000169242	0.0628	siEIF3D_HepG2_ENCSR788HVK
chr16	21165152	21165247	ENSG00000011638	0.0545	siPNPT1_HepG2_ENCSR880DEH
chr15	90232835	90233092	ENSG00000185043	0.0747	siRPS2_HepG2_ENCSR667RIA
chr6	115970788	115971899	ENSG00000111816	0.063	siSRSF3_HepG2-ENCSR376FGR
chr15	24971584	24972024	ENSG00000128739	0.0456	siKHDRBS1_HepG2-ENCSR784FTX
chr3	170373009	170373091	ENSG00000136603	0.0762	siBCCIP_HepG2_ENCSR570CWH
chr3	125449297	125449415	ENSG00000114520	0.0537	siLIN28B_HepG2_ENCSR927SLP
chr15	51932012	51933797	ENSG00000138594	0.143	siHNRNPL-HepG2-ENCSR155BMF
chr16	16041117	16041272	ENSG00000103222	0.0411	siNONO_K562_ENCSR398HXV
chr17	3575965	3577125	ENSG00000196689	0.156	siSAFB2_HepG2_ENCSR110ZYD
chr2	113929164	113929552	ENSG00000115091	0.0645	siHNRNPC_HepG2_ENCSR052IYH
chr16	16160534	16160996	ENSG00000091262	0.221	siPA2G4_HepG2_ENCSR028YAQ
chr19	55061992	55062110	ENSG00000160439	0.254	siSSRP1_HepG2_ENCSR422JMS|siPABPC1_HepG2_ENCSR910YNJ|siDGCR8_K562-ENCSR466TGH
chr7	2575767	2577373	ENSG00000106012	0.101	siNONO_K562_ENCSR039VEQ
chr12	69556360	69556475	ENSG00000166225	0.354	siMATR3_ENCSR492UFS
chr1	51751170	51751575	ENSG00000117859	0.0553	siPOLR2G_K562_ENCSR936TED
chr3	38401965	38403551	ENSG00000093217	0.18	siCALR_HepG2_ENCSR040WAK
chr11	65407483	65407608	ENSG00000126391	0.0564	siTBRG4_HepG2_ENCSR741YCA
chr21	45470723	45470866	ENSG00000182871	0.103	siADAR_HepG2-ENCSR104OLN|siLSM11_HepG2-ENCSR883BXR|siPUS1_HepG2_ENCSR296ERI|siMETAP2_HepG2_ENCSR992JGE|siGNB2L1_HepG2-ENCSR116YMU|siSF3B1_HepG2-ENCSR896CFV|siU2AF2_ENCSR622MCX|siLSM11_HepG2_ENCSR883BXR
chr11	62126380	62126514	ENSG00000149503	0.141	siRRP9_HepG2-ENCSR471GIS
chr20	34421683	34421826	ENSG00000078747	0.0774	siNOLC1_HepG2_ENCSR959HPB
chr19	2802543	2803885	ENSG00000172009	0.306	siU2AF1_HepG2_ENCSR372UWV
chr16	5088198	5088758	ENSG00000118894	0.448	siU2AF1_HepG2_ENCSR372UWV|siSND1_ENCSR398LZW
chr10	102466419	102468205	ENSG00000138111	0.627	siYTHDC2_K562-ENCSR843LYF
chr9	128766945	128768138	ENSG00000160445	0.235	siCALR_HepG2_ENCSR040WAK
chr11	3812213	3813386	ENSG00000148985	0.23	siEIF4G2_HepG2_ENCSR152MON
chr1	10576778	10576851	ENSG00000142655	0.892	siUPF1_HepG2-ENCSR689MIY|siDDX3X_ENCSR637JLM|siHNRNPA2B1_HepG2-ENCSR769GES|siPPIG_HepG2-ENCSR620HAA|siPUF60_HepG2_ENCSR648BSC
chr16	23695553	23695680	ENSG00000134398	0.234	siHNRNPU_HepG2_ENCSR308IKH
chr16	4462637	4462936	ENSG00000153406	0.186	siHNRNPH1_K562-ENCSR354RSR
chr2	101273608	101273703	ENSG00000163162	0.0666	siSBDS_HepG2_ENCSR343DHN
chr9	127433274	127434677	ENSG00000196152	0.0754	siPRPF6_ENCSR529QEZ
chr22	24173134	24174447	ENSG00000099991	0.107	siYTHDC2_K562-ENCSR843LYF
chr5	97174535	97175315	ENSG00000058729	0.057	siDDX5_HepG2_ENCSR808FBR
chr10	21736566	21736650	ENSG00000078403	0.0577	siTIAL1_HepG2_ENCSR450VQO
chr1	44812552	44812818	ENSG00000222009	0.468	siKIF1C_HepG2_ENCSR182GKG|siAARS_HepG2-ENCSR547NWD|siEXOSC9_ENCSR597IYB
chr2	43828242	43828468	ENSG00000138075	0.286	siHNRNPAB_HepG2-ENCSR354XQY|siRBM15_HepG2-ENCSR599PXD|siRRP9_HepG2-ENCSR471GIS
chr2	148438843	148439797	ENSG00000204406	0.0616	siPSIP1_HepG2_ENCSR744YVR
chr13	27651925	27652594	ENSG00000186184	0.086	siCNOT7_HepG2_ENCSR274KWA
chr20	62847845	62848127	ENSG00000101190	0.636	siNUSAP1_HepG2_ENCSR180XTP
chr9	129064807	129064836	ENSG00000148343	0.077	siPABPN1_K562_ENCSR416ZJH
chr17	39914208	39914508	ENSG00000073605	0.076	siPNPT1_HepG2_ENCSR880DEH
chr3	100349015	100349390	ENSG00000114021	0.0403	siZRANB2_HepG2_ENCODE
chr22	39046706	39048376	ENSG00000128394	0.167	siYTHDC2_K562-ENCSR843LYF
chr2	3352249	3353323	ENSG00000032389	0.197	siHNRNPC_HepG2_ENCSR052IYH
chr22	21618784	21620193	ENSG00000185651	0.871	siDROSHA_K562_ENCSR974RYS
chr1	155314031	155314427	ENSG00000160752	0.0848	siDAZAP1_ENCSR220TBR
chr10	31922868	31924125	ENSG00000165322	0.0672	siSMN1_HepG2-ENCSR090UMI
chr3	38381031	38381126	ENSG00000093217	0.0473	siSFPQ_HepG2-ENCSR782MXN
chr10	49984503	49985870	ENSG00000204149	0.934	siAUH_HepG2_ENCSR409CSO
chr19	36227501	36228447	ENSG00000196357	0.13	siMARK2_HepG2-ENCSR105OXX
chr9	124288529	124289177	ENSG00000119408	0.388	siU2AF2_ENCSR622MCX
chr20	13793316	13794422	ENSG00000101247	0.0523	siPUF60_HepG2_ENCSR648BSC
chr16	68846917	68847195	ENSG00000103047	0.0559	siRPS5_HepG2_ENCSR838SMC
chr2	142881940	142882098	ENSG00000115919	0.233	siHLTF_HepG2_ENCODE|siFUS_HepG2_ENCODE|siEIF3G_HepG2_ENCODE|siATP5C1_HepG2-ENCSR713OLV|siXRCC5_HepG2_ENCODE|siSLTM_HepG2_ENCODE|siDDX21_ENCSR485ZTC|siTRA2A_HepG2_ENCODE
chr16	84776323	84777110	ENSG00000103194	0.075	siHNRNPH1_K562-ENCSR354RSR
chr1	1948182	1948968	ENSG00000142609	0.667	siKRR1_HepG2_ENCSR542ESY
chr15	41391377	41391960	ENSG00000137806	0.0861	siEFTUD2_HepG2-ENCSR620OKS
chr1	2280246	2280753	ENSG00000157933	0.0955	siDDX47_HepG2-ENCSR388CNS
chr11	96108777	96108865	ENSG00000184384	0.0776	siKHDRBS1_HepG2-ENCSR784FTX
chr6	13601081	13602472	ENSG00000124523	1	siNELFE_HepG2-ENCSR939ZRA
chr19	961481	961664	ENSG00000116017	0.0693	siU2AF2_ENCSR622MCX
chr4	88671569	88671666	ENSG00000138641	0.0519	siEIF4A3_HepG2_ENCSR957EEG
chr21	46422926	46424446	ENSG00000160299	0.0504	siRPLP0_HepG2_ENCSR082YGI
chr9	4543919	4544005	ENSG00000106688	0.0546	siDGCR8_K562-ENCSR466TGH
chr16	495019	495202	ENSG00000090565	0.862	siAKAP8L_HepG2_ENCSR807ODB
chr16	14938908	14939040	ENSG00000183426	1	siACO1_HepG2-ENCSR511SYK
chr18	26286869	26287000	ENSG00000141384	0.106	siRBM17_HepG2_ENCSR385TMY
chr1	201200853	201200974	ENSG00000163395	0.0607	siSRFBP1_HepG2_ENCSR153GKS|siETF1_HepG2_ENCSR840QOH
chr11	62643602	62644192	ENSG00000089597	0.051	siFTO_HepG2_ENCSR389HFU
chrX	1361371	1361506	ENSG00000185291	1	siHSPD1_HepG2_ENCSR243IGA|siETF1_HepG2_ENCSR840QOH|siTAF15_HepG2_ENCSR998RZI
chr17	48112776	48112873	ENSG00000002919	0.0458	siTAF15_HepG2_ENCSR998RZI
chr3	9425086	9425408	ENSG00000168137	0.06	siHNRNPC_HepG2_ENCSR052IYH
chr3	48533182	48534903	ENSG00000114268	0.131	siPRPF6_ENCSR529QEZ
chr2	218388649	218389771	ENSG00000018280	1	siSRSF9_ENCSR597XHH|siEIF4B_ENCSR313CHR|siPPIG_HepG2-ENCSR620HAA|siSERBP1_HepG2-ENCSR820ROH|siEIF2S1_ENCSR861ENA
chr19	47721920	47723650	ENSG00000024422	0.208	siRPL23A_HepG2-ENCSR706SXN
chr11	126003695	126003816	ENSG00000064309	0.0423	siLARP4_HepG2_ENCSR744PAQ
chr7	116972684	116974097	ENSG00000004866	0.801	siPUF60_HepG2_ENCSR648BSC
chrX	16708419	16709844	ENSG00000047230	0.0588	siSERBP1_HepG2-ENCSR820ROH
chr6	10926966	10927182	ENSG00000153157	0.0443	siNONO_K562_ENCSR039VEQ
chr14	39167996	39168046	ENSG00000182400	0.0607	siNONO_K562_ENCSR039VEQ
chr12	132682653	132682787	ENSG00000177084	0.0967	siTUFM_HepG2_ENCSR459EMR
chrX	9644677	9644750	ENSG00000101849	0.165	siYBX3_HepG2_ENCSR494VSD|siZC3H8_HepG2_ENCSR696JWAL
chr16	58564811	58564825	ENSG00000125107	0.244	siEIF2S2_HepG2_ENCSR110HAA
chr22	50386089	50387588	ENSG00000100239	0.96	siETF1_HepG2_ENCSR840QOH
chr17	75112775	75113234	ENSG00000125449	0.0458	siHNRNPH1_K562-ENCSR354RSR
chr19	52574163	52575681	ENSG00000167562	0.685	siRBM22_HepG2_ENCSR330KHN
chr2	101120615	101122325	ENSG00000204634	0.243	siFUBP3_HepG2_ENCSR755KOM
chr20	4871277	4873053	ENSG00000089057	0.384	siKHDRBS1_HepG2-ENCSR784FTX|siPABPC1_HepG2_ENCSR910YNJ|siHNRNPD_HepG2-ENCSR660MZN|siUBE2L3_HepG2_ENCSR424JSU|siDDX27_HepG2_ENCSR210RWL
chr14	71634471	71635348	ENSG00000197555	0.0877	siSUPV3L1_HepG2-ENCSR995RPB
chr17	60519121	60520565	ENSG00000062725	0.266	siDDX47_HepG2-ENCSR388CNS
chr14	34443133	34443305	ENSG00000165389	0.053	siDDX19B_HepG2_ENCSR312SFA
chr16	503555	503625	ENSG00000090565	0.0966	siCKAP4_HepG2_ENCSR269SJB
chr10	100266374	100266499	ENSG00000095485	0.253	siSFPQ_HepG2-ENCSR782MXN
chr9	104755661	104756904	ENSG00000136783	0.0817	siRPS3A_HepG2_ENCSR118VQR
chr17	69503830	69504579	ENSG00000108984	0.0577	siCKAP4_HepG2_ENCSR269SJB
chr16	28396013	28396660	ENSG00000205609	0.588	siSMN1_HepG2-ENCSR090UMI
chr20	3216181	3217746	ENSG00000125877	0.0753	siSFPQ_HepG2-ENCSR782MXN|siGNB2L1_HepG2-ENCSR116YMU
chr22	31660079	31661308	ENSG00000241878	0.557	siRBM17_HepG2_ENCSR385TMY
chr18	74263943	74264963	ENSG00000166347	0.0617	siTBRG4_HepG2_ENCSR741YCA
chr19	18591496	18591999	ENSG00000006015	0.358	siFXR1_HepG2_ENCSR009PPI
chr19	50318581	50319901	ENSG00000131398	0.82	siSTAU1_HepG2-ENCSR124KCF
chr14	20412669	20412680	ENSG00000129566	0.0832	siRPS10_ENCSR410UHJ
chr12	132865761	132865773	ENSG00000072609	0.0435	siEWSR1_HepG2_ENCSR532ZPP
chr5	80515187	80516706	ENSG00000152380	0.174	siPRPF6_ENCSR529QEZ
chr17	51052748	51052891	ENSG00000008294	0.159	siPRPF4_HepG2_ENCSR215FRI
chr17	42511930	42511961	ENSG00000033627	0.0499	siU2AF2_ENCSR622MCX
chr19	44659510	44659596	ENSG00000073008	0.0541	siSNRNP70_HepG2_ENCSR635BOO|siSNRNP70_HepG2-ENCSR635BOO
chr5	37148791	37148886	ENSG00000197603	0.0724	siSNRNP70_HepG2_ENCSR635BOO|siSNRNP70_HepG2-ENCSR635BOO
chr16	84062235	84063170	ENSG00000140943	0.05	siPUM2_HepG2_ENCSR210DML
chr14	101996808	101996900	ENSG00000197102	0.627	siWDR43_K562_ENCSR341PZW|siPABPN1_K562_ENCSR416ZJH
chr11	711506	711675	ENSG00000177106	0.0931	siRBM25_ENCSR610AEI
chr2	190897497	190899205	ENSG00000115419	0.205	siPKM_HepG2-ENCSR656DQV
chr16	18369193	18369229	ENSG00000233024	0.247	siSSB_HepG2-ENCSR278CHI
chr12	124963940	124963993	ENSG00000150990	0.0507	siDDX27_HepG2_ENCSR210RWL|siGNB2L1_HepG2-ENCSR116YMU
chr1	15572068	15572117	ENSG00000116138	0.22	siAARS_HepG2-ENCSR547NWD
chrX	1408656	1408760	ENSG00000169093	0.339	siAKAP8L_HepG2_ENCSR807ODB
chr9	137720093	137721187	ENSG00000181090	0.149	siSF1_HepG2_ENCSR644AIM
chr2	55224022	55225996	ENSG00000162994	0.0767	siDDX27_HepG2_ENCSR210RWL
chr5	141937870	141938207	ENSG00000081791	0.048	siTROVE2_HepG2-ENCSR946OFN
chr15	80938559	80938876	ENSG00000103888	0.0407	siHNRNPL-HepG2-ENCSR155BMF
chr19	40236764	40236943	ENSG00000105221	0.0497	siTBRG4_HepG2_ENCSR741YCA
chr11	2895308	2895675	ENSG00000254827	0.807	siBCLAF1_HepG2-ENCSR481AYC|siSUPV3L1_HepG2-ENCSR995RPB
chr15	64445322	64445443	ENSG00000103671	0.0924	siSF3B1_HepG2-ENCSR896CFV
chr17	59906447	59907404	ENSG00000108443	0.838	siU2AF1_HepG2_ENCSR372UWV|siHNRNPLL_HepG2_ENCSR490DYI|siHNRNPLL-HepG2-ENCODE-ENCSR490DYI
chr2	3556049	3556162	ENSG00000171865	0.0498	siPOLR2G_K562_ENCSR936TED
chr17	1750911	1751307	ENSG00000167711	0.0901	siHNRNPA0_HepG2-ENCSR720BPO
chrX	280089	280499	ENSG00000182378	0.0525	siAPOBEC3C_HepG2_ENCSR012DAF
chr8	42533604	42533704	ENSG00000168575	0.126	siTRA2A_HepG2_ENCODE
chr19	49521075	49521201	ENSG00000104870	0.24	siSRFBP1_HepG2_ENCSR153GKS|siDDX21_ENCSR485ZTC|siCELF1_HepG2-ENCSR695XOD|siCELF1_HepG2_ENCSR695XOD
chr12	111689737	111691531	ENSG00000111271	0.16	siFMR1_HepG2-ENCSR905HID
chr3	45836511	45836651	ENSG00000163818	0.0694	siFKBP4_HepG2_ENCSR639LKS|siDKC1_HepG2-ENCSR118KUN|siDKC1_HepG2_ENCSR118KUN
chr20	3219532	3219599	ENSG00000125877	0.0696	siDDX27_HepG2_ENCSR210RWL|siLARP7_HepG2-ENCSR624FBY
chr12	50183709	50184634	ENSG00000050405	0.0623	siPABPC1_HepG2_ENCSR910YNJ
chr11	73951924	73952676	ENSG00000187726	0.218	siDDX55_HepG2_ENCSR964YTW
chr16	30363474	30363888	ENSG00000169221	0.0495	siCKAP4_HepG2_ENCSR269SJB
chr17	1751528	1751691	ENSG00000167711	0.0899	siHNRNPA0_HepG2-ENCSR720BPO
chr17	4084835	4084944	ENSG00000074755	0.161	siSSRP1_HepG2_ENCSR422JMS|siILF3_HepG2-ENCSR942MBU
chr16	11055312	11056359	ENSG00000038532	0.0585	siSUGP2_HepG2_ENCSR837QDN
chr4	57007298	57008790	ENSG00000047315	0.0442	siDROSHA_K562_ENCSR974RYS
chr20	3219387	3219608	ENSG00000125877	0.0514	siRBM22_HepG2_ENCSR330KHN
chr22	30625675	30625741	ENSG00000185339	0.128	siHNRNPC_HepG2_ENCSR052IYH
chr21	43729855	43731113	ENSG00000160209	0.484	siFMR1_HepG2-ENCSR905HID
chr7	100116713	100117771	ENSG00000106290	0.248	siXPO5_HepG2_ENCSR778RWJ
chr7	1129301	1130310	ENSG00000146540	0.0611	siEIF4A3_HepG2_ENCSR957EEG
chr3	47511949	47512732	ENSG00000163832	0.0886	siYBX3_HepG2_ENCSR494VSD|siFMR1_HepG2-ENCSR905HID
chr6	166954706	166954824	ENSG00000026297	0.163	siGNB2L1_HepG2-ENCSR116YMU
chr19	23916976	23917051	ENSG00000213967	1	siNONO_K562_ENCSR039VEQ
chr1	247155566	247155601	ENSG00000196418	0.369	siPOLR2G_K562_ENCSR936TED
chr16	402708	403958	ENSG00000242612	0.053	siMETAP2_HepG2_ENCSR992JGE
chr16	4469504	4470442	ENSG00000153406	0.0599	siRPS3A_HepG2_ENCSR118VQR
chr5	139536549	139536604	ENSG00000131508	1	siPES1_HepG2_ENCSR496ETJ
chr19	1583253	1583380	ENSG00000071655	0.0951	siHNRNPC_HepG2_ENCSR052IYH
chr18	12818944	12819066	ENSG00000175354	0.103	siYTHDC2_K562-ENCSR843LYF
chr6	82188755	82189891	ENSG00000005700	0.111	siKHDRBS1_HepG2-ENCSR784FTX
chr6	98928283	98928332	ENSG00000112234	0.432	siRPL23A_HepG2-ENCSR706SXN
chr15	59022508	59023183	ENSG00000157450	0.134	siEIF4G1_HepG2-ENCSR509LIV
chr21	43730372	43731384	ENSG00000160209	0.162	siAGO1_ENCSR533HXS
chr1	155315803	155316125	ENSG00000160752	0.157	siTAF15_HepG2_ENCSR998RZI
chr6	3134663	3136611	ENSG00000137274	0.207	siUPF1_HepG2-ENCSR689MIY
chr1	8545496	8546274	ENSG00000142599	0.0624	siDKC1_HepG2-ENCSR118KUN|siDKC1_HepG2_ENCSR118KUN
chr2	70166448	70166671	ENSG00000115998	0.0808	siYBX3_HepG2_ENCSR494VSD
chr2	171790741	171790874	ENSG00000115840	0.0962	siWDR43_K562_ENCSR341PZW|siSF3A3_HepG2_ENCSR374NMJ|siNONO_HepG2-ENCSR647NYX|siNONO_HepG2_ENCSR647NYX
chr3	49320170	49320800	ENSG00000114316	0.339	siBCLAF1_HepG2-ENCSR481AYC
chr6	42990636	42992173	ENSG00000112640	0.0646	siSMN1_HepG2-ENCSR090UMI
chr18	58049399	58050239	ENSG00000049759	0.0462	siPABPC1_HepG2_ENCSR910YNJ
chr7	2727551	2727999	ENSG00000174945	1	siEIF2S1_ENCSR861ENA
chr3	122770576	122770693	ENSG00000169087	0.504	siETF1_HepG2_ENCSR840QOH|siMATR3_ENCSR492UFS|siNELFE_HepG2-ENCSR939ZRA
chr2	86944426	86945309	ENSG00000187627	1	siLARP4_HepG2_ENCSR744PAQ
chr2	111839027	111841015	ENSG00000153107	0.0452	siHNRNPA2B1_HepG2-ENCSR769GES|siKHDRBS1_HepG2-ENCSR784FTX
chr16	69323427	69323699	ENSG00000132612	0.0612	siSUPV3L1_HepG2-ENCSR995RPB
chr2	237582558	237583568	ENSG00000124839	0.143	siPRPF4_HepG2_ENCSR215FRI
chr8	70295611	70295774	ENSG00000140396	0.155	siSND1_ENCSR398LZW
chr1	1260203	1261701	ENSG00000160087	0.247	siAPOBEC3C_HepG2_ENCSR012DAF
chr12	69491538	69491627	ENSG00000166225	0.136	siACO1_HepG2-ENCSR511SYK|siLIN28B_HepG2_ENCSR927SLP
chr16	29902976	29903034	ENSG00000174939	0.0585	siGPKOW_HepG2_ENCSR968YWY
chr3	128065931	128066045	ENSG00000058262	1	siDGCR8_K562-ENCSR466TGH
chr16	74886095	74886169	ENSG00000103091	0.127	siHNRNPAB_HepG2-ENCSR354XQY|siPABPC1_HepG2_ENCSR910YNJ|siGRSF1_HepG2-ENCSR674KDQ|siSTIP1_HepG2_ENCSR871BXO|siHNRNPA0_HepG2-ENCSR720BPO|siPNPT1_HepG2_ENCSR880DEH
chr1	230992226	230993233	ENSG00000173409	0.0552	siIGF2BP3_HepG2_ENCSR710NWE
chr16	8709652	8711544	ENSG00000183044	0.108	siU2AF2_ENCSR622MCX
chr19	42519350	42519651	ENSG00000079385	0.227	siRBM15_HepG2-ENCSR599PXD
chr17	18904280	18905451	ENSG00000141127	0.27	siEFTUD2_HepG2-ENCSR620OKS|siDNAJC2_HepG2_ENCSR004OSI
chr1	35438818	35439518	ENSG00000142687	0.504	siSFPQ_HepG2-ENCSR782MXN
chr16	15124767	15124877	ENSG00000179889	0.0428	siETF1_HepG2_ENCSR840QOH
chr19	35614194	35614231	ENSG00000249115	0.0843	siDGCR8_K562-ENCSR466TGH
chr19	34258135	34258508	ENSG00000166398	0.159	siSRFBP1_HepG2_ENCSR153GKS
chr19	14569596	14570005	ENSG00000099795	0.5	siSYNCRIP_K562-ENCSR680OJB
chr7	43651750	43651829	ENSG00000106603	0.255	siHNRNPC_HepG2_ENCSR052IYH|siPABPC1_HepG2_ENCSR910YNJ|siPOLR2G_K562_ENCSR936TED|siEEF2_HepG2-ENCSR477TRX|siSUPV3L1_HepG2-ENCSR995RPB
chr19	5936468	5937181	ENSG00000031823	0.314	siDDX47_HepG2-ENCSR388CNS
chr17	76493377	76494486	ENSG00000129667	0.782	siCKAP4_HepG2_ENCSR269SJB
chr17	18904280	18904460	ENSG00000141127	0.201	siEXOSC5_HepG2_ENCSR284SZO
chr19	23371221	23371342	ENSG00000167232	0.0764	siHNRNPC_HepG2_ENCSR052IYH
chr14	22833750	22833878	ENSG00000172590	0.0757	siDHX30_HepG2_ENCSR853PBF
chr6	30330960	30331038	ENSG00000204599	0.0481	siPNPT1_HepG2_ENCSR880DEH
chr16	46914145	46914466	ENSG00000166123	0.0635	siHNRNPF-HepG2-ENCODE-ENCSR693MZJ
chr4	13423412	13423480	ENSG00000157869	0.11	siHNRNPC_HepG2_ENCSR052IYH
chr9	20957502	20957617	ENSG00000188352	0.0536	siILF3_HepG2-ENCSR942MBU
chr8	144809452	144809950	ENSG00000197363	1	siDDX52_HepG2-ENCSR913ZWR
chr19	15650201	15650989	ENSG00000186529	0.0488	siRPL23A_HepG2-ENCSR706SXN
chr17	82749559	82749655	ENSG00000167363	0.0437	siABCF1_HepG2-ENCSR610VTA
chr20	47647563	47648742	ENSG00000124151	0.0782	siHNRNPC_HepG2_ENCSR052IYH
chr12	2851957	2852509	ENSG00000111203	1	siZC3H8_HepG2_ENCSR696JWAL
chr8	42530987	42531949	ENSG00000168575	0.424	siSTIP1_HepG2_ENCSR871BXO
chr3	184350181	184351789	ENSG00000114859	0.0565	siDGCR8_K562-ENCSR466TGH
chr16	87763479	87763603	ENSG00000104731	0.113	siPABPC1_HepG2_ENCSR910YNJ|siAUH_HepG2_ENCSR409CSO|siGNB2L1_HepG2-ENCSR116YMU|siYTHDC2_K562-ENCSR843LYF|siXPO5_HepG2_ENCSR778RWJ
chr4	1937319	1937936	ENSG00000109685	0.0663	siSSB_HepG2-ENCSR278CHI
chr4	9982264	9983873	ENSG00000109667	0.13	siHNRNPA1_HepG2_ENCSR182DAW
chr5	76556911	76558790	ENSG00000145703	0.0721	siRCC2_HepG2_ENCSR685JXU
chr12	306618	306739	ENSG00000073614	0.0445	siETF1_HepG2_ENCSR840QOH
chr11	22779686	22779713	ENSG00000148935	0.47	siNSUN2_HepG2-ENCSR629RUG
chr10	103397619	103397711	ENSG00000148843	0.0766	siHNRNPC_HepG2_ENCSR052IYH
chr6	35839890	35839955	ENSG00000096063	0.131	siQKI_ENCSR330YOU
chr6	132772015	132772089	ENSG00000146409	0.123	siYTHDC2_K562-ENCSR843LYF|siCALR_HepG2_ENCSR040WAK
chr2	200941449	200941474	ENSG00000115942	0.0403	siHNRNPC_HepG2_ENCSR052IYH
chr16	213743	214892	ENSG00000007392	0.124	siSLTM_HepG2_ENCSR185JGT
chr2	98612431	98613520	ENSG00000115446	0.0471	siHNRNPD_HepG2-ENCSR660MZN
chr15	99190548	99192533	ENSG00000103852	0.12	siEIF4G2_HepG2_ENCSR152MON
chr21	36332809	36332950	ENSG00000159256	0.0967	siMSI2_HepG2-ENCSR896MMU
chr1	99684549	99685992	ENSG00000099260	0.327	siSUPV3L1_HepG2-ENCSR995RPB
chr7	74830285	74831361	ENSG00000196275	0.587	siDHX30_HepG2_ENCSR853PBF
chr1	6650228	6650334	ENSG00000007923	0.175	siWDR43_K562_ENCSR341PZW
chr20	45964887	45965497	ENSG00000198026	0.0658	siILF3_HepG2-ENCSR942MBU
chr3	49320832	49322673	ENSG00000114316	0.104	siRRP9_HepG2-ENCSR471GIS
chr19	1050299	1050396	ENSG00000064687	0.077	siRBM25_ENCSR610AEI
chr19	37225141	37225257	ENSG00000188283	0.0453	siNONO_K562_ENCSR039VEQ
chr19	38953300	38953431	ENSG00000269190	0.118	siPPIL4_HepG2_ENCSR851KEX
chr12	76454906	76455068	ENSG00000091039	0.299	siHNRNPC_HepG2_ENCSR052IYH
chr3	141595660	141595896	ENSG00000155903	0.0723	siHNRNPC_HepG2_ENCSR052IYH
chr17	78194739	78196728	ENSG00000183077	0.0405	siNIP7_HepG2_ENCSR696LLZ
chr12	12431746	12431836	ENSG00000165714	0.254	siUTP3_HepG2-ENCSR910ECL|siUTP18_HepG2_ENCSR269ZAO
chr5	139546275	139546817	ENSG00000131508	0.499	siEIF4B_ENCSR313CHR
chr2	96807196	96807283	ENSG00000158158	0.0716	siYBX3_HepG2_ENCSR494VSD
chr2	32521662	32521812	ENSG00000115760	0.0747	siDDX47_HepG2-ENCSR388CNS
chr19	2346138	2347306	ENSG00000005206	0.064	siCEBPZ_HepG2-ENCSR929PXS
chr8	22376808	22377431	ENSG00000104635	0.216	siFASTKD1_HepG2-ENCSR728BOL
chr3	196921707	196922783	ENSG00000119231	0.63	siPRPF8_HepG2-ENCSR998MZP|siPRPF8_HepG2_ENCSR998MZP
chr1	201851289	201851294	ENSG00000198700	0.398	siNONO_K562_ENCSR039VEQ
chr17	8293848	8294192	ENSG00000125434	0.494	siPRPF8_HepG2-ENCSR998MZP|siPRPF8_HepG2_ENCSR998MZP
chr5	134624396	134624481	ENSG00000152700	0.12	siSUCLG1_HepG2_ENCSR810JYX
chr19	4091898	4093868	ENSG00000126934	0.0455	siRBFOX2_HepG2_ENCSR767LLP
chr9	20705960	20706344	ENSG00000188352	0.353	siXRCC6_ENCSR500WHE|siUBE2L3_HepG2_ENCSR424JSU|siACO1_HepG2-ENCSR511SYK
chr17	43121558	43121676	ENSG00000012048	0.178	siSF3A3_HepG2_ENCSR374NMJ|siHNRNPU_HepG2_ENCSR308IKH|siEXOSC5_HepG2_ENCSR284SZO|siKIF1C_HepG2_ENCSR182GKG|siSYNCRIP_K562-ENCSR680OJB|siYTHDC2_K562-ENCSR843LYF|siPOLR2G_K562_ENCSR936TED|siDROSHA_K562_ENCSR974RYS
chr19	6703597	6703822	ENSG00000125730	0.331	siEFTUD2_HepG2-ENCSR620OKS
chr6	31753988	31755370	ENSG00000255152	0.0467	siHNRNPH1_K562-ENCSR354RSR
chr19	2908692	2908726	ENSG00000171970	0.15	siNPM1_HepG2_ENCSR016XPB|siHNRNPM-HepG2-ENCSR995JMS|siBOP1_HepG2_ENCSR925SYZ|siQKI_ENCSR330YOU
chr16	69364967	69365607	ENSG00000132604	0.401	siDDX19B_HepG2_ENCSR312SFA
chr16	12383462	12383599	ENSG00000048471	0.0612	siRPLP0_HepG2_ENCSR082YGI
chr1	224360793	224361906	ENSG00000143771	0.0478	siSRFBP1_HepG2_ENCSR153GKS
chr16	87373523	87373791	ENSG00000103264	0.117	siSFPQ_HepG2-ENCSR782MXN
chr17	64494703	64495470	ENSG00000256525	0.134	siHNRNPC_HepG2_ENCSR052IYH
chr15	38508911	38510358	ENSG00000172575	0.713	siHNRNPL-HepG2-ENCSR155BMF
chr10	38035672	38036732	ENSG00000189180	1	siAUH_HepG2_ENCSR409CSO|siIGF2BP3_HepG2_ENCSR710NWE
chr1	39855059	39855145	ENSG00000043514	0.094	siDKC1_HepG2-ENCSR118KUN|siDKC1_HepG2_ENCSR118KUN
chr11	62364960	62365253	ENSG00000162174	0.0668	siDDX47_HepG2-ENCSR388CNS
chr7	157367894	157368942	ENSG00000105993	0.661	siCNOT7_HepG2_ENCSR274KWA
chr17	29175155	29175252	ENSG00000196535	1	siCKAP4_HepG2_ENCSR269SJB
chr3	47718022	47718111	ENSG00000173473	0.0607	siGRSF1_HepG2-ENCSR674KDQ
chr12	65888833	65889592	ENSG00000149948	0.256	siPABPC4_ENCSR455VZH|siCELF1_HepG2-ENCSR695XOD|siCELF1_HepG2_ENCSR695XOD
chr18	669642	669897	ENSG00000176890	0.709	siRPS2_HepG2_ENCSR667RIA
chr2	203303284	203303575	ENSG00000119004	1	siLIN28B_HepG2_ENCSR927SLP
chr19	1587704	1588372	ENSG00000071655	0.0856	siSUGP2_HepG2_ENCSR837QDN
chr14	74054243	74054348	ENSG00000119636	0.89	siNOL12_HepG2-ENCSR643UFV
chr2	98612431	98614080	ENSG00000115446	0.302	siRECQL_ENCSR572AMC|siRECQL_HepG2-ENCSR572AMC
chr18	12969394	12969458	ENSG00000085415	0.464	siILF3_HepG2-ENCSR942MBU
chr17	1771331	1771515	ENSG00000132386	0.592	siSSB_HepG2-ENCSR278CHI|siABCF1_HepG2-ENCSR610VTA|siAARS_HepG2-ENCSR547NWD|siRBM27_HepG2-ENCSR222SMI
chr7	5283795	5285186	ENSG00000164638	0.0817	siSSB_HepG2-ENCSR278CHI|siSUPV3L1_HepG2-ENCSR995RPB
chr19	19098851	19099347	ENSG00000181035	0.0914	siU2AF2_ENCSR622MCX
chr16	87888273	87888847	ENSG00000174990	0.113	siBCCIP_HepG2_ENCSR570CWH
chrX	47469745	47469842	ENSG00000147124	0.677	siDDX3X_ENCSR637JLM|siDDX27_HepG2_ENCSR210RWL
chr22	37636114	37636193	ENSG00000100092	1	siRBM15_HepG2-ENCSR599PXD
chr22	25157917	25157964	ENSG00000197077	0.0427	siPUF60_HepG2_ENCSR648BSC
chr17	68546301	68546850	ENSG00000108950	0.0691	siTAF15_HepG2_ENCSR998RZI
chr14	73357638	73357753	ENSG00000133961	0.108	siHNRNPM-HepG2-ENCSR995JMS|siMETAP2_HepG2_ENCSR992JGE
chr11	3813388	3813410	ENSG00000148985	0.23	siEIF4G2_HepG2_ENCSR152MON
chr17	46048139	46048336	ENSG00000120071	0.0561	siPABPC1_HepG2_ENCSR910YNJ
chr19	37322438	37323433	ENSG00000181666	0.0635	siSSRP1_HepG2_ENCSR422JMS
chr21	42846706	42846846	ENSG00000160193	0.274	siRPS5_HepG2_ENCSR838SMC
chr6	132771967	132772014	ENSG00000146409	0.146	siSF3B1_HepG2-ENCSR896CFV
chr17	4148484	4148905	ENSG00000167740	0.109	siDDX27_HepG2_ENCSR210RWL
chr9	37121891	37123202	ENSG00000147905	0.143	siU2AF1_HepG2_ENCSR372UWV
chr19	23343994	23345609	ENSG00000167232	0.108	siSLBP_HepG2_ENCSR519KXM
chr2	239184840	239186218	ENSG00000068024	0.118	siU2AF2_ENCSR622MCX
chr1	85253436	85254655	ENSG00000162642	0.116	siUPF2_HepG2_ENCSR318OXM
chr6	10727759	10728344	ENSG00000111843	0.0588	siU2AF1_HepG2_ENCSR372UWV
chr9	101367530	101367613	ENSG00000136881	0.0454	siSRSF3_HepG2-ENCSR376FGR
chr22	31434987	31434990	ENSG00000185721	1	siSART3_HepG2_ENCSR011BBS
chr17	16302805	16303445	ENSG00000108474	0.102	siRPS2_HepG2_ENCSR667RIA
chr17	19340105	19340181	ENSG00000108641	0.0903	siILF2_HepG2_ENCSR366FFV
chr17	5426941	5427255	ENSG00000129197	0.195	siRBM22_HepG2_ENCSR330KHN
chr2	73020762	73022324	ENSG00000144040	0.11	siLARP4_HepG2_ENCSR744PAQ
chr1	155315803	155316041	ENSG00000160752	0.058	siTBRG4_HepG2_ENCSR741YCA
chr2	54138838	54138934	ENSG00000170634	0.107	siHNRNPU_HepG2_ENCSR308IKH
chr10	93016326	93016418	ENSG00000138190	0.0461	siDGCR8_K562-ENCSR466TGH
chr2	223828638	223829573	ENSG00000152056	0.0815	siU2AF1_HepG2_ENCSR372UWV
chr13	112865406	112866571	ENSG00000068650	0.0675	siEEF2_HepG2-ENCSR477TRX
chr4	74207084	74207212	ENSG00000163738	0.372	siILF3_HepG2-ENCSR942MBU|siDDX47_HepG2-ENCSR388CNS|siPNPT1_HepG2_ENCSR880DEH|siHNRNPF-HepG2-ENCODE-ENCSR693MZJ|siRBM17_HepG2_ENCSR385TMY
chr6	3143181	3145153	ENSG00000137274	0.0527	siTUFM_HepG2_ENCSR459EMR
chr14	102325351	102325705	ENSG00000022976	0.237	siTFIP11_HepG2_ENCSR573UBF
chr13	46727962	46728059	ENSG00000136141	0.0501	siNIP7_HepG2_ENCSR696LLZ
chr10	35018466	35018760	ENSG00000108094	0.336	siBUD13_HepG2-ENCSR382QKD
chr10	119588575	119589229	ENSG00000151923	0.162	siETF1_HepG2_ENCSR840QOH
chr5	139545991	139546290	ENSG00000131508	0.988	siEXOSC5_HepG2_ENCSR284SZO
chr17	1751741	1752006	ENSG00000167711	0.0534	siRPS10_ENCSR410UHJ
chr16	30605833	30605948	ENSG00000156853	0.184	siHNRNPC_HepG2_ENCSR052IYH|siSUPT6H_HepG2_ENCSR281KCL|siEEF2_HepG2-ENCSR477TRX
chr5	82342924	82343763	ENSG00000205464	1	siXRN2_HepG2_ENCSR347ZHQ
chr15	42908216	42908463	ENSG00000128881	0.5	siDGCR8_K562-ENCSR466TGH|siATP5C1_HepG2-ENCSR713OLV|siUTP3_HepG2-ENCSR910ECL|siSBDS_HepG2_ENCSR343DHN|siNONO_K562_ENCSR039VEQ
chr19	36342328	36343600	ENSG00000142065	0.135	siDDX3X_ENCSR637JLM
chr17	75217149	75217784	ENSG00000125450	0.0471	siDDX1_HepG2-ENCSR070LJO
chr18	12317079	12317348	ENSG00000176014	0.176	siSRFBP1_HepG2_ENCSR153GKS
chr2	177235312	177237001	ENSG00000116044	0.119	siSTIP1_HepG2_ENCSR871BXO
chr22	40590409	40590502	ENSG00000196588	0.361	siAKAP8_HepG2-ENCSR958KSY|siSFPQ_HepG2-ENCSR782MXN|siETF1_HepG2_ENCSR840QOH|siTRIM56_HepG2_ENCSR309HXK|siDDX21_ENCSR485ZTC|siHNRNPF-HepG2-ENCODE-ENCSR693MZJ|siEEF2_HepG2-ENCSR477TRX|siRPLP0_HepG2_ENCSR082YGI
chr8	143335315	143336632	ENSG00000184428	1	siRPS3A_HepG2_ENCSR118VQR
chr7	76257866	76259076	ENSG00000177679	1	siKHSRP_HepG2_ENCSR850CKU
chr1	205773023	205774433	ENSG00000117280	0.0836	siSRSF9_ENCSR597XHH
chr1	151247149	151247271	ENSG00000143398	0.0491	siHNRNPC_HepG2_ENCSR052IYH
chr2	42187234	42187327	ENSG00000143924	0.392	siHNRNPC_HepG2_ENCSR052IYH|siDDX59_HepG2-ENCSR598GKQ|siSNRNP70_HepG2_ENCSR635BOO|siSNRNP70_HepG2-ENCSR635BOO
chr8	70683513	70683630	ENSG00000221947	1	siPABPC4_ENCSR455VZH|siSNRNP70_HepG2_ENCSR635BOO|siSRSF3_HepG2-ENCSR376FGR|siSNRNP70_HepG2-ENCSR635BOO
chr16	15619552	15619892	ENSG00000166783	0.093	siEIF4G2_HepG2_ENCSR152MON
chr17	82719219	82719541	ENSG00000141560	0.0422	siPABPC4_ENCSR455VZH
chr2	202827433	202828255	ENSG00000163596	0.173	siLSM11_HepG2-ENCSR883BXR|siLSM11_HepG2_ENCSR883BXR
chr11	3696685	3696800	ENSG00000110713	0.0657	siPABPC1_HepG2_ENCSR910YNJ
chr16	2552157	2552321	ENSG00000140992	0.068	siXPO5_HepG2_ENCSR778RWJ
chr1	147262119	147263013	ENSG00000131778	1	siPABPN1_K562_ENCSR416ZJH
chr6	138792508	138792558	ENSG00000024862	0.362	siRPS5_HepG2_ENCSR838SMC
chr19	20937214	20937361	ENSG00000105750	0.285	siTAF15_HepG2_ENCSR998RZI
chr20	47217343	47218944	ENSG00000101040	0.121	siPABPC4_ENCSR455VZH
chr1	91504292	91505189	ENSG00000097046	0.103	siDDX52_HepG2-ENCSR913ZWR
chr8	144749096	144750225	ENSG00000198169	0.244	siNUFIP2_HepG2-ENCSR629RUG|siNOLC1_HepG2_ENCSR959HPB|siRPS10_ENCSR410UHJ
chr9	34014504	34014625	ENSG00000137073	0.0642	siFXR1_HepG2_ENCSR009PPIchr14
chr7	100196300	100196357	ENSG00000066923	0.356	siPABPN1_K562_ENCSR416ZJH
chr17	3931827	3932174	ENSG00000074370	0.137	siYTHDC2_K562-ENCSR843LYF
chr1	32612043	32613376	ENSG00000176261	1	siPUS1_HepG2_ENCSR296ERI
chrX	48483629	48484197	ENSG00000068438	0.0476	siDDX27_HepG2_ENCSR210RWL
chr1	156038732	156039690	ENSG00000160803	0.0666	siAGO1_ENCSR533HXS
chr2	175945380	175945496	ENSG00000144320	0.0671	siHNRNPC_HepG2_ENCSR052IYH
chr19	39485149	39485263	ENSG00000105197	0.258	siXRN2_HepG2_ENCSR347ZHQ|siPUM1_HepG2_ENCSR945XKW|siTAF15_HepG2_ENCSR998RZI
chr1	15777885	15778701	ENSG00000162458	0.179	siDKC1_HepG2-ENCSR118KUN|siDKC1_HepG2_ENCSR118KUN
chr18	45944678	45944751	ENSG00000152223	0.0659	siETF1_HepG2_ENCSR840QOH
chr11	117253032	117253972	ENSG00000167257	0.0615	siCKAP4_HepG2_ENCSR269SJB
chr7	2575767	2577198	ENSG00000106012	0.114	siSNRNP70_HepG2_ENCSR635BOO|siSNRNP70_HepG2-ENCSR635BOO
chr15	57283285	57283407	ENSG00000140262	0.078	siHNRNPC_HepG2_ENCSR052IYH
chr5	87344531	87344646	ENSG00000134480	0.0704	siPABPC1_HepG2_ENCSR910YNJ|siHNRNPA0_HepG2-ENCSR720BPO|siNELFE_HepG2-ENCSR939ZRA
chr8	140455630	140456871	ENSG00000167632	0.103	siRPS5_HepG2_ENCSR838SMC
chr12	119992420	119993291	ENSG00000135127	0.11	siDDX47_HepG2-ENCSR388CNS|siU2AF2_ENCSR622MCX
chr3	53116903	53118803	ENSG00000163933	0.0409	siMATR3_ENCSR492UFS
chr11	119009717	119010636	ENSG00000186166	1	siSERBP1_HepG2-ENCSR820ROH
chr16	88075861	88075918	ENSG00000172530	0.157	siSRP68_HepG2_ENCSR167JPY
chr17	75208353	75208425	ENSG00000125450	0.0504	siDDX52_HepG2-ENCSR913ZWR
chr9	127433274	127434791	ENSG00000196152	0.0521	siLARP7_HepG2-ENCSR624FBY
chr18	58049470	58049777	ENSG00000049759	0.122	siILF3_HepG2-ENCSR942MBU
chr7	99476068	99476136	ENSG00000198556	0.173	siRBM27_HepG2-ENCSR222SMI
chr17	46340441	46340586	ENSG00000228696	0.0554	siEIF2S2_HepG2_ENCSR110HAA
chr19	7894247	7894366	ENSG00000171017	0.44	siHNRNPD_HepG2-ENCSR660MZN|siDDX55_HepG2_ENCSR964YTW|siPUM2_HepG2_ENCSR210DML|siNKRF_HepG2_ENCSR517JDK
chr7	73602639	73603132	ENSG00000009950	0.647	siPRPF8_HepG2-ENCSR998MZP|siPRPF8_HepG2_ENCSR998MZP
chr7	5991714	5991835	ENSG00000122512	0.0527	siHNRNPD_HepG2-ENCSR660MZN|siSLTM_HepG2_ENCSR185JGT
chr12	110442599	110443067	ENSG00000111229	0.0619	siCKAP4_HepG2_ENCSR269SJB
chr2	75146144	75146460	ENSG00000115353	1	siSSB_HepG2-ENCSR278CHI|siSRFBP1_HepG2_ENCSR153GKS|siDDX55_HepG2_ENCSR964YTW|siABCF1_HepG2-ENCSR610VTA|siAARS_HepG2-ENCSR547NWD|siEFTUD2_HepG2-ENCSR620OKS|siSERBP1_HepG2-ENCSR820ROH
chr15	22854242	22855580	ENSG00000140157	0.111	siQKI_ENCSR330YOU
chr22	20493148	20493789	ENSG00000099910	0.951	siHNRNPA2B1_HepG2-ENCSR769GES|siPUM2_HepG2_ENCSR210DML
chr14	34443408	34443428	ENSG00000165389	0.0445	siGPKOW_HepG2_ENCSR968YWY
chr19	2220721	2221099	ENSG00000104885	0.117	siDGCR8_K562-ENCSR466TGH
chr3	12539161	12539472	ENSG00000154743	1	siHNRNPAB_HepG2-ENCSR354XQY|siEIF4A3_HepG2_ENCSR957EEG|siLARP7_HepG2-ENCSR624FBY
chr1	26776506	26777942	ENSG00000117713	0.0533	siAKAP8_HepG2-ENCSR958KSY
chr6	8087306	8088953	ENSG00000124802	0.0468	siMTPAP_HepG2-ENCSR701GSV
chr16	57176021	57176904	ENSG00000172775	0.179	siRPS10_ENCSR410UHJ
chr22	31563770	31563927	ENSG00000198089	0.1	siXRCC6_ENCSR500WHE
chr11	675711	677242	ENSG00000177030	0.0568	siILF2_HepG2_ENCSR366FFV
chr19	17294951	17295086	ENSG00000127220	0.0833	siPABPN1_K562_ENCSR416ZJH
chr17	30862293	30862349	ENSG00000176208	0.169	siNUFIP2_HepG2-ENCSR629RUG
chr1	32164430	32165285	ENSG00000025800	0.207	siYTHDC2_K562-ENCSR843LYF
chr1	89012883	89012980	ENSG00000117226	0.137	siDDX21_ENCSR485ZTC
chr19	56157486	56158231	ENSG00000167685	0.879	siTBRG4_HepG2_ENCSR741YCA
chr5	40844895	40845010	ENSG00000132357	0.116	siYTHDC2_K562-ENCSR843LYF
chr11	59648227	59648512	ENSG00000166889	0.0588	siPABPN1_K562_ENCSR416ZJH
chr3	128065492	128065836	ENSG00000175792	0.0829	siACO1_HepG2-ENCSR511SYK
chr12	112021791	112022009	ENSG00000089248	0.167	siYTHDC2_K562-ENCSR843LYF
chr1	2171550	2171603	ENSG00000067606	0.143	siSF3B1_HepG2-ENCSR896CFV
chr3	120653457	120654877	ENSG00000113924	0.0672	siEXOSC9_ENCSR597IYB
chr3	120642485	120644012	ENSG00000113924	0.289	siPABPC1_HepG2_ENCSR910YNJ
chr2	42613100	42614194	ENSG00000057935	0.0441	siHSPD1_HepG2_ENCSR243IGA
chr3	194619891	194620787	ENSG00000145014	0.0944	siPES1_HepG2_ENCSR496ETJ
chr17	42574747	42574979	ENSG00000131470	0.583	siG3BP1_HepG2_ENCODE|siSF3B4_HepG2_ENCODE|siHLTF_HepG2_ENCODE|siFUS_HepG2_ENCODE|siEIF3G_HepG2_ENCODE|siHNRNPK_HepG2_ENCODE|siIGF2BP1_HepG2_ENCODE|siGTF2F1_HepG2_ENCODE|siPTBP1_HepG2_ENCODE|siXRCC5_HepG2_ENCODE|siMAGOH_HepG2_ENCODE|siRTF1_HepG2_ENCODE|siSMNDC1_HepG2_ENCODE|siASCC1_HepG2_ENCODE|siTIA1_HepG2_ENCODE|siFASTKD2_HepG2_ENCODE|siSLTM_HepG2_ENCODE|siKHSRP_HepG2_ENCODE|siCIRBP_HepG2_ENCODE…
chr17	43534914	43534940	ENSG00000067596	0.17	siSTIP1_HepG2_ENCSR871BXO
chr13	32412253	32412462	ENSG00000139597	0.12	siXRCC6_ENCSR500WHE
chr9	124288851	124289786	ENSG00000119408	0.449	siHNRNPA2B1_HepG2-ENCSR769GES
chr2	237582383	237583492	ENSG00000124839	0.242	siQKI_ENCSR330YOU
chr2	230167630	230168412	ENSG00000135899	1	siHNRNPC_HepG2_ENCSR052IYH
chr17	3639408	3639500	ENSG00000040531	0.13	siSUPV3L1_HepG2-ENCSR995RPB
chrX	54549110	54550616	ENSG00000130119	0.161	siMSI2_HepG2-ENCSR896MMU
chr2	101090502	101091022	ENSG00000204634	0.0465	siBCLAF1_HepG2-ENCSR481AYC
chr8	144280728	144280950	ENSG00000261236	0.221	siRBM15_HepG2-ENCSR599PXD
chr12	56249053	56249779	ENSG00000139645	0.0513	siUCHL5_HepG2_ENCSR684HTV
chr19	41381021	41381310	ENSG00000142046	0.0903	siRBM27_HepG2-ENCSR222SMI
chr2	112287221	112288424	ENSG00000188177	0.233	siPPIG_HepG2-ENCSR620HAA
chr17	76475831	76475859	ENSG00000129667	0.117	siTAF15_HepG2_ENCSR998RZI
chr3	50244307	50245093	ENSG00000114353	0.163	siPABPC4_ENCSR455VZH
chr11	65391766	65393199	ENSG00000126391	0.086	siRRP9_HepG2-ENCSR471GIS
chr15	84767902	84769610	ENSG00000166716	0.0641	siLARP4_HepG2_ENCSR744PAQ
chr16	88756421	88756861	ENSG00000103335	0.902	siHNRNPH1_K562-ENCSR354RSR
chr17	47219592	47219753	ENSG00000198336	0.613	siYTHDC2_K562-ENCSR843LYF
chr19	37328163	37328412	ENSG00000181666	0.305	siDDX19B_HepG2_ENCSR312SFA
chr15	52224023	52224118	ENSG00000128833	0.0421	siXRCC6_ENCSR500WHE
chr17	45060441	45060483	ENSG00000172992	0.56	siFTO_HepG2_ENCSR389HFU
chr16	639083	640550	ENSG00000172366	1	siNONO_K562_ENCSR039VEQ
chr19	11900858	11901514	ENSG00000198429	0.185	siPNPT1_HepG2_ENCSR880DEH|siEIF2S1_ENCSR861ENA
chr16	57773572	57773645	ENSG00000140859	0.0894	siETF1_HepG2_ENCSR840QOH
chr18	669765	669897	ENSG00000176890	0.958	siEIF2S2_HepG2_ENCSR110HAA|siSBDS_HepG2_ENCSR343DHN
chr3	113672390	113673284	ENSG00000176542	0.0525	siPES1_HepG2_ENCSR496ETJ
chr14	65644405	65646117	ENSG00000033170	0.249	siACO1_HepG2-ENCSR511SYK
chr14	74052784	74053388	ENSG00000119636	0.121	siDKC1_HepG2-ENCSR118KUN|siDKC1_HepG2_ENCSR118KUN
chr20	47213081	47214623	ENSG00000101040	0.0916	siPABPC4_ENCSR455VZH
chr9	131196446	131196897	ENSG00000126883	0.0655	siSRSF3_HepG2-ENCSR376FGR
chr11	74087440	74087561	ENSG00000168014	0.173	siHNRNPC_HepG2_ENCSR052IYH
chr12	53562518	53563347	ENSG00000170653	0.32	siILF2_HepG2_ENCSR366FFV
chr16	48205684	48206922	ENSG00000121270	1	siSRSF9_ENCSR597XHH|siUPF1_HepG2-ENCSR689MIY|siKRR1_HepG2_ENCSR542ESY|siSRFBP1_HepG2_ENCSR153GKS|siDDX3X_ENCSR637JLM|siNUFIP2_HepG2-ENCSR629RUG|siABCF1_HepG2-ENCSR610VTA|siU2AF1_HepG2_ENCSR372UWV|siMTPAP_HepG2-ENCSR701GSV|siPPIG_HepG2-ENCSR620HAA|siSERBP1_HepG2-ENCSR820ROH|siILF2_HepG2_ENCSR366FFV|siTIAL1_HepG2_ENCSR450VQO
chr2	171026752	171028148	ENSG00000198586	0.152	siHNRNPC_HepG2_ENCSR052IYH
chr5	139544573	139545805	ENSG00000131508	1	siSNRNP70_HepG2_ENCSR635BOO|siSNRNP70_HepG2-ENCSR635BOO
chr16	3682618	3682887	ENSG00000126602	0.0485	siPUS1_HepG2_ENCSR296ERI
chr9	73154461	73154581	ENSG00000135046	0.0527	siGNB2L1_HepG2-ENCSR116YMU
chr7	100625710	100626213	ENSG00000106327	0.158	siAKAP8L_HepG2_ENCSR807ODB
chr2	42457164	42457317	ENSG00000171126	1	siAKAP8L_HepG2_ENCSR807ODB|siSLBP_HepG2_ENCSR519KXM
chr17	4035882	4036072	ENSG00000074755	0.0414	siRBM27_HepG2-ENCSR222SMI
chr1	52959917	52960166	ENSG00000116171	0.0621	siPABPN1_K562_ENCSR416ZJH
chr5	177486273	177487873	ENSG00000196923	0.0661	siNUFIP2_HepG2-ENCSR629RUG
chrX	101040169	101040286	ENSG00000188917	0.219	siHNRNPC_HepG2_ENCSR052IYH
chr1	147981917	147981969	ENSG00000188092	0.114	siMATR3_ENCSR492UFS
chr17	76757784	76759157	ENSG00000092931	0.105	siQKI_ENCSR330YOU
chr1	116535864	116535960	ENSG00000116815	0.444	siSRSF9_ENCSR597XHH
chr12	31676627	31677041	ENSG00000151743	0.172	siETF1_HepG2_ENCSR840QOH
chr14	30598100	30598238	ENSG00000092140	0.0454	siKHDRBS1_HepG2-ENCSR784FTX
chr8	125036750	125036985	ENSG00000164961	0.069	siHNRNPAB_HepG2-ENCSR354XQY|siKHDRBS1_HepG2-ENCSR784FTX
chr17	40023706	40024340	ENSG00000008838	0.0598	siUBE2L3_HepG2_ENCSR424JSU
chr17	64406298	64407413	ENSG00000261371	0.574	siHNRNPA2B1_HepG2-ENCSR769GES
chrX	23842129	23842221	ENSG00000184831	1	siSRSF9_ENCSR597XHH|siCNOT7_HepG2_ENCSR274KWA|siSNRNP70_HepG2_ENCSR635BOO|siSNRNP70_HepG2-ENCSR635BOO|siCELF1_HepG2-ENCSR695XOD|siCELF1_HepG2_ENCSR695XOD
chr4	57008465	57008790	ENSG00000047315	0.106	siYTHDC2_K562-ENCSR843LYF
chr5	139544782	139544806	ENSG00000131508	0.125	siHNRNPC_HepG2_ENCSR052IYH
chr3	15605723	15605879	ENSG00000169814	0.149	siXRN2_HepG2_ENCSR347ZHQ
chr2	152559486	152559582	ENSG00000157827	0.0406	siCSTF2_HepG2_ENCSR815JDY
chr5	180237285	180238242	ENSG00000050748	0.077	siRRP9_HepG2-ENCSR471GIS
chrX	2484266	2485749	ENSG00000169084	0.0793	siRBM15_HepG2-ENCSR599PXD
chr4	994739	994840	ENSG00000127415	0.124	siNONO_K562_ENCSR039VEQ
chr5	81210557	81211027	ENSG00000113319	0.0541	siPHF6_HepG2_ENCSR681SMT
chr2	219215567	219215670	ENSG00000115657	0.231	siCKAP4_HepG2_ENCSR269SJB
chr14	73357141	73357395	ENSG00000133961	0.0616	siHSPD1_HepG2_ENCSR243IGA
chr1	9576467	9577788	ENSG00000171612	0.253	siNSUN2_HepG2-ENCSR629RUG
chr2	131202444	131204169	ENSG00000115762	0.546	siHNRNPH1_K562-ENCSR354RSR
chr16	88625608	88625725	ENSG00000158545	0.145	siPABPC1_HepG2_ENCSR910YNJ
chr16	89831784	89833514	ENSG00000204991	0.881	siGPKOW_HepG2_ENCSR968YWY
chr19	16081441	16081538	ENSG00000167460	0.13	siPABPC1_HepG2_ENCSR910YNJ|siDDX55_HepG2_ENCSR964YTW|siETF1_HepG2_ENCSR840QOH|siGNB2L1_HepG2-ENCSR116YMU|siACO1_HepG2-ENCSR511SYK|siAATF_ENCSR424YSV
chr1	16259504	16259596	ENSG00000037637	0.175	siDHX30_HepG2_ENCSR853PBF
chr22	49819507	49819560	ENSG00000100425	0.483	siPNPT1_HepG2_ENCSR880DEH
chr14	20319225	20320630	ENSG00000100814	0.361	siLIN28B_HepG2_ENCSR927SLP
chr7	4125344	4126692	ENSG00000146555	0.176	siPABPC4_ENCSR455VZH
chr2	235046181	235046601	ENSG00000130147	0.079	siPPIL4_HepG2_ENCSR851KEX
chr2	61836583	61837023	ENSG00000170264	0.144	siEEF2_HepG2-ENCSR477TRX
chr12	6680523	6680619	ENSG00000126746	0.116	siETF1_HepG2_ENCSR840QOH|siPUM1_HepG2_ENCSR945XKW
chr14	63602347	63602456	ENSG00000140006	0.243	siETF1_HepG2_ENCSR840QOH|siEIF4B_ENCSR313CHR
chr7	99565290	99565330	ENSG00000197343	0.361	siILF3_HepG2-ENCSR942MBU
chr12	42212444	42214321	ENSG00000015153	0.364	siCNOT7_HepG2_ENCSR274KWA
chr17	18908749	18910188	ENSG00000141127	0.19	siHNRNPD_HepG2-ENCSR660MZN
chr19	38971343	38972331	ENSG00000269190	1	siNAA15_HepG2_ENCSR355OQC
chr6	43429040	43429761	ENSG00000124574	0.1	siDKC1_HepG2-ENCSR118KUN|siDKC1_HepG2_ENCSR118KUN
chr5	179825716	179826291	ENSG00000161011	0.145	siAKAP8L_HepG2_ENCSR807ODB
chr1	6542466	6544364	ENSG00000162408	0.21	siAUH_HepG2_ENCSR409CSO
chr14	21466652	21466914	ENSG00000129472	0.0465	siDDX19B_HepG2_ENCSR312SFA
chr16	4715471	4715477	ENSG00000168096	0.0888	siSSB_HepG2-ENCSR278CHI
chr8	99797261	99797424	ENSG00000132549	0.0552	siUTP3_HepG2-ENCSR910ECL
chr22	37067345	37067439	ENSG00000187045	0.153	siDDX3X_ENCSR637JLM|siEIF3H_HepG2_ENCSR964YLV
chr1	246569335	246569990	ENSG00000162852	0.26	siDROSHA_K562_ENCSR974RYS
chr12	105028344	105028465	ENSG00000136010	0.114	siNSUN2_HepG2-ENCSR629RUG
chr11	9291648	9293588	ENSG00000166471	0.0882	siPABPN1_K562_ENCSR416ZJH
chr17	77448256	77450143	ENSG00000184640	0.0986	siLARP4_HepG2_ENCSR744PAQ
chr4	754976	756929	ENSG00000185619	0.0922	siSUGP2_HepG2_ENCSR837QDN
chr8	144200767	144201134	ENSG00000179832	0.111	siNONO_K562_ENCSR039VEQ
chr1	26995182	26995860	ENSG00000253368	0.0409	siHNRNPL-HepG2-ENCSR155BMF
chr8	27519876	27520845	ENSG00000120915	0.257	siATP5C1_HepG2-ENCSR713OLV|siNOLC1_HepG2_ENCSR959HPB
chr14	67594864	67595018	ENSG00000100564	0.537	siACO1_HepG2-ENCSR511SYK
chr12	53562518	53563556	ENSG00000170653	0.382	siPOLR2G_K562_ENCSR936TED
chr17	78118293	78118296	ENSG00000141524	0.0709	siAARS_HepG2-ENCSR547NWD
chr11	62643246	62643356	ENSG00000089597	0.0886	siSUPV3L1_HepG2-ENCSR995RPB
chr2	171343314	171343436	ENSG00000123600	0.0412	siPABPC1_HepG2_ENCSR910YNJ
chr22	37028689	37028866	ENSG00000128309	0.0966	siEIF4G1_HepG2-ENCSR509LIV|siEIF4A3_HepG2_ENCSR957EEG|siHSPD1_HepG2_ENCSR243IGA
chr6	161097796	161098107	ENSG00000085511	0.0716	siPABPC1_HepG2_ENCSR910YNJ
chr19	38881596	38881733	ENSG00000068903	0.15	siPA2G4_HepG2_ENCSR028YAQ|siILF2_HepG2_ENCSR366FFV
chr7	2721273	2722840	ENSG00000174945	1	siATP5C1_HepG2-ENCSR713OLV
chr5	177088330	177088514	ENSG00000160867	0.301	siBOP1_HepG2_ENCSR925SYZ
chr14	74055194	74055426	ENSG00000119636	0.498	siQKI_ENCSR330YOU|siTAF15_HepG2_ENCSR998RZI
chr20	17944122	17944558	ENSG00000089006	0.306	siBCCIP_HepG2_ENCSR570CWH
chr1	41031001	41031281	ENSG00000010803	0.102	siPUM2_HepG2_ENCSR210DML
chr14	24227971	24228054	ENSG00000255526	0.0406	siETF1_HepG2_ENCSR840QOH
chr1	43153545	43154379	ENSG00000186973	0.498	siILF3_HepG2-ENCSR942MBU
chr19	51359269	51359302	ENSG00000105379	0.295	siQKI_ENCSR330YOU
chr19	439233	440683	ENSG00000129946	0.0945	siNONO_K562_ENCSR039VEQ
chr1	224235808	224235925	ENSG00000143748	0.14	siHNRNPC_HepG2_ENCSR052IYH|siEFTUD2_HepG2-ENCSR620OKS
chr9	86307149	86307246	ENSG00000083223	0.202	siILF3_HepG2-ENCSR942MBU|siEIF4A3_HepG2_ENCSR957EEG|siHNRNPC_HepG2_ENCSR052IYH|siDDX55_HepG2_ENCSR964YTW|siPUS1_HepG2_ENCSR296ERI|siPHF6_HepG2_ENCSR681SMT|siDDX27_HepG2_ENCSR210RWL|siGNB2L1_HepG2-ENCSR116YMU|siACO1_HepG2-ENCSR511SYK|siCELF1_HepG2-ENCSR695XOD|siCELF1_HepG2_ENCSR695XOD
chr9	136435542	136436348	ENSG00000148384	0.78	siUTP3_HepG2-ENCSR910ECL
chr12	118225030	118226529	ENSG00000135090	0.0954	siSUPV3L1_HepG2-ENCSR995RPB
chr7	72931593	72931806	ENSG00000196313	0.124	siXRN2_HepG2_ENCSR347ZHQ
chr12	11661016	11661734	ENSG00000139083	0.0822	siHNRNPU_HepG2_ENCSR308IKH|siMATR3_ENCSR492UFS
chr18	21581486	21581607	ENSG00000141446	0.065	siFASTKD1_HepG2-ENCSR728BOL
chr15	29703325	29703335	ENSG00000104067	0.0495	siPHF6_HepG2_ENCSR681SMT
chr4	184674819	184676351	ENSG00000164306	0.127	siRBM15_HepG2-ENCSR599PXD|siU2AF1_HepG2_ENCSR372UWV
chr10	93658522	93658590	ENSG00000095464	0.425	siBOP1_HepG2_ENCSR925SYZ
chr4	894569	894776	ENSG00000178950	0.131	siMETAP2_HepG2_ENCSR992JGE
[truncated: 11,105 more rows]
