# Supplementary material for: Multilayered control of exon acquisition permits the emergence of novel forms of regulatory control
Source: Genome Biol. 2019 Jul 17;20:141. doi: 10.1186/s13059-019-1757-5 (PMC6637531; doi:10.1186/s13059-019-1757-5)
Supplement: Supplementary file 5 — Table S4. Datasets used in paper including description and relevant figures information plus PubMed ID and SRA ID. (XLSX 54 kb) [file 13059_2019_1757_MOESM5_ESM.xlsx]

## Sheet: Sheet1
SRA/Source	Dataset	Cell Line	Description	Figure	PMID
ENCODE	shRNA-seq	HepG2	RBP knockdown data	1+3	26990993
SRP021214	Polysome sequencing - nucleus and polyA samples	HEK293	Polysome sequencing	S4	SRP021214
SRP058841	Polysome sequencing	HEK293	Polysome sequencing	S4	26735365
SRP050215	RASL-seq	HEK293	RNA Polymerase II mutations	3	25452276
SRP095345	BrU-seq	HEK293	BrU nascent-seq for splicing efficiency	3	28250203
SRP061322	RNA-seq	HeLa	Other m6a RBPs	2	26876937
SRP148439	BrU-IP	HEK293	Nascent m6a	2	29924987
SRP094806	UV nascent	MRC5VA	UV nascent-seq	4	28215706
SRP099078	Fractionated polysomes	NSC11	UV polysome sequencing	4	29416646
SRP116023	primary invasive breast carcinoma	patient mammary tissue	Breast cancer	5	29234122
SRP154360	Human kidney cortex tubule cultures	patient kidney sample	Renal cancer	5	30827930
SRP108894	Malignant melanoma	Malignant melanoma derived cell line	Melanoma	5	30026510
SRP045225	Small cell ling cancer	Patient samples	SCLC	5	27093186
TCGA_Glioblastoma	Patient samples	Patient samples	Glioblastoma	5	25691825
SRP151016	MDS	Primary MDS patient specimen	MDS	5	30209285
SRP149374	CD34+ hematopoietic stem/progenitor cells	bone marrow	MDS - transcriptomic	5	29930011
SRP149374	CD34+ hematopoietic stem/progenitor cells	bone marrow	MDS - genomic data	5	29930011
SRP135512	Peripheral blood mononuclear cells	B cells CD5+ CD19+	CLL	5	30150773
TCGA_CLL	Patient samples	Patient samples	AML	5	25691825
SRP102697	Mutations and RNA-seq	HEK293	MDS cell line mutations	5	29395063
SRP074715	Homo sapiens Primary Cell Raw sequence reads	Human tissues	Control samples (used when appropriate)	5	SRP074715
ERP000546	Illumina bodymap2	Human tissues	Control samples (used when appropriate)	5	ERP000546
SRP163252	Atlas of RNA sequencing profiles of normal human tissues	Human tissues	Control samples (used when appropriate)	5	31015567
SRP096678	Drugs and AML	Human patient samples and SET2 cell lines	BRD4 inhibition and exonisation	5	28042144
SRP108720	Polysome and UV irradition	N-TERT Cell line	Impact of UV on polysomes	4	29118075
SRP148114	siMETTL3 KD	HEK293T	siMETTL3 KD	2	29924987
SRP007412	Primate tissues	Mutliple tissues	RNA-seq across primate organs	S2	22012392
SRP016501	Primate tissues	Mutliple tissues	RNA-seq across primate organs	S2	23258891
SRP149358	UV irradiated p53-/- MEFs	MEF	Impact of UV on MEFs	S4	31044344
