# Supplementary material for: Multilayered control of exon acquisition permits the emergence of novel forms of regulatory control
Source: Genome Biol. 2019 Jul 17;20:141. doi: 10.1186/s13059-019-1757-5 (PMC6637531; doi:10.1186/s13059-019-1757-5)
Supplement: Supplementary file 6 — Table S5. GO terms results from GProfiler for exonization events identified depleted in cancer samples. (XLSX 254 kb) [file 13059_2019_1757_MOESM6_ESM.xlsx]

## Sheet: gProfiler
#	signf	p-value	log10(p-value)	T	Q	Q&T	Q&T/Q	Q&T/T	term ID	t type	t group	t name	t depth	Q&T list
#
1	!	3.85e-20	19.4145	446	3511	219	0.062	0.491	GO:0006397	BP	21	mRNA processing	1	ENSG00000003756,ENSG00000005436,ENSG00000006712,ENSG00000007392,ENSG00000011243,ENSG00000011304,ENSG00000020426,ENSG00000021776,ENSG00000033030,ENSG00000046647,ENSG00000047315,ENSG00000048740,ENSG00000054118,ENSG00000060339,ENSG00000061936,ENSG00000063244,ENSG00000064607,ENSG00000065526,ENSG00000067596,ENSG00000070756,ENSG00000074201,ENSG00000074356,ENSG00000075856,ENSG00000076053,ENSG00000076650…
1	!	6.62e-07	6.17914	105	3511	58	0.017	0.552	GO:0006406	BP	20	mRNA export from nucleus	1	ENSG00000011243,ENSG00000030066,ENSG00000047410,ENSG00000058804,ENSG00000063244,ENSG00000069248,ENSG00000070366,ENSG00000079134,ENSG00000083896,ENSG00000091542,ENSG00000094914,ENSG00000101146,ENSG00000108349,ENSG00000108559,ENSG00000110713,ENSG00000111196,ENSG00000111581,ENSG00000113569,ENSG00000114503,ENSG00000115875,ENSG00000116350,ENSG00000116754,ENSG00000119203,ENSG00000119392,ENSG00000120253…
1	!	2.21e-06	5.65561	226	3511	102	0.029	0.451	GO:0071826	BP	19	ribonucleoprotein complex subunit organization	1	ENSG00000003756,ENSG00000005436,ENSG00000007392,ENSG00000046647,ENSG00000048740,ENSG00000055917,ENSG00000061936,ENSG00000073536,ENSG00000074201,ENSG00000075856,ENSG00000080824,ENSG00000083896,ENSG00000085760,ENSG00000086589,ENSG00000087263,ENSG00000096063,ENSG00000096384,ENSG00000099995,ENSG00000100028,ENSG00000100109,ENSG00000100129,ENSG00000100138,ENSG00000100353,ENSG00000100664,ENSG00000100697…
1	!	1.65e-07	6.78252	137	3511	72	0.021	0.526	GO:0051028	BP	26	mRNA transport	1	ENSG00000011243,ENSG00000013364,ENSG00000030066,ENSG00000047410,ENSG00000058804,ENSG00000063244,ENSG00000069248,ENSG00000070366,ENSG00000073792,ENSG00000074356,ENSG00000079134,ENSG00000082898,ENSG00000083896,ENSG00000091542,ENSG00000094914,ENSG00000101146,ENSG00000108349,ENSG00000108559,ENSG00000110713,ENSG00000111196,ENSG00000111224,ENSG00000111581,ENSG00000113569,ENSG00000114503,ENSG00000115875…
1	!	6.16e-09	8.21042	1483	3511	516	0.147	0.348	GO:0007049	BP	14	cell cycle	1	ENSG00000002330,ENSG00000002822,ENSG00000004142,ENSG00000004897,ENSG00000005483,ENSG00000006062,ENSG00000006634,ENSG00000006712,ENSG00000007168,ENSG00000007968,ENSG00000010244,ENSG00000011243,ENSG00000011295,ENSG00000011523,ENSG00000012048,ENSG00000012061,ENSG00000012983,ENSG00000013573,ENSG00000013810,ENSG00000020426,ENSG00000020922,ENSG00000023287,ENSG00000031691,ENSG00000033800,ENSG00000034152…
1	!	6.62e-07	6.17914	105	3511	58	0.017	0.552	GO:0071427	BP	16	mRNA-containing ribonucleoprotein complex export from nucleus	1	ENSG00000011243,ENSG00000030066,ENSG00000047410,ENSG00000058804,ENSG00000063244,ENSG00000069248,ENSG00000070366,ENSG00000079134,ENSG00000083896,ENSG00000091542,ENSG00000094914,ENSG00000101146,ENSG00000108349,ENSG00000108559,ENSG00000110713,ENSG00000111196,ENSG00000111581,ENSG00000113569,ENSG00000114503,ENSG00000115875,ENSG00000116350,ENSG00000116754,ENSG00000119203,ENSG00000119392,ENSG00000120253…
1	!	1.73e-20	19.762	391	3511	200	0.057	0.512	GO:0008380	BP	8	RNA splicing	1	ENSG00000003756,ENSG00000005436,ENSG00000007392,ENSG00000011243,ENSG00000011304,ENSG00000021776,ENSG00000033030,ENSG00000046647,ENSG00000047315,ENSG00000048740,ENSG00000054118,ENSG00000060339,ENSG00000061936,ENSG00000063244,ENSG00000064607,ENSG00000065526,ENSG00000067596,ENSG00000070756,ENSG00000074201,ENSG00000075292,ENSG00000075856,ENSG00000076053,ENSG00000076650,ENSG00000077312,ENSG00000079134…
1	!	6.1e-06	5.21467	177	3511	83	0.024	0.469	GO:0051236	BP	1	establishment of RNA localization	1	ENSG00000011243,ENSG00000013364,ENSG00000030066,ENSG00000047410,ENSG00000058804,ENSG00000063244,ENSG00000069248,ENSG00000070366,ENSG00000073792,ENSG00000074356,ENSG00000079134,ENSG00000082898,ENSG00000083896,ENSG00000091542,ENSG00000094914,ENSG00000101146,ENSG00000108349,ENSG00000108559,ENSG00000110713,ENSG00000111196,ENSG00000111224,ENSG00000111581,ENSG00000111605,ENSG00000113569,ENSG00000114503…
1	!	7.53e-06	5.12321	1342	3511	453	0.129	0.338	GO:0045935	BP	9	positive regulation of nucleobase-containing compound metabolic process	1	ENSG00000001167,ENSG00000004399,ENSG00000004468,ENSG00000005339,ENSG00000005483,ENSG00000005889,ENSG00000006712,ENSG00000007968,ENSG00000008441,ENSG00000011243,ENSG00000012048,ENSG00000012061,ENSG00000013561,ENSG00000013573,ENSG00000018280,ENSG00000019582,ENSG00000020426,ENSG00000020922,ENSG00000022840,ENSG00000025156,ENSG00000025434,ENSG00000028137,ENSG00000028277,ENSG00000028839,ENSG00000029363…
1	!	2.29e-11	10.6402	1008	3511	381	0.109	0.378	GO:0051276	BP	7	chromosome organization	1	ENSG00000001497,ENSG00000002822,ENSG00000004897,ENSG00000005302,ENSG00000005339,ENSG00000005483,ENSG00000006712,ENSG00000008083,ENSG00000010244,ENSG00000010803,ENSG00000011243,ENSG00000012048,ENSG00000012061,ENSG00000013573,ENSG00000013810,ENSG00000020922,ENSG00000025293,ENSG00000028310,ENSG00000031691,ENSG00000032219,ENSG00000035928,ENSG00000040275,ENSG00000043143,ENSG00000047410,ENSG00000048052…
1	!	1.65e-07	6.78252	855	3511	314	0.089	0.367	GO:0006259	BP	3	DNA metabolic process	1	ENSG00000002016,ENSG00000005483,ENSG00000006634,ENSG00000008441,ENSG00000009413,ENSG00000012048,ENSG00000012061,ENSG00000013573,ENSG00000020426,ENSG00000020922,ENSG00000021776,ENSG00000035928,ENSG00000038219,ENSG00000042088,ENSG00000047315,ENSG00000049541,ENSG00000062822,ENSG00000065675,ENSG00000066427,ENSG00000067066,ENSG00000067369,ENSG00000068878,ENSG00000070010,ENSG00000070366,ENSG00000070831…
1	!	7.41e-09	8.13018	421	3511	178	0.051	0.423	GO:0022613	BP	10	ribonucleoprotein complex biogenesis	1	ENSG00000001497,ENSG00000003756,ENSG00000005436,ENSG00000007392,ENSG00000011260,ENSG00000029639,ENSG00000041802,ENSG00000046647,ENSG00000048162,ENSG00000048740,ENSG00000055044,ENSG00000055483,ENSG00000055917,ENSG00000059588,ENSG00000061936,ENSG00000065268,ENSG00000067533,ENSG00000071462,ENSG00000073536,ENSG00000074201,ENSG00000075856,ENSG00000075914,ENSG00000080824,ENSG00000082898,ENSG00000083896…
1	!	6.85e-06	5.16431	208	3511	94	0.027	0.452	GO:0015931	BP	5	nucleobase-containing compound transport	1	ENSG00000011243,ENSG00000013364,ENSG00000030066,ENSG00000047410,ENSG00000058804,ENSG00000063244,ENSG00000069248,ENSG00000070366,ENSG00000073792,ENSG00000074356,ENSG00000079134,ENSG00000080189,ENSG00000082898,ENSG00000083896,ENSG00000089041,ENSG00000091542,ENSG00000094914,ENSG00000100372,ENSG00000101146,ENSG00000108349,ENSG00000108559,ENSG00000110713,ENSG00000111196,ENSG00000111224,ENSG00000111581…
1	!	5.33e-06	5.27327	937	3511	331	0.094	0.353	GO:0034622	BP	25	cellular protein-containing complex assembly	1	ENSG00000002016,ENSG00000003756,ENSG00000004478,ENSG00000005436,ENSG00000006125,ENSG00000006715,ENSG00000007392,ENSG00000010244,ENSG00000011295,ENSG00000014919,ENSG00000015285,ENSG00000020426,ENSG00000023228,ENSG00000031691,ENSG00000033627,ENSG00000033800,ENSG00000046647,ENSG00000048649,ENSG00000048740,ENSG00000049245,ENSG00000052841,ENSG00000055332,ENSG00000055917,ENSG00000058804,ENSG00000061936…
1	!	3.02e-13	12.52	915	3511	359	0.102	0.392	GO:0005694	CC	6	chromosome	1	ENSG00000002822,ENSG00000005339,ENSG00000005483,ENSG00000007168,ENSG00000010244,ENSG00000010803,ENSG00000011243,ENSG00000012048,ENSG00000012061,ENSG00000013573,ENSG00000020922,ENSG00000025434,ENSG00000030066,ENSG00000031691,ENSG00000035928,ENSG00000038219,ENSG00000040275,ENSG00000047315,ENSG00000047410,ENSG00000048649,ENSG00000049541,ENSG00000049618,ENSG00000056097,ENSG00000058272,ENSG00000062822…
1	!	2.12e-17	16.6737	977	3511	395	0.113	0.404	GO:0044451	CC	18	nucleoplasm part	1	ENSG00000001497,ENSG00000005302,ENSG00000005339,ENSG00000005483,ENSG00000006634,ENSG00000006712,ENSG00000008083,ENSG00000011243,ENSG00000012061,ENSG00000020426,ENSG00000020922,ENSG00000025293,ENSG00000028839,ENSG00000029363,ENSG00000033030,ENSG00000033627,ENSG00000033800,ENSG00000041802,ENSG00000043143,ENSG00000046647,ENSG00000047315,ENSG00000048052,ENSG00000054118,ENSG00000055044,ENSG00000055483…
1	!	5.19e-10	9.28483	1217	3511	440	0.125	0.362	GO:1902494	CC	13	catalytic complex	1	ENSG00000000419,ENSG00000001497,ENSG00000001629,ENSG00000003402,ENSG00000004897,ENSG00000005302,ENSG00000005339,ENSG00000006712,ENSG00000008083,ENSG00000009413,ENSG00000012048,ENSG00000012061,ENSG00000013561,ENSG00000015676,ENSG00000020426,ENSG00000021776,ENSG00000023228,ENSG00000023287,ENSG00000025293,ENSG00000028839,ENSG00000033030,ENSG00000034677,ENSG00000043143,ENSG00000044090,ENSG00000044446…
1	!	7.57e-12	11.1209	182	3511	99	0.028	0.544	GO:0005681	CC	24	spliceosomal complex	1	ENSG00000003756,ENSG00000005436,ENSG00000007392,ENSG00000021776,ENSG00000033030,ENSG00000063244,ENSG00000067596,ENSG00000070756,ENSG00000076650,ENSG00000077312,ENSG00000084072,ENSG00000084463,ENSG00000086589,ENSG00000087365,ENSG00000092199,ENSG00000096401,ENSG00000099783,ENSG00000099995,ENSG00000100028,ENSG00000100056,ENSG00000100109,ENSG00000100138,ENSG00000100319,ENSG00000100410,ENSG00000101452…
1	!	5.31e-06	5.27491	856	3511	306	0.087	0.357	GO:0005730	CC	11	nucleolus	1	ENSG00000001497,ENSG00000005189,ENSG00000005436,ENSG00000005889,ENSG00000006062,ENSG00000009413,ENSG00000010244,ENSG00000011260,ENSG00000011304,ENSG00000013573,ENSG00000023608,ENSG00000035928,ENSG00000037757,ENSG00000040341,ENSG00000048162,ENSG00000052749,ENSG00000055044,ENSG00000055483,ENSG00000062716,ENSG00000065268,ENSG00000066427,ENSG00000067334,ENSG00000067365,ENSG00000068745,ENSG00000070061…
1	!	1.92e-26	25.7167	1517	3511	607	0.173	0.4	GO:0003723	MF	12	RNA binding	1	ENSG00000001497,ENSG00000003756,ENSG00000004478,ENSG00000005189,ENSG00000007392,ENSG00000010244,ENSG00000011243,ENSG00000011260,ENSG00000011304,ENSG00000012048,ENSG00000013573,ENSG00000021776,ENSG00000025796,ENSG00000029363,ENSG00000029639,ENSG00000031698,ENSG00000033030,ENSG00000040341,ENSG00000044115,ENSG00000047315,ENSG00000047410,ENSG00000048162,ENSG00000048740,ENSG00000052749,ENSG00000054118…
1	!	1.14e-06	5.9431	152	1491	78	0.052	0.513	KEGG:03013	keg	23	RNA transport	1	ENSG00000013810,ENSG00000030066,ENSG00000046647,ENSG00000047410,ENSG00000055163,ENSG00000058804,ENSG00000069248,ENSG00000070756,ENSG00000070785,ENSG00000074201,ENSG00000079134,ENSG00000082898,ENSG00000090621,ENSG00000094914,ENSG00000100353,ENSG00000100401,ENSG00000100664,ENSG00000100813,ENSG00000101104,ENSG00000101146,ENSG00000103275,ENSG00000104131,ENSG00000104408,ENSG00000106263,ENSG00000107581…
1	!	8.79e-06	5.05601	131	1491	67	0.045	0.511	KEGG:03040	keg	22	Spliceosome	1	ENSG00000021776,ENSG00000063244,ENSG00000067596,ENSG00000077312,ENSG00000079134,ENSG00000084072,ENSG00000084463,ENSG00000085872,ENSG00000086589,ENSG00000087365,ENSG00000092199,ENSG00000096401,ENSG00000099783,ENSG00000099995,ENSG00000100028,ENSG00000100138,ENSG00000100410,ENSG00000100813,ENSG00000105618,ENSG00000106245,ENSG00000108883,ENSG00000109606,ENSG00000109971,ENSG00000110844,ENSG00000111196…
1	!	3.23e-07	6.4908	601	2164	236	0.109	0.393	REAC:R-HSA-1640170	rea	15	Cell Cycle	1	ENSG00000002822,ENSG00000004897,ENSG00000006634,ENSG00000007168,ENSG00000007968,ENSG00000012048,ENSG00000020426,ENSG00000020922,ENSG00000025293,ENSG00000030066,ENSG00000031691,ENSG00000035928,ENSG00000040275,ENSG00000046651,ENSG00000047410,ENSG00000048649,ENSG00000049541,ENSG00000053900,ENSG00000054282,ENSG00000055130,ENSG00000058272,ENSG00000058804,ENSG00000062822,ENSG00000067369,ENSG00000068878…
1	!	1.26e-06	5.89963	74	2164	45	0.021	0.608	REAC:R-HSA-3108214	rea	17	SUMOylation of DNA damage response and repair proteins	1	ENSG00000002016,ENSG00000010803,ENSG00000012048,ENSG00000030066,ENSG00000033800,ENSG00000047410,ENSG00000058804,ENSG00000067066,ENSG00000069248,ENSG00000072501,ENSG00000078043,ENSG00000094914,ENSG00000101146,ENSG00000101972,ENSG00000103275,ENSG00000108055,ENSG00000108559,ENSG00000110713,ENSG00000111581,ENSG00000111752,ENSG00000113569,ENSG00000118007,ENSG00000120253,ENSG00000121481,ENSG00000124789…
1	!	1.75e-13	12.757	235	2164	126	0.058	0.536	REAC:R-HSA-72203	rea	2	Processing of Capped Intron-Containing Pre-mRNA	1	ENSG00000003756,ENSG00000005436,ENSG00000011304,ENSG00000021776,ENSG00000030066,ENSG00000047315,ENSG00000047410,ENSG00000058804,ENSG00000060339,ENSG00000063244,ENSG00000069248,ENSG00000077312,ENSG00000079134,ENSG00000084072,ENSG00000084463,ENSG00000085872,ENSG00000086589,ENSG00000087087,ENSG00000087365,ENSG00000089280,ENSG00000092199,ENSG00000094914,ENSG00000096401,ENSG00000099783,ENSG00000099995…
1	!	9.95e-06	5.00218	40	2164	28	0.013	0.7	REAC:R-HSA-159231	rea	4	Transport of Mature mRNA Derived from an Intronless Transcript	1	ENSG00000030066,ENSG00000047410,ENSG00000058804,ENSG00000069248,ENSG00000094914,ENSG00000101146,ENSG00000108559,ENSG00000110713,ENSG00000111581,ENSG00000113569,ENSG00000114503,ENSG00000119203,ENSG00000120253,ENSG00000124789,ENSG00000125450,ENSG00000125755,ENSG00000126883,ENSG00000132182,ENSG00000136709,ENSG00000136937,ENSG00000139496,ENSG00000145216,ENSG00000151247,ENSG00000155561,ENSG00000162231…
#INFO:	PARAMETERS: significant = 1
#INFO:	PARAMETERS: organism = hsapiens
#INFO:	PARAMETERS: fdr = 1
#INFO:	PARAMETERS: sort_by_structure = 1
#INFO:	PARAMETERS: user_thr = 1e-5
#INFO:	User: http
#INFO:	Host: arak-prod
#INFO:	Time: 2018-12-1 4:23:7
#INFO:	Version: beta
#INFO:	Effective domain size for CORUM: 2924, threshold 0.05
#INFO:	Effective domain size for GO: 12860, threshold 0.05
#INFO:	Effective domain size for KEGG: 5145, threshold 0.05
#INFO:	Effective domain size for REAC: 7644, threshold 0.05
#INFO:
#INFO:	--- Gene names and descriptions
#INFO:
#INFO:	QUERY:	ENSG00000280145		CU638689.4	N/A
#INFO:	QUERY:	ENSG00000111358		GTF2H3	general transcription factor IIH subunit 3 [Source:HGNC Symbol;Acc:HGNC:4657]
#INFO:	QUERY:	ENSG00000269897		COMMD3-BMI1	COMMD3-BMI1 readthrough [Source:HGNC Symbol;Acc:HGNC:48326]
#INFO:	QUERY:	ENSG00000167699		GLOD4	glyoxalase domain containing 4 [Source:HGNC Symbol;Acc:HGNC:14111]
#INFO:	QUERY:	ENSG00000153187		HNRNPU	heterogeneous nuclear ribonucleoprotein U [Source:HGNC Symbol;Acc:HGNC:5048]
#INFO:	QUERY:	ENSG00000151532		VTI1A	vesicle transport through interaction with t-SNAREs 1A [Source:HGNC Symbol;Acc:HGNC:17792]
#INFO:	QUERY:	ENSG00000103051		COG4	component of oligomeric golgi complex 4 [Source:HGNC Symbol;Acc:HGNC:18620]
#INFO:	QUERY:	ENSG00000225377		NRSN2-AS1	NRSN2 antisense RNA 1 [Source:HGNC Symbol;Acc:HGNC:51222]
#INFO:	QUERY:	ENSG00000064313		TAF2	TATA-box binding protein associated factor 2 [Source:HGNC Symbol;Acc:HGNC:11536]
#INFO:	QUERY:	ENSG00000079263		SP140	SP140 nuclear body protein [Source:HGNC Symbol;Acc:HGNC:17133]
#INFO:	QUERY:	ENSG00000153406		NMRAL1	NmrA like redox sensor 1 [Source:HGNC Symbol;Acc:HGNC:24987]
#INFO:	QUERY:	ENSG00000111596		CNOT2	CCR4-NOT transcription complex subunit 2 [Source:HGNC Symbol;Acc:HGNC:7878]
#INFO:	QUERY:	ENSG00000231500		RPS18	ribosomal protein S18 [Source:HGNC Symbol;Acc:HGNC:10401]
#INFO:	QUERY:	ENSG00000082068		WDR70	WD repeat domain 70 [Source:HGNC Symbol;Acc:HGNC:25495]
#INFO:	QUERY:	ENSG00000167747		C19ORF48	chromosome 19 open reading frame 48 [Source:HGNC Symbol;Acc:HGNC:29667]
#INFO:	QUERY:	ENSG00000114054		PCCB	propionyl-CoA carboxylase subunit beta [Source:HGNC Symbol;Acc:HGNC:8654]
#INFO:	QUERY:	ENSG00000168038		ULK4	unc-51 like kinase 4 [Source:HGNC Symbol;Acc:HGNC:15784]
#INFO:	QUERY:	ENSG00000102901		CENPT	centromere protein T [Source:HGNC Symbol;Acc:HGNC:25787]
#INFO:	QUERY:	ENSG00000150456		EEF1AKMT1	EEF1A lysine methyltransferase 1 [Source:HGNC Symbol;Acc:HGNC:27351]
#INFO:	QUERY:	ENSG00000134419		RPS15A	ribosomal protein S15a [Source:HGNC Symbol;Acc:HGNC:10389]
#INFO:	QUERY:	ENSG00000245848		CEBPA	CCAAT enhancer binding protein alpha [Source:HGNC Symbol;Acc:HGNC:1833]
#INFO:	QUERY:	ENSG00000103507		BCKDK	branched chain ketoacid dehydrogenase kinase [Source:HGNC Symbol;Acc:HGNC:16902]
#INFO:	QUERY:	ENSG00000109118		PHF12	PHD finger protein 12 [Source:HGNC Symbol;Acc:HGNC:20816]
#INFO:	QUERY:	ENSG00000105472		CLEC11A	C-type lectin domain containing 11A [Source:HGNC Symbol;Acc:HGNC:10576]
#INFO:	QUERY:	ENSG00000186312		CA5BP1	carbonic anhydrase 5B pseudogene 1 [Source:HGNC Symbol;Acc:HGNC:29544]
#INFO:	QUERY:	ENSG00000185684		EP400P1	EP400 pseudogene 1 [Source:HGNC Symbol;Acc:HGNC:26602]
#INFO:	QUERY:	ENSG00000276231		PIK3R6	phosphoinositide-3-kinase regulatory subunit 6 [Source:HGNC Symbol;Acc:HGNC:27101]
#INFO:	QUERY:	ENSG00000096872		IFT74	intraflagellar transport 74 [Source:HGNC Symbol;Acc:HGNC:21424]
#INFO:	QUERY:	ENSG00000177565		TBL1XR1	transducin beta like 1 X-linked receptor 1 [Source:HGNC Symbol;Acc:HGNC:29529]
#INFO:	QUERY:	ENSG00000171241		SHCBP1	SHC binding and spindle associated 1 [Source:HGNC Symbol;Acc:HGNC:29547]
#INFO:	QUERY:	ENSG00000078114		NEBL	nebulette [Source:HGNC Symbol;Acc:HGNC:16932]
#INFO:	QUERY:	ENSG00000147905		ZCCHC7	zinc finger CCHC-type containing 7 [Source:HGNC Symbol;Acc:HGNC:26209]
#INFO:	QUERY:	ENSG00000136813		ECPAS	Ecm29 proteasome adaptor and scaffold [Source:HGNC Symbol;Acc:HGNC:29020]
#INFO:	QUERY:	ENSG00000168297		PXK	PX domain containing serine/threonine kinase like [Source:HGNC Symbol;Acc:HGNC:23326]
#INFO:	QUERY:	ENSG00000136811		ODF2	outer dense fiber of sperm tails 2 [Source:HGNC Symbol;Acc:HGNC:8114]
#INFO:	QUERY:	ENSG00000167815		PRDX2	peroxiredoxin 2 [Source:HGNC Symbol;Acc:HGNC:9353]
#INFO:	QUERY:	ENSG00000204560		DHX16	DEAH-box helicase 16 [Source:HGNC Symbol;Acc:HGNC:2739]
#INFO:	QUERY:	ENSG00000234449		FAM239A	family with sequence similarity 239 member A (non-protein coding) [Source:HGNC Symbol;Acc:HGNC:53414]
#INFO:	QUERY:	ENSG00000119203		CPSF3	cleavage and polyadenylation specific factor 3 [Source:HGNC Symbol;Acc:HGNC:2326]
#INFO:	QUERY:	ENSG00000085117		CD82	CD82 molecule [Source:HGNC Symbol;Acc:HGNC:6210]
#INFO:	QUERY:	ENSG00000168724		DNAJC21	DnaJ heat shock protein family (Hsp40) member C21 [Source:HGNC Symbol;Acc:HGNC:27030]
#INFO:	QUERY:	ENSG00000178809		TRIM73	tripartite motif containing 73 [Source:HGNC Symbol;Acc:HGNC:18162]
#INFO:	QUERY:	ENSG00000105875		WDR91	WD repeat domain 91 [Source:HGNC Symbol;Acc:HGNC:24997]
#INFO:	QUERY:	ENSG00000276550		HERC2P2	hect domain and RLD 2 pseudogene 2 [Source:HGNC Symbol;Acc:HGNC:4870]
#INFO:	QUERY:	ENSG00000106397		PLOD3	procollagen-lysine,2-oxoglutarate 5-dioxygenase 3 [Source:HGNC Symbol;Acc:HGNC:9083]
#INFO:	QUERY:	ENSG00000110315		RNF141	ring finger protein 141 [Source:HGNC Symbol;Acc:HGNC:21159]
#INFO:	QUERY:	ENSG00000135077		HAVCR2	hepatitis A virus cellular receptor 2 [Source:HGNC Symbol;Acc:HGNC:18437]
#INFO:	QUERY:	ENSG00000135070		ISCA1	iron-sulfur cluster assembly 1 [Source:HGNC Symbol;Acc:HGNC:28660]
#INFO:	QUERY:	ENSG00000083828		ZNF586	zinc finger protein 586 [Source:HGNC Symbol;Acc:HGNC:25949]
#INFO:	QUERY:	ENSG00000064490		RFXANK	regulatory factor X associated ankyrin containing protein [Source:HGNC Symbol;Acc:HGNC:9987]
#INFO:	QUERY:	ENSG00000134077		THUMPD3	THUMP domain containing 3 [Source:HGNC Symbol;Acc:HGNC:24493]
#INFO:	QUERY:	ENSG00000143851		PTPN7	protein tyrosine phosphatase, non-receptor type 7 [Source:HGNC Symbol;Acc:HGNC:9659]
#INFO:	QUERY:	ENSG00000102699		PARP4	poly(ADP-ribose) polymerase family member 4 [Source:HGNC Symbol;Acc:HGNC:271]
#INFO:	QUERY:	ENSG00000042088		TDP1	tyrosyl-DNA phosphodiesterase 1 [Source:HGNC Symbol;Acc:HGNC:18884]
#INFO:	QUERY:	ENSG00000198521		ZNF43	zinc finger protein 43 [Source:HGNC Symbol;Acc:HGNC:13109]
#INFO:	QUERY:	ENSG00000102879		CORO1A	coronin 1A [Source:HGNC Symbol;Acc:HGNC:2252]
#INFO:	QUERY:	ENSG00000146083		RNF44	ring finger protein 44 [Source:HGNC Symbol;Acc:HGNC:19180]
#INFO:	QUERY:	ENSG00000136250		AOAH	acyloxyacyl hydrolase [Source:HGNC Symbol;Acc:HGNC:548]
#INFO:	QUERY:	ENSG00000213928		IRF9	interferon regulatory factor 9 [Source:HGNC Symbol;Acc:HGNC:6131]
#INFO:	QUERY:	ENSG00000185947		ZNF267	zinc finger protein 267 [Source:HGNC Symbol;Acc:HGNC:13060]
#INFO:	QUERY:	ENSG00000185946		RNPC3	RNA binding region (RNP1, RRM) containing 3 [Source:HGNC Symbol;Acc:HGNC:18666]
#INFO:	QUERY:	ENSG00000166348		USP54	ubiquitin specific peptidase 54 [Source:HGNC Symbol;Acc:HGNC:23513]
#INFO:	QUERY:	ENSG00000257261		AC008014.1	N/A
#INFO:	QUERY:	ENSG00000213923		CSNK1E	casein kinase 1 epsilon [Source:HGNC Symbol;Acc:HGNC:2453]
#INFO:	QUERY:	ENSG00000105619		TFPT	TCF3 fusion partner [Source:HGNC Symbol;Acc:HGNC:13630]
#INFO:	QUERY:	ENSG00000135297		MTO1	mitochondrial tRNA translation optimization 1 [Source:HGNC Symbol;Acc:HGNC:19261]
#INFO:	QUERY:	ENSG00000009844		VTA1	vesicle trafficking 1 [Source:HGNC Symbol;Acc:HGNC:20954]
#INFO:	QUERY:	ENSG00000108883		EFTUD2	elongation factor Tu GTP binding domain containing 2 [Source:HGNC Symbol;Acc:HGNC:30858]
#INFO:	QUERY:	ENSG00000249859		PVT1	Pvt1 oncogene (non-protein coding) [Source:HGNC Symbol;Acc:HGNC:9709]
#INFO:	QUERY:	ENSG00000109606		DHX15	DEAH-box helicase 15 [Source:HGNC Symbol;Acc:HGNC:2738]
#INFO:	QUERY:	ENSG00000239998		LILRA2	leukocyte immunoglobulin like receptor A2 [Source:HGNC Symbol;Acc:HGNC:6603]
#INFO:	QUERY:	ENSG00000229124		VIM-AS1	VIM antisense RNA 1 [Source:HGNC Symbol;Acc:HGNC:44879]
#INFO:	QUERY:	ENSG00000099204		ABLIM1	actin binding LIM protein 1 [Source:HGNC Symbol;Acc:HGNC:78]
#INFO:	QUERY:	ENSG00000125351		UPF3B	UPF3B, regulator of nonsense mediated mRNA decay [Source:HGNC Symbol;Acc:HGNC:20439]
#INFO:	QUERY:	ENSG00000094916		CBX5	chromobox 5 [Source:HGNC Symbol;Acc:HGNC:1555]
#INFO:	QUERY:	ENSG00000146776		ATXN7L1	ataxin 7 like 1 [Source:HGNC Symbol;Acc:HGNC:22210]
#INFO:	QUERY:	ENSG00000159140		SON	SON DNA binding protein [Source:HGNC Symbol;Acc:HGNC:11183]
#INFO:	QUERY:	ENSG00000125450		NUP85	nucleoporin 85 [Source:HGNC Symbol;Acc:HGNC:8734]
#INFO:	QUERY:	ENSG00000130254		SAFB2	scaffold attachment factor B2 [Source:HGNC Symbol;Acc:HGNC:21605]
#INFO:	QUERY:	ENSG00000118260		CREB1	cAMP responsive element binding protein 1 [Source:HGNC Symbol;Acc:HGNC:2345]
#INFO:	QUERY:	ENSG00000147687		TATDN1	TatD DNase domain containing 1 [Source:HGNC Symbol;Acc:HGNC:24220]
#INFO:	QUERY:	ENSG00000176142		TMEM39A	transmembrane protein 39A [Source:HGNC Symbol;Acc:HGNC:25600]
#INFO:	QUERY:	ENSG00000184164		CRELD2	cysteine rich with EGF like domains 2 [Source:HGNC Symbol;Acc:HGNC:28150]
#INFO:	QUERY:	ENSG00000188342		GTF2F2	general transcription factor IIF subunit 2 [Source:HGNC Symbol;Acc:HGNC:4653]
#INFO:	QUERY:	ENSG00000130305		NSUN5	NOP2/Sun RNA methyltransferase family member 5 [Source:HGNC Symbol;Acc:HGNC:16385]
#INFO:	QUERY:	ENSG00000218510		LINC00339	long intergenic non-protein coding RNA 339 [Source:HGNC Symbol;Acc:HGNC:25011]
#INFO:	QUERY:	ENSG00000196459		TRAPPC2	trafficking protein particle complex 2 [Source:HGNC Symbol;Acc:HGNC:23068]
#INFO:	QUERY:	ENSG00000163864		NMNAT3	nicotinamide nucleotide adenylyltransferase 3 [Source:HGNC Symbol;Acc:HGNC:20989]
#INFO:	QUERY:	ENSG00000066136		NFYC	nuclear transcription factor Y subunit gamma [Source:HGNC Symbol;Acc:HGNC:7806]
#INFO:	QUERY:	ENSG00000114520		SNX4	sorting nexin 4 [Source:HGNC Symbol;Acc:HGNC:11175]
#INFO:	QUERY:	ENSG00000163644		PPM1K	protein phosphatase, Mg2+/Mn2+ dependent 1K [Source:HGNC Symbol;Acc:HGNC:25415]
#INFO:	QUERY:	ENSG00000166839		ANKDD1A	ankyrin repeat and death domain containing 1A [Source:HGNC Symbol;Acc:HGNC:28002]
#INFO:	QUERY:	ENSG00000091592		NLRP1	NLR family pyrin domain containing 1 [Source:HGNC Symbol;Acc:HGNC:14374]
#INFO:	QUERY:	ENSG00000166128		RAB8B	RAB8B, member RAS oncogene family [Source:HGNC Symbol;Acc:HGNC:30273]
#INFO:	QUERY:	ENSG00000114982		KANSL3	KAT8 regulatory NSL complex subunit 3 [Source:HGNC Symbol;Acc:HGNC:25473]
#INFO:	QUERY:	ENSG00000142892		PIGK	phosphatidylinositol glycan anchor biosynthesis class K [Source:HGNC Symbol;Acc:HGNC:8965]
#INFO:	QUERY:	ENSG00000114988		LMAN2L	lectin, mannose binding 2 like [Source:HGNC Symbol;Acc:HGNC:19263]
#INFO:	QUERY:	ENSG00000132824		SERINC3	serine incorporator 3 [Source:HGNC Symbol;Acc:HGNC:11699]
#INFO:	QUERY:	ENSG00000105053		VRK3	vaccinia related kinase 3 [Source:HGNC Symbol;Acc:HGNC:18996]
#INFO:	QUERY:	ENSG00000169814		BTD	biotinidase [Source:HGNC Symbol;Acc:HGNC:1122]
#INFO:	QUERY:	ENSG00000226210		AC215219.1	N/A
#INFO:	QUERY:	ENSG00000240024		LINC00888	long intergenic non-protein coding RNA 888 [Source:HGNC Symbol;Acc:HGNC:48575]
#INFO:	QUERY:	ENSG00000111224		PARP11	poly(ADP-ribose) polymerase family member 11 [Source:HGNC Symbol;Acc:HGNC:1186]
#INFO:	QUERY:	ENSG00000128915		ICE2	interactor of little elongation complex ELL subunit 2 [Source:HGNC Symbol;Acc:HGNC:29885]
#INFO:	QUERY:	ENSG00000048471		SNX29	sorting nexin 29 [Source:HGNC Symbol;Acc:HGNC:30542]
#INFO:	QUERY:	ENSG00000002919		SNX11	sorting nexin 11 [Source:HGNC Symbol;Acc:HGNC:14975]
#INFO:	QUERY:	ENSG00000162599		NFIA	nuclear factor I A [Source:HGNC Symbol;Acc:HGNC:7784]
#INFO:	QUERY:	ENSG00000157379		DHRS1	dehydrogenase/reductase 1 [Source:HGNC Symbol;Acc:HGNC:16445]
#INFO:	QUERY:	ENSG00000237298		TTN-AS1	TTN antisense RNA 1 [Source:HGNC Symbol;Acc:HGNC:44124]
#INFO:	QUERY:	ENSG00000115216		NRBP1	nuclear receptor binding protein 1 [Source:HGNC Symbol;Acc:HGNC:7993]
#INFO:	QUERY:	ENSG00000058600		POLR3E	RNA polymerase III subunit E [Source:HGNC Symbol;Acc:HGNC:30347]
#INFO:	QUERY:	ENSG00000083535		PIBF1	progesterone immunomodulatory binding factor 1 [Source:HGNC Symbol;Acc:HGNC:23352]
#INFO:	QUERY:	ENSG00000189269		DRICH1	aspartate rich 1 [Source:HGNC Symbol;Acc:HGNC:28031]
#INFO:	QUERY:	ENSG00000029363		BCLAF1	BCL2 associated transcription factor 1 [Source:HGNC Symbol;Acc:HGNC:16863]
#INFO:	QUERY:	ENSG00000115211		EIF2B4	eukaryotic translation initiation factor 2B subunit delta [Source:HGNC Symbol;Acc:HGNC:3260]
#INFO:	QUERY:	ENSG00000139651		ZNF740	zinc finger protein 740 [Source:HGNC Symbol;Acc:HGNC:27465]
#INFO:	QUERY:	ENSG00000135108		FBXO21	F-box protein 21 [Source:HGNC Symbol;Acc:HGNC:13592]
#INFO:	QUERY:	ENSG00000196693		ZNF33B	zinc finger protein 33B [Source:HGNC Symbol;Acc:HGNC:13097]
#INFO:	QUERY:	ENSG00000162601		MYSM1	Myb like, SWIRM and MPN domains 1 [Source:HGNC Symbol;Acc:HGNC:29401]
#INFO:	QUERY:	ENSG00000162600		OMA1	OMA1 zinc metallopeptidase [Source:HGNC Symbol;Acc:HGNC:29661]
#INFO:	QUERY:	ENSG00000162604		TM2D1	TM2 domain containing 1 [Source:HGNC Symbol;Acc:HGNC:24142]
#INFO:	QUERY:	ENSG00000173391		OLR1	oxidized low density lipoprotein receptor 1 [Source:HGNC Symbol;Acc:HGNC:8133]
#INFO:	QUERY:	ENSG00000113734		BNIP1	BCL2 interacting protein 1 [Source:HGNC Symbol;Acc:HGNC:1082]
#INFO:	QUERY:	ENSG00000136100		VPS36	vacuolar protein sorting 36 homolog [Source:HGNC Symbol;Acc:HGNC:20312]
#INFO:	QUERY:	ENSG00000272462		U91328.1	N/A
#INFO:	QUERY:	ENSG00000172262		ZNF131	zinc finger protein 131 [Source:HGNC Symbol;Acc:HGNC:12915]
#INFO:	QUERY:	ENSG00000169925		BRD3	bromodomain containing 3 [Source:HGNC Symbol;Acc:HGNC:1104]
#INFO:	QUERY:	ENSG00000145687		SSBP2	single stranded DNA binding protein 2 [Source:HGNC Symbol;Acc:HGNC:15831]
#INFO:	QUERY:	ENSG00000213585		VDAC1	voltage dependent anion channel 1 [Source:HGNC Symbol;Acc:HGNC:12669]
#INFO:	QUERY:	ENSG00000125703		ATG4C	autophagy related 4C cysteine peptidase [Source:HGNC Symbol;Acc:HGNC:16040]
#INFO:	QUERY:	ENSG00000114857		NKTR	natural killer cell triggering receptor [Source:HGNC Symbol;Acc:HGNC:7833]
#INFO:	QUERY:	ENSG00000163510		CWC22	CWC22 spliceosome associated protein homolog [Source:HGNC Symbol;Acc:HGNC:29322]
#INFO:	QUERY:	ENSG00000163512		AZI2	5-azacytidine induced 2 [Source:HGNC Symbol;Acc:HGNC:24002]
#INFO:	QUERY:	ENSG00000126012		KDM5C	lysine demethylase 5C [Source:HGNC Symbol;Acc:HGNC:11114]
#INFO:	QUERY:	ENSG00000158019		BABAM2	BRISC and BRCA1 A complex member 2 [Source:HGNC Symbol;Acc:HGNC:1106]
#INFO:	QUERY:	ENSG00000183735		TBK1	TANK binding kinase 1 [Source:HGNC Symbol;Acc:HGNC:11584]
#INFO:	QUERY:	ENSG00000186812		ZNF397	zinc finger protein 397 [Source:HGNC Symbol;Acc:HGNC:18818]
#INFO:	QUERY:	ENSG00000145041		DCAF1	DDB1 and CUL4 associated factor 1 [Source:HGNC Symbol;Acc:HGNC:30911]
#INFO:	QUERY:	ENSG00000186818		LILRB4	leukocyte immunoglobulin like receptor B4 [Source:HGNC Symbol;Acc:HGNC:6608]
#INFO:	QUERY:	ENSG00000115459		ELMOD3	ELMO domain containing 3 [Source:HGNC Symbol;Acc:HGNC:26158]
#INFO:	QUERY:	ENSG00000186566		GPATCH8	G-patch domain containing 8 [Source:HGNC Symbol;Acc:HGNC:29066]
#INFO:	QUERY:	ENSG00000249673		NOP14-AS1	NOP14 antisense RNA 1 [Source:HGNC Symbol;Acc:HGNC:20205]
#INFO:	QUERY:	ENSG00000070061		ELP1	elongator complex protein 1 [Source:HGNC Symbol;Acc:HGNC:5959]
#INFO:	QUERY:	ENSG00000227671		AL390728.4	N/A
#INFO:	QUERY:	ENSG00000146556		WASH2P	WAS protein family homolog 2 pseudogene [Source:HGNC Symbol;Acc:HGNC:33145]
#INFO:	QUERY:	ENSG00000146223		RPL7L1	ribosomal protein L7 like 1 [Source:HGNC Symbol;Acc:HGNC:21370]
#INFO:	QUERY:	ENSG00000115107		STEAP3	STEAP3 metalloreductase [Source:HGNC Symbol;Acc:HGNC:24592]
#INFO:	QUERY:	ENSG00000119139		TJP2	tight junction protein 2 [Source:HGNC Symbol;Acc:HGNC:11828]
#INFO:	QUERY:	ENSG00000051009		FAM160A2	family with sequence similarity 160 member A2 [Source:HGNC Symbol;Acc:HGNC:25378]
#INFO:	QUERY:	ENSG00000175938		ORAI3	ORAI calcium release-activated calcium modulator 3 [Source:HGNC Symbol;Acc:HGNC:28185]
#INFO:	QUERY:	ENSG00000133317		LGALS12	galectin 12 [Source:HGNC Symbol;Acc:HGNC:15788]
#INFO:	QUERY:	ENSG00000135974		C2ORF49	chromosome 2 open reading frame 49 [Source:HGNC Symbol;Acc:HGNC:28772]
#INFO:	QUERY:	ENSG00000141027		NCOR1	nuclear receptor corepressor 1 [Source:HGNC Symbol;Acc:HGNC:7672]
#INFO:	QUERY:	ENSG00000133313		CNDP2	carnosine dipeptidase 2 [Source:HGNC Symbol;Acc:HGNC:24437]
#INFO:	QUERY:	ENSG00000077238		IL4R	interleukin 4 receptor [Source:HGNC Symbol;Acc:HGNC:6015]
#INFO:	QUERY:	ENSG00000125944		HNRNPR	heterogeneous nuclear ribonucleoprotein R [Source:HGNC Symbol;Acc:HGNC:5047]
#INFO:	QUERY:	ENSG00000100519		PSMC6	proteasome 26S subunit, ATPase 6 [Source:HGNC Symbol;Acc:HGNC:9553]
#INFO:	QUERY:	ENSG00000185721		DRG1	developmentally regulated GTP binding protein 1 [Source:HGNC Symbol;Acc:HGNC:3029]
#INFO:	QUERY:	ENSG00000162337		LRP5	LDL receptor related protein 5 [Source:HGNC Symbol;Acc:HGNC:6697]
#INFO:	QUERY:	ENSG00000066427		ATXN3	ataxin 3 [Source:HGNC Symbol;Acc:HGNC:7106]
#INFO:	QUERY:	ENSG00000107077		KDM4C	lysine demethylase 4C [Source:HGNC Symbol;Acc:HGNC:17071]
#INFO:	QUERY:	ENSG00000245614		DDX11-AS1	DDX11 antisense RNA 1 [Source:HGNC Symbol;Acc:HGNC:44176]
#INFO:	QUERY:	ENSG00000172869		DMXL1	Dmx like 1 [Source:HGNC Symbol;Acc:HGNC:2937]
#INFO:	QUERY:	ENSG00000149806		FAU	FAU, ubiquitin like and ribosomal protein S30 fusion [Source:HGNC Symbol;Acc:HGNC:3597]
#INFO:	QUERY:	ENSG00000196209		SIRPB2	signal regulatory protein beta 2 [Source:HGNC Symbol;Acc:HGNC:16247]
#INFO:	QUERY:	ENSG00000113851		CRBN	cereblon [Source:HGNC Symbol;Acc:HGNC:30185]
#INFO:	QUERY:	ENSG00000204371		EHMT2	euchromatic histone lysine methyltransferase 2 [Source:HGNC Symbol;Acc:HGNC:14129]
#INFO:	QUERY:	ENSG00000196204		RNF216P1	ring finger protein 216 pseudogene 1 [Source:HGNC Symbol;Acc:HGNC:33610]
#INFO:	QUERY:	ENSG00000128805		ARHGAP22	Rho GTPase activating protein 22 [Source:HGNC Symbol;Acc:HGNC:30320]
#INFO:	QUERY:	ENSG00000108061		SHOC2	SHOC2, leucine rich repeat scaffold protein [Source:HGNC Symbol;Acc:HGNC:15454]
#INFO:	QUERY:	ENSG00000112584		FAM120B	family with sequence similarity 120B [Source:HGNC Symbol;Acc:HGNC:21109]
#INFO:	QUERY:	ENSG00000130414		NDUFA10	NADH:ubiquinone oxidoreductase subunit A10 [Source:HGNC Symbol;Acc:HGNC:7684]
#INFO:	QUERY:	ENSG00000112079		STK38	serine/threonine kinase 38 [Source:HGNC Symbol;Acc:HGNC:17847]
#INFO:	QUERY:	ENSG00000158122		AAED1	AhpC/TSA antioxidant enzyme domain containing 1 [Source:HGNC Symbol;Acc:HGNC:16881]
#INFO:	QUERY:	ENSG00000205485		AC004980.1	N/A
#INFO:	QUERY:	ENSG00000101773		RBBP8	RB binding protein 8, endonuclease [Source:HGNC Symbol;Acc:HGNC:9891]
#INFO:	QUERY:	ENSG00000137726		FXYD6	FXYD domain containing ion transport regulator 6 [Source:HGNC Symbol;Acc:HGNC:4030]
#INFO:	QUERY:	ENSG00000128609		NDUFA5	NADH:ubiquinone oxidoreductase subunit A5 [Source:HGNC Symbol;Acc:HGNC:7688]
#INFO:	QUERY:	ENSG00000155962		CLIC2	chloride intracellular channel 2 [Source:HGNC Symbol;Acc:HGNC:2063]
#INFO:	QUERY:	ENSG00000121621		KIF18A	kinesin family member 18A [Source:HGNC Symbol;Acc:HGNC:29441]
#INFO:	QUERY:	ENSG00000011422		PLAUR	plasminogen activator, urokinase receptor [Source:HGNC Symbol;Acc:HGNC:9053]
#INFO:	QUERY:	ENSG00000153879		CEBPG	CCAAT enhancer binding protein gamma [Source:HGNC Symbol;Acc:HGNC:1837]
#INFO:	QUERY:	ENSG00000130985		UBA1	ubiquitin like modifier activating enzyme 1 [Source:HGNC Symbol;Acc:HGNC:12469]
#INFO:	QUERY:	ENSG00000164654		MIOS	meiosis regulator for oocyte development [Source:HGNC Symbol;Acc:HGNC:21905]
#INFO:	QUERY:	ENSG00000253352		TUG1	taurine up-regulated 1 (non-protein coding) [Source:HGNC Symbol;Acc:HGNC:26066]
#INFO:	QUERY:	ENSG00000149187		CELF1	CUGBP Elav-like family member 1 [Source:HGNC Symbol;Acc:HGNC:2549]
#INFO:	QUERY:	ENSG00000278416		PMS2P2	PMS1 homolog 2, mismatch repair system component pseudogene 2 [Source:HGNC Symbol;Acc:HGNC:9127]
#INFO:	QUERY:	ENSG00000244045		TMEM199	transmembrane protein 199 [Source:HGNC Symbol;Acc:HGNC:18085]
#INFO:	QUERY:	ENSG00000085719		CPNE3	copine 3 [Source:HGNC Symbol;Acc:HGNC:2316]
#INFO:	QUERY:	ENSG00000067066		SP100	SP100 nuclear antigen [Source:HGNC Symbol;Acc:HGNC:11206]
#INFO:	QUERY:	ENSG00000164896		FASTK	Fas activated serine/threonine kinase [Source:HGNC Symbol;Acc:HGNC:24676]
#INFO:	QUERY:	ENSG00000183605		SFXN4	sideroflexin 4 [Source:HGNC Symbol;Acc:HGNC:16088]
#INFO:	QUERY:	ENSG00000148688		RPP30	ribonuclease P/MRP subunit p30 [Source:HGNC Symbol;Acc:HGNC:17688]
#INFO:	QUERY:	ENSG00000100427		MLC1	megalencephalic leukoencephalopathy with subcortical cysts 1 [Source:HGNC Symbol;Acc:HGNC:17082]
#INFO:	QUERY:	ENSG00000063761		ADCK1	aarF domain containing kinase 1 [Source:HGNC Symbol;Acc:HGNC:19038]
#INFO:	QUERY:	ENSG00000150477		KIAA1328	KIAA1328 [Source:HGNC Symbol;Acc:HGNC:29248]
#INFO:	QUERY:	ENSG00000044446		PHKA2	phosphorylase kinase regulatory subunit alpha 2 [Source:HGNC Symbol;Acc:HGNC:8926]
#INFO:	QUERY:	ENSG00000100422		CERK	ceramide kinase [Source:HGNC Symbol;Acc:HGNC:19256]
#INFO:	QUERY:	ENSG00000155621		C9ORF85	chromosome 9 open reading frame 85 [Source:HGNC Symbol;Acc:HGNC:28784]
#INFO:	QUERY:	ENSG00000100359		SGSM3	small G protein signaling modulator 3 [Source:HGNC Symbol;Acc:HGNC:25228]
#INFO:	QUERY:	ENSG00000155629		PIK3AP1	phosphoinositide-3-kinase adaptor protein 1 [Source:HGNC Symbol;Acc:HGNC:30034]
#INFO:	QUERY:	ENSG00000116977		LGALS8	galectin 8 [Source:HGNC Symbol;Acc:HGNC:6569]
#INFO:	QUERY:	ENSG00000235437		LINC01278	long intergenic non-protein coding RNA 1278 [Source:HGNC Symbol;Acc:HGNC:28090]
#INFO:	QUERY:	ENSG00000144559		TAMM41	TAM41 mitochondrial translocator assembly and maintenance homolog [Source:HGNC Symbol;Acc:HGNC:25187]
#INFO:	QUERY:	ENSG00000269547		AC011455.2	N/A
#INFO:	QUERY:	ENSG00000154719		MRPL39	mitochondrial ribosomal protein L39 [Source:HGNC Symbol;Acc:HGNC:14027]
#INFO:	QUERY:	ENSG00000101972		STAG2	stromal antigen 2 [Source:HGNC Symbol;Acc:HGNC:11355]
#INFO:	QUERY:	ENSG00000122223		CD244	CD244 molecule [Source:HGNC Symbol;Acc:HGNC:18171]
#INFO:	QUERY:	ENSG00000126947		ARMCX1	armadillo repeat containing X-linked 1 [Source:HGNC Symbol;Acc:HGNC:18073]
#INFO:	QUERY:	ENSG00000084073		ZMPSTE24	zinc metallopeptidase STE24 [Source:HGNC Symbol;Acc:HGNC:12877]
#INFO:	QUERY:	ENSG00000203747		FCGR3A	Fc fragment of IgG receptor IIIa [Source:HGNC Symbol;Acc:HGNC:3619]
#INFO:	QUERY:	ENSG00000110987		BCL7A	BCL tumor suppressor 7A [Source:HGNC Symbol;Acc:HGNC:1004]
#INFO:	QUERY:	ENSG00000196151		WDSUB1	WD repeat, sterile alpha motif and U-box domain containing 1 [Source:HGNC Symbol;Acc:HGNC:26697]
#INFO:	QUERY:	ENSG00000177406		AC021054.1	N/A
#INFO:	QUERY:	ENSG00000130349		C6ORF203	chromosome 6 open reading frame 203 [Source:HGNC Symbol;Acc:HGNC:17971]
#INFO:	QUERY:	ENSG00000117682		DHDDS	dehydrodolichyl diphosphate synthase subunit [Source:HGNC Symbol;Acc:HGNC:20603]
#INFO:	QUERY:	ENSG00000228794		LINC01128	long intergenic non-protein coding RNA 1128 [Source:HGNC Symbol;Acc:HGNC:49377]
#INFO:	QUERY:	ENSG00000235189		AL034405.1	N/A
#INFO:	QUERY:	ENSG00000128340		RAC2	Rac family small GTPase 2 [Source:HGNC Symbol;Acc:HGNC:9802]
#INFO:	QUERY:	ENSG00000189180		ZNF33A	zinc finger protein 33A [Source:HGNC Symbol;Acc:HGNC:13096]
#INFO:	QUERY:	ENSG00000213024		NUP62	nucleoporin 62 [Source:HGNC Symbol;Acc:HGNC:8066]
#INFO:	QUERY:	ENSG00000144034		TPRKB	TP53RK binding protein [Source:HGNC Symbol;Acc:HGNC:24259]
#INFO:	QUERY:	ENSG00000120594		PLXDC2	plexin domain containing 2 [Source:HGNC Symbol;Acc:HGNC:21013]
#INFO:	QUERY:	ENSG00000129292		PHF20L1	PHD finger protein 20 like 1 [Source:HGNC Symbol;Acc:HGNC:24280]
#INFO:	QUERY:	ENSG00000170293		CMTM8	CKLF like MARVEL transmembrane domain containing 8 [Source:HGNC Symbol;Acc:HGNC:19179]
#INFO:	QUERY:	ENSG00000165304		MELK	maternal embryonic leucine zipper kinase [Source:HGNC Symbol;Acc:HGNC:16870]
#INFO:	QUERY:	ENSG00000197798		FAM118B	family with sequence similarity 118 member B [Source:HGNC Symbol;Acc:HGNC:26110]
#INFO:	QUERY:	ENSG00000164258		NDUFS4	NADH:ubiquinone oxidoreductase subunit S4 [Source:HGNC Symbol;Acc:HGNC:7711]
#INFO:	QUERY:	ENSG00000128585		MKLN1	muskelin 1 [Source:HGNC Symbol;Acc:HGNC:7109]
#INFO:	QUERY:	ENSG00000196639		HRH1	histamine receptor H1 [Source:HGNC Symbol;Acc:HGNC:5182]
#INFO:	QUERY:	ENSG00000117174		ZNHIT6	zinc finger HIT-type containing 6 [Source:HGNC Symbol;Acc:HGNC:26089]
#INFO:	QUERY:	ENSG00000197555		SIPA1L1	signal induced proliferation associated 1 like 1 [Source:HGNC Symbol;Acc:HGNC:20284]
#INFO:	QUERY:	ENSG00000197006		METTL9	methyltransferase like 9 [Source:HGNC Symbol;Acc:HGNC:24586]
#INFO:	QUERY:	ENSG00000130749		ZC3H4	zinc finger CCCH-type containing 4 [Source:HGNC Symbol;Acc:HGNC:17808]
#INFO:	QUERY:	ENSG00000100226		GTPBP1	GTP binding protein 1 [Source:HGNC Symbol;Acc:HGNC:4669]
#INFO:	QUERY:	ENSG00000076053		RBM7	RNA binding motif protein 7 [Source:HGNC Symbol;Acc:HGNC:9904]
#INFO:	QUERY:	ENSG00000130741		EIF2S3	eukaryotic translation initiation factor 2 subunit gamma [Source:HGNC Symbol;Acc:HGNC:3267]
#INFO:	QUERY:	ENSG00000176974		SHMT1	serine hydroxymethyltransferase 1 [Source:HGNC Symbol;Acc:HGNC:10850]
#INFO:	QUERY:	ENSG00000151631		AKR1C6P	aldo-keto reductase family 1 member C6, pseudogene [Source:HGNC Symbol;Acc:HGNC:44680]
#INFO:	QUERY:	ENSG00000075884		ARHGAP15	Rho GTPase activating protein 15 [Source:HGNC Symbol;Acc:HGNC:21030]
#INFO:	QUERY:	ENSG00000197958		RPL12	ribosomal protein L12 [Source:HGNC Symbol;Acc:HGNC:10302]
#INFO:	QUERY:	ENSG00000179889		PDXDC1	pyridoxal dependent decarboxylase domain containing 1 [Source:HGNC Symbol;Acc:HGNC:28995]
#INFO:	QUERY:	ENSG00000197771		MCMBP	minichromosome maintenance complex binding protein [Source:HGNC Symbol;Acc:HGNC:25782]
#INFO:	QUERY:	ENSG00000269713		NBPF9	NBPF member 9 [Source:HGNC Symbol;Acc:HGNC:31991]
#INFO:	QUERY:	ENSG00000134086		VHL	von Hippel-Lindau tumor suppressor [Source:HGNC Symbol;Acc:HGNC:12687]
#INFO:	QUERY:	ENSG00000139233		LLPH	LLP homolog, long-term synaptic facilitation factor [Source:HGNC Symbol;Acc:HGNC:28229]
#INFO:	QUERY:	ENSG00000175395		ZNF25	zinc finger protein 25 [Source:HGNC Symbol;Acc:HGNC:13043]
#INFO:	QUERY:	ENSG00000229638		RPL4P4	ribosomal protein L4 pseudogene 4 [Source:HGNC Symbol;Acc:HGNC:36179]
#INFO:	QUERY:	ENSG00000136810		TXN	thioredoxin [Source:HGNC Symbol;Acc:HGNC:12435]
#INFO:	QUERY:	ENSG00000140319		SRP14	signal recognition particle 14 [Source:HGNC Symbol;Acc:HGNC:11299]
#INFO:	QUERY:	ENSG00000143442		POGZ	pogo transposable element derived with ZNF domain [Source:HGNC Symbol;Acc:HGNC:18801]
#INFO:	QUERY:	ENSG00000089280		FUS	FUS RNA binding protein [Source:HGNC Symbol;Acc:HGNC:4010]
#INFO:	QUERY:	ENSG00000060237		WNK1	WNK lysine deficient protein kinase 1 [Source:HGNC Symbol;Acc:HGNC:14540]
#INFO:	QUERY:	ENSG00000246089		AC016065.1	N/A
#INFO:	QUERY:	ENSG00000013810		TACC3	transforming acidic coiled-coil containing protein 3 [Source:HGNC Symbol;Acc:HGNC:11524]
#INFO:	QUERY:	ENSG00000089289		IGBP1	immunoglobulin binding protein 1 [Source:HGNC Symbol;Acc:HGNC:5461]
#INFO:	QUERY:	ENSG00000117399		CDC20	cell division cycle 20 [Source:HGNC Symbol;Acc:HGNC:1723]
#INFO:	QUERY:	ENSG00000103994		ZNF106	zinc finger protein 106 [Source:HGNC Symbol;Acc:HGNC:12886]
#INFO:	QUERY:	ENSG00000103995		CEP152	centrosomal protein 152 [Source:HGNC Symbol;Acc:HGNC:29298]
#INFO:	QUERY:	ENSG00000151702		FLI1	Fli-1 proto-oncogene, ETS transcription factor [Source:HGNC Symbol;Acc:HGNC:3749]
#INFO:	QUERY:	ENSG00000103335		PIEZO1	piezo type mechanosensitive ion channel component 1 [Source:HGNC Symbol;Acc:HGNC:28993]
#INFO:	QUERY:	ENSG00000089041		P2RX7	purinergic receptor P2X 7 [Source:HGNC Symbol;Acc:HGNC:8537]
#INFO:	QUERY:	ENSG00000100644		HIF1A	hypoxia inducible factor 1 subunit alpha [Source:HGNC Symbol;Acc:HGNC:4910]
#INFO:	QUERY:	ENSG00000198668		CALM1	calmodulin 1 [Source:HGNC Symbol;Acc:HGNC:1442]
#INFO:	QUERY:	ENSG00000155085		AK9	adenylate kinase 9 [Source:HGNC Symbol;Acc:HGNC:33814]
#INFO:	QUERY:	ENSG00000075426		FOSL2	FOS like 2, AP-1 transcription factor subunit [Source:HGNC Symbol;Acc:HGNC:3798]
#INFO:	QUERY:	ENSG00000111348		ARHGDIB	Rho GDP dissociation inhibitor beta [Source:HGNC Symbol;Acc:HGNC:679]
#INFO:	QUERY:	ENSG00000124214		STAU1	staufen double-stranded RNA binding protein 1 [Source:HGNC Symbol;Acc:HGNC:11370]
#INFO:	QUERY:	ENSG00000189283		FHIT	fragile histidine triad [Source:HGNC Symbol;Acc:HGNC:3701]
#INFO:	QUERY:	ENSG00000198088		NUP62CL	nucleoporin 62 C-terminal like [Source:HGNC Symbol;Acc:HGNC:25960]
#INFO:	QUERY:	ENSG00000198089		SFI1	SFI1 centrin binding protein [Source:HGNC Symbol;Acc:HGNC:29064]
#INFO:	QUERY:	ENSG00000196290		NIF3L1	NGG1 interacting factor 3 like 1 [Source:HGNC Symbol;Acc:HGNC:13390]
#INFO:	QUERY:	ENSG00000013364		MVP	major vault protein [Source:HGNC Symbol;Acc:HGNC:7531]
#INFO:	QUERY:	ENSG00000103510		KAT8	lysine acetyltransferase 8 [Source:HGNC Symbol;Acc:HGNC:17933]
#INFO:	QUERY:	ENSG00000198087		CD2AP	CD2 associated protein [Source:HGNC Symbol;Acc:HGNC:14258]
#INFO:	QUERY:	ENSG00000103042		SLC38A7	solute carrier family 38 member 7 [Source:HGNC Symbol;Acc:HGNC:25582]
#INFO:	QUERY:	ENSG00000256500		AL139300.1	N/A
#INFO:	QUERY:	ENSG00000132436		FIGNL1	fidgetin like 1 [Source:HGNC Symbol;Acc:HGNC:13286]
#INFO:	QUERY:	ENSG00000125637		PSD4	pleckstrin and Sec7 domain containing 4 [Source:HGNC Symbol;Acc:HGNC:19096]
#INFO:	QUERY:	ENSG00000186575		NF2	neurofibromin 2 [Source:HGNC Symbol;Acc:HGNC:7773]
#INFO:	QUERY:	ENSG00000155849		ELMO1	engulfment and cell motility 1 [Source:HGNC Symbol;Acc:HGNC:16286]
#INFO:	QUERY:	ENSG00000117222		RBBP5	RB binding protein 5, histone lysine methyltransferase complex subunit [Source:HGNC Symbol;Acc:HGNC:9888]
#INFO:	QUERY:	ENSG00000117226		GBP3	guanylate binding protein 3 [Source:HGNC Symbol;Acc:HGNC:4184]
#INFO:	QUERY:	ENSG00000174953		DHX36	DEAH-box helicase 36 [Source:HGNC Symbol;Acc:HGNC:14410]
#INFO:	QUERY:	ENSG00000238005		AL391832.2	N/A
#INFO:	QUERY:	ENSG00000178605		GTPBP6	GTP binding protein 6 (putative) [Source:HGNC Symbol;Acc:HGNC:30189]
#INFO:	QUERY:	ENSG00000169020		ATP5ME	ATP synthase membrane subunit e [Source:HGNC Symbol;Acc:HGNC:846]
#INFO:	QUERY:	ENSG00000132432		SEC61G	Sec61 translocon gamma subunit [Source:HGNC Symbol;Acc:HGNC:18277]
#INFO:	QUERY:	ENSG00000022976		ZNF839	zinc finger protein 839 [Source:HGNC Symbol;Acc:HGNC:20345]
#INFO:	QUERY:	ENSG00000123815		COQ8B	coenzyme Q8B [Source:HGNC Symbol;Acc:HGNC:19041]
#INFO:	QUERY:	ENSG00000108984		MAP2K6	mitogen-activated protein kinase kinase 6 [Source:HGNC Symbol;Acc:HGNC:6846]
#INFO:	QUERY:	ENSG00000198408		OGA	O-GlcNAcase [Source:HGNC Symbol;Acc:HGNC:7056]
#INFO:	QUERY:	ENSG00000124155		PIGT	phosphatidylinositol glycan anchor biosynthesis class T [Source:HGNC Symbol;Acc:HGNC:14938]
#INFO:	QUERY:	ENSG00000140262		TCF12	transcription factor 12 [Source:HGNC Symbol;Acc:HGNC:11623]
#INFO:	QUERY:	ENSG00000204569		PPP1R10	protein phosphatase 1 regulatory subunit 10 [Source:HGNC Symbol;Acc:HGNC:9284]
#INFO:	QUERY:	ENSG00000064666		CNN2	calponin 2 [Source:HGNC Symbol;Acc:HGNC:2156]
#INFO:	QUERY:	ENSG00000175354		PTPN2	protein tyrosine phosphatase, non-receptor type 2 [Source:HGNC Symbol;Acc:HGNC:9650]
#INFO:	QUERY:	ENSG00000169752		NRG4	neuregulin 4 [Source:HGNC Symbol;Acc:HGNC:29862]
#INFO:	QUERY:	ENSG00000065534		MYLK	myosin light chain kinase [Source:HGNC Symbol;Acc:HGNC:7590]
#INFO:	QUERY:	ENSG00000163072		NOSTRIN	nitric oxide synthase trafficking [Source:HGNC Symbol;Acc:HGNC:20203]
#INFO:	QUERY:	ENSG00000169756		LIMS1	LIM zinc finger domain containing 1 [Source:HGNC Symbol;Acc:HGNC:6616]
#INFO:	QUERY:	ENSG00000100714		MTHFD1	methylenetetrahydrofolate dehydrogenase, cyclohydrolase and formyltetrahydrofolate synthetase 1 [Source:HGNC Symbol;Acc:HGNC:7432]
#INFO:	QUERY:	ENSG00000103415		HMOX2	heme oxygenase 2 [Source:HGNC Symbol;Acc:HGNC:5014]
#INFO:	QUERY:	ENSG00000002586		CD99	CD99 molecule (Xg blood group) [Source:HGNC Symbol;Acc:HGNC:7082]
#INFO:	QUERY:	ENSG00000013561		RNF14	ring finger protein 14 [Source:HGNC Symbol;Acc:HGNC:10058]
#INFO:	QUERY:	ENSG00000280614		FP236383.2	N/A
#INFO:	QUERY:	ENSG00000250999		AC136604.3	N/A
#INFO:	QUERY:	ENSG00000118418		HMGN3	high mobility group nucleosomal binding domain 3 [Source:HGNC Symbol;Acc:HGNC:12312]
#INFO:	QUERY:	ENSG00000124882		EREG	epiregulin [Source:HGNC Symbol;Acc:HGNC:3443]
#INFO:	QUERY:	ENSG00000118412		CASP8AP2	caspase 8 associated protein 2 [Source:HGNC Symbol;Acc:HGNC:1510]
#INFO:	QUERY:	ENSG00000110367		DDX6	DEAD-box helicase 6 [Source:HGNC Symbol;Acc:HGNC:2747]
#INFO:	QUERY:	ENSG00000206047		DEFA1	defensin alpha 1 [Source:HGNC Symbol;Acc:HGNC:2761]
#INFO:	QUERY:	ENSG00000160883		HK3	hexokinase 3 [Source:HGNC Symbol;Acc:HGNC:4925]
#INFO:	QUERY:	ENSG00000231607		DLEU2	deleted in lymphocytic leukemia 2 (non-protein coding) [Source:HGNC Symbol;Acc:HGNC:13748]
#INFO:	QUERY:	ENSG00000204574		ABCF1	ATP binding cassette subfamily F member 1 [Source:HGNC Symbol;Acc:HGNC:70]
#INFO:	QUERY:	ENSG00000138138		ATAD1	ATPase family, AAA domain containing 1 [Source:HGNC Symbol;Acc:HGNC:25903]
#INFO:	QUERY:	ENSG00000204576		PRR3	proline rich 3 [Source:HGNC Symbol;Acc:HGNC:21149]
#INFO:	QUERY:	ENSG00000204577		LILRB3	leukocyte immunoglobulin like receptor B3 [Source:HGNC Symbol;Acc:HGNC:6607]
#INFO:	QUERY:	ENSG00000168904		LRRC28	leucine rich repeat containing 28 [Source:HGNC Symbol;Acc:HGNC:28355]
#INFO:	QUERY:	ENSG00000160888		IER2	immediate early response 2 [Source:HGNC Symbol;Acc:HGNC:28871]
#INFO:	QUERY:	ENSG00000196591		HDAC2	histone deacetylase 2 [Source:HGNC Symbol;Acc:HGNC:4853]
#INFO:	QUERY:	ENSG00000135040		NAA35	N(alpha)-acetyltransferase 35, NatC auxiliary subunit [Source:HGNC Symbol;Acc:HGNC:24340]
#INFO:	QUERY:	ENSG00000219438		FAM19A5	family with sequence similarity 19 member A5, C-C motif chemokine like [Source:HGNC Symbol;Acc:HGNC:21592]
#INFO:	QUERY:	ENSG00000135596		MICAL1	microtubule associated monooxygenase, calponin and LIM domain containing 1 [Source:HGNC Symbol;Acc:HGNC:20619]
#INFO:	QUERY:	ENSG00000162511		LAPTM5	lysosomal protein transmembrane 5 [Source:HGNC Symbol;Acc:HGNC:29612]
#INFO:	QUERY:	ENSG00000127586		CHTF18	chromosome transmission fidelity factor 18 [Source:HGNC Symbol;Acc:HGNC:18435]
#INFO:	QUERY:	ENSG00000131023		LATS1	large tumor suppressor kinase 1 [Source:HGNC Symbol;Acc:HGNC:6514]
#INFO:	QUERY:	ENSG00000198246		SLC29A3	solute carrier family 29 member 3 [Source:HGNC Symbol;Acc:HGNC:23096]
#INFO:	QUERY:	ENSG00000106392		C1GALT1	core 1 synthase, glycoprotein-N-acetylgalactosamine 3-beta-galactosyltransferase 1 [Source:HGNC Symbol;Acc:HGNC:24337]
#INFO:	QUERY:	ENSG00000092140		G2E3	G2/M-phase specific E3 ubiquitin protein ligase [Source:HGNC Symbol;Acc:HGNC:20338]
#INFO:	QUERY:	ENSG00000183283		DAZAP2	DAZ associated protein 2 [Source:HGNC Symbol;Acc:HGNC:2684]
#INFO:	QUERY:	ENSG00000114626		ABTB1	ankyrin repeat and BTB domain containing 1 [Source:HGNC Symbol;Acc:HGNC:18275]
#INFO:	QUERY:	ENSG00000135913		USP37	ubiquitin specific peptidase 37 [Source:HGNC Symbol;Acc:HGNC:20063]
#INFO:	QUERY:	ENSG00000177738		AC025171.1	N/A
#INFO:	QUERY:	ENSG00000168575		SLC20A2	solute carrier family 20 member 2 [Source:HGNC Symbol;Acc:HGNC:10947]
#INFO:	QUERY:	ENSG00000213930		GALT	galactose-1-phosphate uridylyltransferase [Source:HGNC Symbol;Acc:HGNC:4135]
#INFO:	QUERY:	ENSG00000105609		LILRB5	leukocyte immunoglobulin like receptor B5 [Source:HGNC Symbol;Acc:HGNC:6609]
#INFO:	QUERY:	ENSG00000163219		ARHGAP25	Rho GTPase activating protein 25 [Source:HGNC Symbol;Acc:HGNC:28951]
#INFO:	QUERY:	ENSG00000143995		MEIS1	Meis homeobox 1 [Source:HGNC Symbol;Acc:HGNC:7000]
#INFO:	QUERY:	ENSG00000244242		IFITM10	interferon induced transmembrane protein 10 [Source:HGNC Symbol;Acc:HGNC:40022]
#INFO:	QUERY:	ENSG00000145216		FIP1L1	factor interacting with PAPOLA and CPSF1 [Source:HGNC Symbol;Acc:HGNC:19124]
#INFO:	QUERY:	ENSG00000177733		HNRNPA0	heterogeneous nuclear ribonucleoprotein A0 [Source:HGNC Symbol;Acc:HGNC:5030]
#INFO:	QUERY:	ENSG00000106948		AKNA	AT-hook transcription factor [Source:HGNC Symbol;Acc:HGNC:24108]
#INFO:	QUERY:	ENSG00000176390		CRLF3	cytokine receptor like factor 3 [Source:HGNC Symbol;Acc:HGNC:17177]
#INFO:	QUERY:	ENSG00000229153		EPHA1-AS1	EPHA1 antisense RNA 1 [Source:HGNC Symbol;Acc:HGNC:27799]
#INFO:	QUERY:	ENSG00000180098		TRNAU1AP	tRNA selenocysteine 1 associated protein 1 [Source:HGNC Symbol;Acc:HGNC:30813]
#INFO:	QUERY:	ENSG00000157693		TMEM268	transmembrane protein 268 [Source:HGNC Symbol;Acc:HGNC:24513]
#INFO:	QUERY:	ENSG00000183049		CAMK1D	calcium/calmodulin dependent protein kinase ID [Source:HGNC Symbol;Acc:HGNC:19341]
#INFO:	QUERY:	ENSG00000132694		ARHGEF11	Rho guanine nucleotide exchange factor 11 [Source:HGNC Symbol;Acc:HGNC:14580]
#INFO:	QUERY:	ENSG00000136936		XPA	XPA, DNA damage recognition and repair factor [Source:HGNC Symbol;Acc:HGNC:12814]
#INFO:	QUERY:	ENSG00000136937		NCBP1	nuclear cap binding protein subunit 1 [Source:HGNC Symbol;Acc:HGNC:7658]
#INFO:	QUERY:	ENSG00000136930		PSMB7	proteasome subunit beta 7 [Source:HGNC Symbol;Acc:HGNC:9544]
#INFO:	QUERY:	ENSG00000136932		TRMO	tRNA methyltransferase O [Source:HGNC Symbol;Acc:HGNC:30967]
#INFO:	QUERY:	ENSG00000136933		RABEPK	Rab9 effector protein with kelch motifs [Source:HGNC Symbol;Acc:HGNC:16896]
#INFO:	QUERY:	ENSG00000062716		VMP1	vacuole membrane protein 1 [Source:HGNC Symbol;Acc:HGNC:29559]
#INFO:	QUERY:	ENSG00000135624		CCT7	chaperonin containing TCP1 subunit 7 [Source:HGNC Symbol;Acc:HGNC:1622]
#INFO:	QUERY:	ENSG00000120805		ARL1	ADP ribosylation factor like GTPase 1 [Source:HGNC Symbol;Acc:HGNC:692]
#INFO:	QUERY:	ENSG00000162852		CNST	consortin, connexin sorting protein [Source:HGNC Symbol;Acc:HGNC:26486]
#INFO:	QUERY:	ENSG00000147140		NONO	non-POU domain containing octamer binding [Source:HGNC Symbol;Acc:HGNC:7871]
#INFO:	QUERY:	ENSG00000162851		TFB2M	transcription factor B2, mitochondrial [Source:HGNC Symbol;Acc:HGNC:18559]
#INFO:	QUERY:	ENSG00000166482		MFAP4	microfibril associated protein 4 [Source:HGNC Symbol;Acc:HGNC:7035]
#INFO:	QUERY:	ENSG00000114446		IFT57	intraflagellar transport 57 [Source:HGNC Symbol;Acc:HGNC:17367]
#INFO:	QUERY:	ENSG00000188404		SELL	selectin L [Source:HGNC Symbol;Acc:HGNC:10720]
#INFO:	QUERY:	ENSG00000198520		ARMH1	armadillo-like helical domain containing 1 [Source:HGNC Symbol;Acc:HGNC:34345]
#INFO:	QUERY:	ENSG00000102241		HTATSF1	HIV-1 Tat specific factor 1 [Source:HGNC Symbol;Acc:HGNC:5276]
#INFO:	QUERY:	ENSG00000168374		ARF4	ADP ribosylation factor 4 [Source:HGNC Symbol;Acc:HGNC:655]
#INFO:	QUERY:	ENSG00000138032		PPM1B	protein phosphatase, Mg2+/Mn2+ dependent 1B [Source:HGNC Symbol;Acc:HGNC:9276]
#INFO:	QUERY:	ENSG00000241058		NSUN6	NOP2/Sun RNA methyltransferase family member 6 [Source:HGNC Symbol;Acc:HGNC:23529]
#INFO:	QUERY:	ENSG00000166484		MAPK7	mitogen-activated protein kinase 7 [Source:HGNC Symbol;Acc:HGNC:6880]
#INFO:	QUERY:	ENSG00000268439		EMG1	EMG1, N1-specific pseudouridine methyltransferase [Source:HGNC Symbol;Acc:HGNC:16912]
#INFO:	QUERY:	ENSG00000089006		SNX5	sorting nexin 5 [Source:HGNC Symbol;Acc:HGNC:14969]
#INFO:	QUERY:	ENSG00000128908		INO80	INO80 complex subunit [Source:HGNC Symbol;Acc:HGNC:26956]
#INFO:	QUERY:	ENSG00000166224		SGPL1	sphingosine-1-phosphate lyase 1 [Source:HGNC Symbol;Acc:HGNC:10817]
#INFO:	QUERY:	ENSG00000069943		PIGB	phosphatidylinositol glycan anchor biosynthesis class B [Source:HGNC Symbol;Acc:HGNC:8959]
#INFO:	QUERY:	ENSG00000168405		CMAHP	cytidine monophospho-N-acetylneuraminic acid hydroxylase, pseudogene [Source:HGNC Symbol;Acc:HGNC:2098]
#INFO:	QUERY:	ENSG00000115919		KYNU	kynureninase [Source:HGNC Symbol;Acc:HGNC:6469]
#INFO:	QUERY:	ENSG00000163322		ABRAXAS1	abraxas 1, BRCA1 A complex subunit [Source:HGNC Symbol;Acc:HGNC:25829]
#INFO:	QUERY:	ENSG00000105732		ZNF574	zinc finger protein 574 [Source:HGNC Symbol;Acc:HGNC:26166]
#INFO:	QUERY:	ENSG00000132670		PTPRA	protein tyrosine phosphatase, receptor type A [Source:HGNC Symbol;Acc:HGNC:9664]
#INFO:	QUERY:	ENSG00000178764		ZHX2	zinc fingers and homeoboxes 2 [Source:HGNC Symbol;Acc:HGNC:18513]
#INFO:	QUERY:	ENSG00000214106		PAXIP1-AS2	PAXIP1 antisense RNA 2 [Source:HGNC Symbol;Acc:HGNC:48958]
#INFO:	QUERY:	ENSG00000084092		NOA1	nitric oxide associated 1 [Source:HGNC Symbol;Acc:HGNC:28473]
#INFO:	QUERY:	ENSG00000186951		PPARA	peroxisome proliferator activated receptor alpha [Source:HGNC Symbol;Acc:HGNC:9232]
#INFO:	QUERY:	ENSG00000108651		UTP6	UTP6, small subunit processome component [Source:HGNC Symbol;Acc:HGNC:18279]
#INFO:	QUERY:	ENSG00000177600		RPLP2	ribosomal protein lateral stalk subunit P2 [Source:HGNC Symbol;Acc:HGNC:10377]
#INFO:	QUERY:	ENSG00000127314		RAP1B	RAP1B, member of RAS oncogene family [Source:HGNC Symbol;Acc:HGNC:9857]
#INFO:	QUERY:	ENSG00000105287		PRKD2	protein kinase D2 [Source:HGNC Symbol;Acc:HGNC:17293]
#INFO:	QUERY:	ENSG00000070476		ZXDC	ZXD family zinc finger C [Source:HGNC Symbol;Acc:HGNC:28160]
#INFO:	QUERY:	ENSG00000127311		HELB	DNA helicase B [Source:HGNC Symbol;Acc:HGNC:17196]
#INFO:	QUERY:	ENSG00000141524		TMC6	transmembrane channel like 6 [Source:HGNC Symbol;Acc:HGNC:18021]
#INFO:	QUERY:	ENSG00000141526		SLC16A3	solute carrier family 16 member 3 [Source:HGNC Symbol;Acc:HGNC:10924]
#INFO:	QUERY:	ENSG00000146085		MUT	methylmalonyl-CoA mutase [Source:HGNC Symbol;Acc:HGNC:7526]
#INFO:	QUERY:	ENSG00000141522		ARHGDIA	Rho GDP dissociation inhibitor alpha [Source:HGNC Symbol;Acc:HGNC:678]
#INFO:	QUERY:	ENSG00000166676		TVP23A	trans-golgi network vesicle protein 23 homolog A [Source:HGNC Symbol;Acc:HGNC:20398]
#INFO:	QUERY:	ENSG00000247828		TMEM161B-AS1	TMEM161B antisense RNA 1 [Source:HGNC Symbol;Acc:HGNC:43839]
#INFO:	QUERY:	ENSG00000111011		RSRC2	arginine and serine rich coiled-coil 2 [Source:HGNC Symbol;Acc:HGNC:30559]
#INFO:	QUERY:	ENSG00000002822		MAD1L1	mitotic arrest deficient 1 like 1 [Source:HGNC Symbol;Acc:HGNC:6762]
#INFO:	QUERY:	ENSG00000165916		PSMC3	proteasome 26S subunit, ATPase 3 [Source:HGNC Symbol;Acc:HGNC:9549]
#INFO:	QUERY:	ENSG00000151065		DCP1B	decapping mRNA 1B [Source:HGNC Symbol;Acc:HGNC:24451]
#INFO:	QUERY:	ENSG00000162613		FUBP1	far upstream element binding protein 1 [Source:HGNC Symbol;Acc:HGNC:4004]
#INFO:	QUERY:	ENSG00000162614		NEXN	nexilin F-actin binding protein [Source:HGNC Symbol;Acc:HGNC:29557]
#INFO:	QUERY:	ENSG00000147789		ZNF7	zinc finger protein 7 [Source:HGNC Symbol;Acc:HGNC:13139]
#INFO:	QUERY:	ENSG00000127954		STEAP4	STEAP4 metalloreductase [Source:HGNC Symbol;Acc:HGNC:21923]
#INFO:	QUERY:	ENSG00000105618		PRPF31	pre-mRNA processing factor 31 [Source:HGNC Symbol;Acc:HGNC:15446]
#INFO:	QUERY:	ENSG00000127483		HP1BP3	heterochromatin protein 1 binding protein 3 [Source:HGNC Symbol;Acc:HGNC:24973]
#INFO:	QUERY:	ENSG00000127952		STYXL1	serine/threonine/tyrosine interacting like 1 [Source:HGNC Symbol;Acc:HGNC:18165]
#INFO:	QUERY:	ENSG00000213599		SLX1A-SULT1A3	SLX1A-SULT1A3 readthrough (NMD candidate) [Source:HGNC Symbol;Acc:HGNC:44437]
#INFO:	QUERY:	ENSG00000108384		RAD51C	RAD51 paralog C [Source:HGNC Symbol;Acc:HGNC:9820]
#INFO:	QUERY:	ENSG00000184602		SNN	stannin [Source:HGNC Symbol;Acc:HGNC:11149]
#INFO:	QUERY:	ENSG00000100764		PSMC1	proteasome 26S subunit, ATPase 1 [Source:HGNC Symbol;Acc:HGNC:9547]
#INFO:	QUERY:	ENSG00000171475		WIPF2	WAS/WASL interacting protein family member 2 [Source:HGNC Symbol;Acc:HGNC:30923]
#INFO:	QUERY:	ENSG00000149798		CDC42EP2	CDC42 effector protein 2 [Source:HGNC Symbol;Acc:HGNC:16263]
#INFO:	QUERY:	ENSG00000166797		FAM96A	family with sequence similarity 96 member A [Source:HGNC Symbol;Acc:HGNC:26235]
#INFO:	QUERY:	ENSG00000101342		TLDC2	TBC/LysM-associated domain containing 2 [Source:HGNC Symbol;Acc:HGNC:16112]
#INFO:	QUERY:	ENSG00000176386		CDC26	cell division cycle 26 [Source:HGNC Symbol;Acc:HGNC:17839]
#INFO:	QUERY:	ENSG00000132182		NUP210	nucleoporin 210 [Source:HGNC Symbol;Acc:HGNC:30052]
#INFO:	QUERY:	ENSG00000189068		VSTM1	V-set and transmembrane domain containing 1 [Source:HGNC Symbol;Acc:HGNC:29455]
#INFO:	QUERY:	ENSG00000165684		SNAPC4	small nuclear RNA activating complex polypeptide 4 [Source:HGNC Symbol;Acc:HGNC:11137]
#INFO:	QUERY:	ENSG00000266714		MYO15B	myosin XVB [Source:HGNC Symbol;Acc:HGNC:14083]
#INFO:	QUERY:	ENSG00000153064		BANK1	B cell scaffold protein with ankyrin repeats 1 [Source:HGNC Symbol;Acc:HGNC:18233]
#INFO:	QUERY:	ENSG00000205560		CPT1B	carnitine palmitoyltransferase 1B [Source:HGNC Symbol;Acc:HGNC:2329]
#INFO:	QUERY:	ENSG00000129566		TEP1	telomerase associated protein 1 [Source:HGNC Symbol;Acc:HGNC:11726]
#INFO:	QUERY:	ENSG00000214765		SEPT7P2	septin 7 pseudogene 2 [Source:HGNC Symbol;Acc:HGNC:32339]
#INFO:	QUERY:	ENSG00000260565		ERVK13-1	endogenous retrovirus group K13 member 1 [Source:HGNC Symbol;Acc:HGNC:27548]
#INFO:	QUERY:	ENSG00000187554		TLR5	toll like receptor 5 [Source:HGNC Symbol;Acc:HGNC:11851]
#INFO:	QUERY:	ENSG00000187555		USP7	ubiquitin specific peptidase 7 [Source:HGNC Symbol;Acc:HGNC:12630]
#INFO:	QUERY:	ENSG00000115464		USP34	ubiquitin specific peptidase 34 [Source:HGNC Symbol;Acc:HGNC:20066]
#INFO:	QUERY:	ENSG00000138757		G3BP2	G3BP stress granule assembly factor 2 [Source:HGNC Symbol;Acc:HGNC:30291]
#INFO:	QUERY:	ENSG00000114999		TTL	tubulin tyrosine ligase [Source:HGNC Symbol;Acc:HGNC:21586]
#INFO:	QUERY:	ENSG00000138758		SEPT11	septin 11 [Source:HGNC Symbol;Acc:HGNC:25589]
#INFO:	QUERY:	ENSG00000136021		SCYL2	SCY1 like pseudokinase 2 [Source:HGNC Symbol;Acc:HGNC:19286]
#INFO:	QUERY:	ENSG00000180071		ANKRD18A	ankyrin repeat domain 18A [Source:HGNC Symbol;Acc:HGNC:23643]
#INFO:	QUERY:	ENSG00000162928		PEX13	peroxisomal biogenesis factor 13 [Source:HGNC Symbol;Acc:HGNC:8855]
#INFO:	QUERY:	ENSG00000173818		ENDOV	endonuclease V [Source:HGNC Symbol;Acc:HGNC:26640]
#INFO:	QUERY:	ENSG00000173812		EIF1	eukaryotic translation initiation factor 1 [Source:HGNC Symbol;Acc:HGNC:3249]
#INFO:	QUERY:	ENSG00000141012		GALNS	galactosamine (N-acetyl)-6-sulfatase [Source:HGNC Symbol;Acc:HGNC:4122]
#INFO:	QUERY:	ENSG00000112118		MCM3	minichromosome maintenance complex component 3 [Source:HGNC Symbol;Acc:HGNC:6945]
#INFO:	QUERY:	ENSG00000148057		IDNK	IDNK, gluconokinase [Source:HGNC Symbol;Acc:HGNC:31367]
#INFO:	QUERY:	ENSG00000125952		MAX	MYC associated factor X [Source:HGNC Symbol;Acc:HGNC:6913]
#INFO:	QUERY:	ENSG00000198887		SMC5	structural maintenance of chromosomes 5 [Source:HGNC Symbol;Acc:HGNC:20465]
#INFO:	QUERY:	ENSG00000136754		ABI1	abl interactor 1 [Source:HGNC Symbol;Acc:HGNC:11320]
#INFO:	QUERY:	ENSG00000179057		IGSF22	immunoglobulin superfamily member 22 [Source:HGNC Symbol;Acc:HGNC:26750]
#INFO:	QUERY:	ENSG00000136758		YME1L1	YME1 like 1 ATPase [Source:HGNC Symbol;Acc:HGNC:12843]
#INFO:	QUERY:	ENSG00000100503		NIN	ninein [Source:HGNC Symbol;Acc:HGNC:14906]
#INFO:	QUERY:	ENSG00000204387		C6ORF48	chromosome 6 open reading frame 48 [Source:HGNC Symbol;Acc:HGNC:19078]
#INFO:	QUERY:	ENSG00000021776		AQR	aquarius intron-binding spliceosomal factor [Source:HGNC Symbol;Acc:HGNC:29513]
#INFO:	QUERY:	ENSG00000244754		N4BP2L2	NEDD4 binding protein 2 like 2 [Source:HGNC Symbol;Acc:HGNC:26916]
#INFO:	QUERY:	ENSG00000196230		TUBB	tubulin beta class I [Source:HGNC Symbol;Acc:HGNC:20778]
#INFO:	QUERY:	ENSG00000073921		PICALM	phosphatidylinositol binding clathrin assembly protein [Source:HGNC Symbol;Acc:HGNC:15514]
#INFO:	QUERY:	ENSG00000248710		AC079594.2	N/A
#INFO:	QUERY:	ENSG00000223891		OSER1-DT	OSER1 divergent transcript [Source:HGNC Symbol;Acc:HGNC:48585]
#INFO:	QUERY:	ENSG00000112592		TBP	TATA-box binding protein [Source:HGNC Symbol;Acc:HGNC:11588]
#INFO:	QUERY:	ENSG00000091542		ALKBH5	alkB homolog 5, RNA demethylase [Source:HGNC Symbol;Acc:HGNC:25996]
#INFO:	QUERY:	ENSG00000157212		PAXIP1	PAX interacting protein 1 [Source:HGNC Symbol;Acc:HGNC:8624]
#INFO:	QUERY:	ENSG00000125772		GPCPD1	glycerophosphocholine phosphodiesterase 1 [Source:HGNC Symbol;Acc:HGNC:26957]
#INFO:	QUERY:	ENSG00000101745		ANKRD12	ankyrin repeat domain 12 [Source:HGNC Symbol;Acc:HGNC:29135]
#INFO:	QUERY:	ENSG00000154144		TBRG1	transforming growth factor beta regulator 1 [Source:HGNC Symbol;Acc:HGNC:29551]
#INFO:	QUERY:	ENSG00000101294		HM13	histocompatibility minor 13 [Source:HGNC Symbol;Acc:HGNC:16435]
#INFO:	QUERY:	ENSG00000011523		CEP68	centrosomal protein 68 [Source:HGNC Symbol;Acc:HGNC:29076]
#INFO:	QUERY:	ENSG00000165861		ZFYVE1	zinc finger FYVE-type containing 1 [Source:HGNC Symbol;Acc:HGNC:13180]
#INFO:	QUERY:	ENSG00000106290		TAF6	TATA-box binding protein associated factor 6 [Source:HGNC Symbol;Acc:HGNC:11540]
#INFO:	QUERY:	ENSG00000270231		NBPF8	NBPF member 8 [Source:HGNC Symbol;Acc:HGNC:31990]
#INFO:	QUERY:	ENSG00000229807		XIST	X inactive specific transcript (non-protein coding) [Source:HGNC Symbol;Acc:HGNC:12810]
#INFO:	QUERY:	ENSG00000154814		OXNAD1	oxidoreductase NAD binding domain containing 1 [Source:HGNC Symbol;Acc:HGNC:25128]
#INFO:	QUERY:	ENSG00000077044		DGKD	diacylglycerol kinase delta [Source:HGNC Symbol;Acc:HGNC:2851]
#INFO:	QUERY:	ENSG00000104714		ERICH1	glutamate rich 1 [Source:HGNC Symbol;Acc:HGNC:27234]
#INFO:	QUERY:	ENSG00000176261		ZBTB8OS	zinc finger and BTB domain containing 8 opposite strand [Source:HGNC Symbol;Acc:HGNC:24094]
#INFO:	QUERY:	ENSG00000156958		GALK2	galactokinase 2 [Source:HGNC Symbol;Acc:HGNC:4119]
#INFO:	QUERY:	ENSG00000173545		ZNF622	zinc finger protein 622 [Source:HGNC Symbol;Acc:HGNC:30958]
#INFO:	QUERY:	ENSG00000135605		TEC	tec protein tyrosine kinase [Source:HGNC Symbol;Acc:HGNC:11719]
#INFO:	QUERY:	ENSG00000196782		MAML3	mastermind like transcriptional coactivator 3 [Source:HGNC Symbol;Acc:HGNC:16272]
#INFO:	QUERY:	ENSG00000000460		C1ORF112	chromosome 1 open reading frame 112 [Source:HGNC Symbol;Acc:HGNC:25565]
#INFO:	QUERY:	ENSG00000206120		EGFEM1P	EGF like and EMI domain containing 1, pseudogene [Source:HGNC Symbol;Acc:HGNC:25149]
#INFO:	QUERY:	ENSG00000205765		C5ORF51	chromosome 5 open reading frame 51 [Source:HGNC Symbol;Acc:HGNC:27750]
#INFO:	QUERY:	ENSG00000090238		YPEL3	yippee like 3 [Source:HGNC Symbol;Acc:HGNC:18327]
#INFO:	QUERY:	ENSG00000137575		SDCBP	syndecan binding protein [Source:HGNC Symbol;Acc:HGNC:10662]
#INFO:	QUERY:	ENSG00000137574		TGS1	trimethylguanosine synthase 1 [Source:HGNC Symbol;Acc:HGNC:17843]
#INFO:	QUERY:	ENSG00000125885		MCM8	minichromosome maintenance 8 homologous recombination repair factor [Source:HGNC Symbol;Acc:HGNC:16147]
#INFO:	QUERY:	ENSG00000172922		RNASEH2C	ribonuclease H2 subunit C [Source:HGNC Symbol;Acc:HGNC:24116]
#INFO:	QUERY:	ENSG00000185420		SMYD3	SET and MYND domain containing 3 [Source:HGNC Symbol;Acc:HGNC:15513]
#INFO:	QUERY:	ENSG00000134452		FBH1	F-box DNA helicase 1 [Source:HGNC Symbol;Acc:HGNC:13620]
#INFO:	QUERY:	ENSG00000155636		RBM45	RNA binding motif protein 45 [Source:HGNC Symbol;Acc:HGNC:24468]
#INFO:	QUERY:	ENSG00000100347		SAMM50	SAMM50 sorting and assembly machinery component [Source:HGNC Symbol;Acc:HGNC:24276]
#INFO:	QUERY:	ENSG00000100345		MYH9	myosin heavy chain 9 [Source:HGNC Symbol;Acc:HGNC:7579]
#INFO:	QUERY:	ENSG00000101126		ADNP	activity dependent neuroprotector homeobox [Source:HGNC Symbol;Acc:HGNC:15766]
#INFO:	QUERY:	ENSG00000100439		ABHD4	abhydrolase domain containing 4 [Source:HGNC Symbol;Acc:HGNC:20154]
#INFO:	QUERY:	ENSG00000148459		PDSS1	decaprenyl diphosphate synthase subunit 1 [Source:HGNC Symbol;Acc:HGNC:17759]
#INFO:	QUERY:	ENSG00000126759		CFP	complement factor properdin [Source:HGNC Symbol;Acc:HGNC:8864]
#INFO:	QUERY:	ENSG00000173039		RELA	RELA proto-oncogene, NF-kB subunit [Source:HGNC Symbol;Acc:HGNC:9955]
#INFO:	QUERY:	ENSG00000179988		PSTK	phosphoseryl-tRNA kinase [Source:HGNC Symbol;Acc:HGNC:28578]
#INFO:	QUERY:	ENSG00000159352		PSMD4	proteasome 26S subunit, non-ATPase 4 [Source:HGNC Symbol;Acc:HGNC:9561]
#INFO:	QUERY:	ENSG00000112282		MED23	mediator complex subunit 23 [Source:HGNC Symbol;Acc:HGNC:2372]
#INFO:	QUERY:	ENSG00000023228		NDUFS1	NADH:ubiquinone oxidoreductase core subunit S1 [Source:HGNC Symbol;Acc:HGNC:7707]
#INFO:	QUERY:	ENSG00000033627		ATP6V0A1	ATPase H+ transporting V0 subunit a1 [Source:HGNC Symbol;Acc:HGNC:865]
#INFO:	QUERY:	ENSG00000101901		ALG13	ALG13, UDP-N-acetylglucosaminyltransferase subunit [Source:HGNC Symbol;Acc:HGNC:30881]
#INFO:	QUERY:	ENSG00000153283		CD96	CD96 molecule [Source:HGNC Symbol;Acc:HGNC:16892]
#INFO:	QUERY:	ENSG00000104408		EIF3E	eukaryotic translation initiation factor 3 subunit E [Source:HGNC Symbol;Acc:HGNC:3277]
#INFO:	QUERY:	ENSG00000130724		CHMP2A	charged multivesicular body protein 2A [Source:HGNC Symbol;Acc:HGNC:30216]
#INFO:	QUERY:	ENSG00000125676		THOC2	THO complex 2 [Source:HGNC Symbol;Acc:HGNC:19073]
#INFO:	QUERY:	ENSG00000170606		HSPA4	heat shock protein family A (Hsp70) member 4 [Source:HGNC Symbol;Acc:HGNC:5237]
#INFO:	QUERY:	ENSG00000117505		DR1	down-regulator of transcription 1 [Source:HGNC Symbol;Acc:HGNC:3017]
#INFO:	QUERY:	ENSG00000116580		GON4L	gon-4 like [Source:HGNC Symbol;Acc:HGNC:25973]
#INFO:	QUERY:	ENSG00000085563		ABCB1	ATP binding cassette subfamily B member 1 [Source:HGNC Symbol;Acc:HGNC:40]
#INFO:	QUERY:	ENSG00000104375		STK3	serine/threonine kinase 3 [Source:HGNC Symbol;Acc:HGNC:11406]
#INFO:	QUERY:	ENSG00000111237		VPS29	VPS29, retromer complex component [Source:HGNC Symbol;Acc:HGNC:14340]
#INFO:	QUERY:	ENSG00000266412		NCOA4	nuclear receptor coactivator 4 [Source:HGNC Symbol;Acc:HGNC:7671]
#INFO:	QUERY:	ENSG00000181381		DDX60L	DExD/H-box 60 like [Source:HGNC Symbol;Acc:HGNC:26429]
#INFO:	QUERY:	ENSG00000113532		ST8SIA4	ST8 alpha-N-acetyl-neuraminide alpha-2,8-sialyltransferase 4 [Source:HGNC Symbol;Acc:HGNC:10871]
#INFO:	QUERY:	ENSG00000196943		NOP9	NOP9 nucleolar protein [Source:HGNC Symbol;Acc:HGNC:19826]
#INFO:	QUERY:	ENSG00000137409		MTCH1	mitochondrial carrier 1 [Source:HGNC Symbol;Acc:HGNC:17586]
#INFO:	QUERY:	ENSG00000117697		NSL1	NSL1, MIS12 kinetochore complex component [Source:HGNC Symbol;Acc:HGNC:24548]
#INFO:	QUERY:	ENSG00000085365		SCAMP1	secretory carrier membrane protein 1 [Source:HGNC Symbol;Acc:HGNC:10563]
#INFO:	QUERY:	ENSG00000168175		MAPK1IP1L	mitogen-activated protein kinase 1 interacting protein 1 like [Source:HGNC Symbol;Acc:HGNC:19840]
#INFO:	QUERY:	ENSG00000235194		PPP1R3E	protein phosphatase 1 regulatory subunit 3E [Source:HGNC Symbol;Acc:HGNC:14943]
#INFO:	QUERY:	ENSG00000125089		SH3TC1	SH3 domain and tetratricopeptide repeats 1 [Source:HGNC Symbol;Acc:HGNC:26009]
#INFO:	QUERY:	ENSG00000164220		F2RL2	coagulation factor II thrombin receptor like 2 [Source:HGNC Symbol;Acc:HGNC:3539]
#INFO:	QUERY:	ENSG00000100239		PPP6R2	protein phosphatase 6 regulatory subunit 2 [Source:HGNC Symbol;Acc:HGNC:19253]
#INFO:	QUERY:	ENSG00000060138		YBX3	Y-box binding protein 3 [Source:HGNC Symbol;Acc:HGNC:2428]
#INFO:	QUERY:	ENSG00000032219		ARID4A	AT-rich interaction domain 4A [Source:HGNC Symbol;Acc:HGNC:9885]
#INFO:	QUERY:	ENSG00000100722		ZC3H14	zinc finger CCCH-type containing 14 [Source:HGNC Symbol;Acc:HGNC:20509]
#INFO:	QUERY:	ENSG00000120742		SERP1	stress associated endoplasmic reticulum protein 1 [Source:HGNC Symbol;Acc:HGNC:10759]
#INFO:	QUERY:	ENSG00000256594		AC010186.2	N/A
#INFO:	QUERY:	ENSG00000099797		TECR	trans-2,3-enoyl-CoA reductase [Source:HGNC Symbol;Acc:HGNC:4551]
#INFO:	QUERY:	ENSG00000196547		MAN2A2	mannosidase alpha class 2A member 2 [Source:HGNC Symbol;Acc:HGNC:6825]
#INFO:	QUERY:	ENSG00000058262		SEC61A1	Sec61 translocon alpha 1 subunit [Source:HGNC Symbol;Acc:HGNC:18276]
#INFO:	QUERY:	ENSG00000171643		S100Z	S100 calcium binding protein Z [Source:HGNC Symbol;Acc:HGNC:30367]
#INFO:	QUERY:	ENSG00000075568		TMEM131	transmembrane protein 131 [Source:HGNC Symbol;Acc:HGNC:30366]
#INFO:	QUERY:	ENSG00000197943		PLCG2	phospholipase C gamma 2 [Source:HGNC Symbol;Acc:HGNC:9066]
#INFO:	QUERY:	ENSG00000197763		TXNRD3	thioredoxin reductase 3 [Source:HGNC Symbol;Acc:HGNC:20667]
#INFO:	QUERY:	ENSG00000174891		RSRC1	arginine and serine rich coiled-coil 1 [Source:HGNC Symbol;Acc:HGNC:24152]
#INFO:	QUERY:	ENSG00000110756		HPS5	HPS5, biogenesis of lysosomal organelles complex 2 subunit 2 [Source:HGNC Symbol;Acc:HGNC:17022]
#INFO:	QUERY:	ENSG00000006634		DBF4	DBF4 zinc finger [Source:HGNC Symbol;Acc:HGNC:17364]
#INFO:	QUERY:	ENSG00000104973		MED25	mediator complex subunit 25 [Source:HGNC Symbol;Acc:HGNC:28845]
#INFO:	QUERY:	ENSG00000175387		SMAD2	SMAD family member 2 [Source:HGNC Symbol;Acc:HGNC:6768]
#INFO:	QUERY:	ENSG00000169239		CA5B	carbonic anhydrase 5B [Source:HGNC Symbol;Acc:HGNC:1378]
#INFO:	QUERY:	ENSG00000228315		GUSBP11	glucuronidase, beta pseudogene 11 [Source:HGNC Symbol;Acc:HGNC:42325]
#INFO:	QUERY:	ENSG00000285216		AL355499.2	N/A
#INFO:	QUERY:	ENSG00000151287		TEX30	testis expressed 30 [Source:HGNC Symbol;Acc:HGNC:25188]
#INFO:	QUERY:	ENSG00000143476		DTL	denticleless E3 ubiquitin protein ligase homolog [Source:HGNC Symbol;Acc:HGNC:30288]
#INFO:	QUERY:	ENSG00000140650		PMM2	phosphomannomutase 2 [Source:HGNC Symbol;Acc:HGNC:9115]
#INFO:	QUERY:	ENSG00000064012		CASP8	caspase 8 [Source:HGNC Symbol;Acc:HGNC:1509]
#INFO:	QUERY:	ENSG00000169231		THBS3	thrombospondin 3 [Source:HGNC Symbol;Acc:HGNC:11787]
#INFO:	QUERY:	ENSG00000164134		NAA15	N(alpha)-acetyltransferase 15, NatA auxiliary subunit [Source:HGNC Symbol;Acc:HGNC:30782]
#INFO:	QUERY:	ENSG00000145494		NDUFS6	NADH:ubiquinone oxidoreductase subunit S6 [Source:HGNC Symbol;Acc:HGNC:7713]
#INFO:	QUERY:	ENSG00000089057		SLC23A2	solute carrier family 23 member 2 [Source:HGNC Symbol;Acc:HGNC:10973]
#INFO:	QUERY:	ENSG00000269386		RAB11B-AS1	RAB11B antisense RNA 1 [Source:HGNC Symbol;Acc:HGNC:44178]
#INFO:	QUERY:	ENSG00000075413		MARK3	microtubule affinity regulating kinase 3 [Source:HGNC Symbol;Acc:HGNC:6897]
#INFO:	QUERY:	ENSG00000183814		LIN9	lin-9 DREAM MuvB core complex component [Source:HGNC Symbol;Acc:HGNC:30830]
#INFO:	QUERY:	ENSG00000197302		ZNF720	zinc finger protein 720 [Source:HGNC Symbol;Acc:HGNC:26987]
#INFO:	QUERY:	ENSG00000140497		SCAMP2	secretory carrier membrane protein 2 [Source:HGNC Symbol;Acc:HGNC:10564]
#INFO:	QUERY:	ENSG00000067365		METTL22	methyltransferase like 22 [Source:HGNC Symbol;Acc:HGNC:28368]
#INFO:	QUERY:	ENSG00000169375		SIN3A	SIN3 transcription regulator family member A [Source:HGNC Symbol;Acc:HGNC:19353]
#INFO:	QUERY:	ENSG00000111371		SLC38A1	solute carrier family 38 member 1 [Source:HGNC Symbol;Acc:HGNC:13447]
#INFO:	QUERY:	ENSG00000111802		TDP2	tyrosyl-DNA phosphodiesterase 2 [Source:HGNC Symbol;Acc:HGNC:17768]
#INFO:	QUERY:	ENSG00000140876		NUDT7	nudix hydrolase 7 [Source:HGNC Symbol;Acc:HGNC:8054]
#INFO:	QUERY:	ENSG00000118816		CCNI	cyclin I [Source:HGNC Symbol;Acc:HGNC:1595]
#INFO:	QUERY:	ENSG00000171469		ZNF561	zinc finger protein 561 [Source:HGNC Symbol;Acc:HGNC:28684]
#INFO:	QUERY:	ENSG00000176700		SCAND2P	SCAN domain containing 2 pseudogene [Source:HGNC Symbol;Acc:HGNC:10567]
#INFO:	QUERY:	ENSG00000198056		PRIM1	DNA primase subunit 1 [Source:HGNC Symbol;Acc:HGNC:9369]
#INFO:	QUERY:	ENSG00000175166		PSMD2	proteasome 26S subunit, non-ATPase 2 [Source:HGNC Symbol;Acc:HGNC:9559]
#INFO:	QUERY:	ENSG00000175164		ABO	ABO, alpha 1-3-N-acetylgalactosaminyltransferase and alpha 1-3-galactosyltransferase [Source:HGNC Symbol;Acc:HGNC:79]
#INFO:	QUERY:	ENSG00000135457		TFCP2	transcription factor CP2 [Source:HGNC Symbol;Acc:HGNC:11748]
#INFO:	QUERY:	ENSG00000072501		SMC1A	structural maintenance of chromosomes 1A [Source:HGNC Symbol;Acc:HGNC:11111]
#INFO:	QUERY:	ENSG00000134186		PRPF38B	pre-mRNA processing factor 38B [Source:HGNC Symbol;Acc:HGNC:25512]
#INFO:	QUERY:	ENSG00000215039		CD27-AS1	CD27 antisense RNA 1 [Source:HGNC Symbol;Acc:HGNC:43896]
#INFO:	QUERY:	ENSG00000156968		MPV17L	MPV17 mitochondrial inner membrane protein like [Source:HGNC Symbol;Acc:HGNC:26827]
#INFO:	QUERY:	ENSG00000274422		AC245060.5	N/A
#INFO:	QUERY:	ENSG00000254996		ANKHD1-EIF4EBP3	ANKHD1-EIF4EBP3 readthrough [Source:HGNC Symbol;Acc:HGNC:33530]
#INFO:	QUERY:	ENSG00000161202		DVL3	dishevelled segment polarity protein 3 [Source:HGNC Symbol;Acc:HGNC:3087]
#INFO:	QUERY:	ENSG00000213619		NDUFS3	NADH:ubiquinone oxidoreductase core subunit S3 [Source:HGNC Symbol;Acc:HGNC:7710]
#INFO:	QUERY:	ENSG00000254999		BRK1	BRICK1, SCAR/WAVE actin nucleating complex subunit [Source:HGNC Symbol;Acc:HGNC:23057]
#INFO:	QUERY:	ENSG00000121964		GTDC1	glycosyltransferase like domain containing 1 [Source:HGNC Symbol;Acc:HGNC:20887]
#INFO:	QUERY:	ENSG00000220205		VAMP2	vesicle associated membrane protein 2 [Source:HGNC Symbol;Acc:HGNC:12643]
#INFO:	QUERY:	ENSG00000156253		RWDD2B	RWD domain containing 2B [Source:HGNC Symbol;Acc:HGNC:1302]
#INFO:	QUERY:	ENSG00000110880		CORO1C	coronin 1C [Source:HGNC Symbol;Acc:HGNC:2254]
#INFO:	QUERY:	ENSG00000128394		APOBEC3F	apolipoprotein B mRNA editing enzyme catalytic subunit 3F [Source:HGNC Symbol;Acc:HGNC:17356]
#INFO:	QUERY:	ENSG00000106628		POLD2	DNA polymerase delta 2, accessory subunit [Source:HGNC Symbol;Acc:HGNC:9176]
#INFO:	QUERY:	ENSG00000109133		TMEM33	transmembrane protein 33 [Source:HGNC Symbol;Acc:HGNC:25541]
#INFO:	QUERY:	ENSG00000065526		SPEN	spen family transcriptional repressor [Source:HGNC Symbol;Acc:HGNC:17575]
#INFO:	QUERY:	ENSG00000177548		RABEP2	rabaptin, RAB GTPase binding effector protein 2 [Source:HGNC Symbol;Acc:HGNC:24817]
#INFO:	QUERY:	ENSG00000013573		DDX11	DEAD/H-box helicase 11 [Source:HGNC Symbol;Acc:HGNC:2736]
#INFO:	QUERY:	ENSG00000106443		PHF14	PHD finger protein 14 [Source:HGNC Symbol;Acc:HGNC:22203]
#INFO:	QUERY:	ENSG00000176834		VSIG10	V-set and immunoglobulin domain containing 10 [Source:HGNC Symbol;Acc:HGNC:26078]
#INFO:	QUERY:	ENSG00000215067		ALOX12-AS1	ALOX12 antisense RNA 1 [Source:HGNC Symbol;Acc:HGNC:51342]
#INFO:	QUERY:	ENSG00000139496		NUP58	nucleoporin 58 [Source:HGNC Symbol;Acc:HGNC:20261]
#INFO:	QUERY:	ENSG00000064601		CTSA	cathepsin A [Source:HGNC Symbol;Acc:HGNC:9251]
#INFO:	QUERY:	ENSG00000079332		SAR1A	secretion associated Ras related GTPase 1A [Source:HGNC Symbol;Acc:HGNC:10534]
#INFO:	QUERY:	ENSG00000033100		CHPF2	chondroitin polymerizing factor 2 [Source:HGNC Symbol;Acc:HGNC:29270]
#INFO:	QUERY:	ENSG00000134697		GNL2	G protein nucleolar 2 [Source:HGNC Symbol;Acc:HGNC:29925]
#INFO:	QUERY:	ENSG00000253982		AC100810.1	N/A
#INFO:	QUERY:	ENSG00000246985		SOCS2-AS1	SOCS2 antisense RNA 1 [Source:HGNC Symbol;Acc:HGNC:27054]
#INFO:	QUERY:	ENSG00000134690		CDCA8	cell division cycle associated 8 [Source:HGNC Symbol;Acc:HGNC:14629]
#INFO:	QUERY:	ENSG00000110888		CAPRIN2	caprin family member 2 [Source:HGNC Symbol;Acc:HGNC:21259]
#INFO:	QUERY:	ENSG00000188529		SRSF10	serine and arginine rich splicing factor 10 [Source:HGNC Symbol;Acc:HGNC:16713]
#INFO:	QUERY:	ENSG00000160785		SLC25A44	solute carrier family 25 member 44 [Source:HGNC Symbol;Acc:HGNC:29036]
#INFO:	QUERY:	ENSG00000153006		SREK1IP1	SREK1 interacting protein 1 [Source:HGNC Symbol;Acc:HGNC:26716]
#INFO:	QUERY:	ENSG00000219410		AC125494.1	N/A
#INFO:	QUERY:	ENSG00000102078		SLC25A14	solute carrier family 25 member 14 [Source:HGNC Symbol;Acc:HGNC:10984]
#INFO:	QUERY:	ENSG00000024862		CCDC28A	coiled-coil domain containing 28A [Source:HGNC Symbol;Acc:HGNC:21098]
#INFO:	QUERY:	ENSG00000214113		LYRM4	LYR motif containing 4 [Source:HGNC Symbol;Acc:HGNC:21365]
#INFO:	QUERY:	ENSG00000160789		LMNA	lamin A/C [Source:HGNC Symbol;Acc:HGNC:6636]
#INFO:	QUERY:	ENSG00000134508		CABLES1	Cdk5 and Abl enzyme substrate 1 [Source:HGNC Symbol;Acc:HGNC:25097]
#INFO:	QUERY:	ENSG00000131269		ABCB7	ATP binding cassette subfamily B member 7 [Source:HGNC Symbol;Acc:HGNC:48]
#INFO:	QUERY:	ENSG00000213904		LIPE-AS1	LIPE antisense RNA 1 [Source:HGNC Symbol;Acc:HGNC:48589]
#INFO:	QUERY:	ENSG00000177728		TMEM94	transmembrane protein 94 [Source:HGNC Symbol;Acc:HGNC:28983]
#INFO:	QUERY:	ENSG00000247121		AC009126.1	N/A
#INFO:	QUERY:	ENSG00000131263		RLIM	ring finger protein, LIM domain interacting [Source:HGNC Symbol;Acc:HGNC:13429]
#INFO:	QUERY:	ENSG00000166323		C11ORF65	chromosome 11 open reading frame 65 [Source:HGNC Symbol;Acc:HGNC:28519]
#INFO:	QUERY:	ENSG00000169554		ZEB2	zinc finger E-box binding homeobox 2 [Source:HGNC Symbol;Acc:HGNC:14881]
#INFO:	QUERY:	ENSG00000071082		RPL31	ribosomal protein L31 [Source:HGNC Symbol;Acc:HGNC:10334]
#INFO:	QUERY:	ENSG00000123064		DDX54	DEAD-box helicase 54 [Source:HGNC Symbol;Acc:HGNC:20084]
#INFO:	QUERY:	ENSG00000150316		CWC15	CWC15 spliceosome associated protein homolog [Source:HGNC Symbol;Acc:HGNC:26939]
#INFO:	QUERY:	ENSG00000183077		AFMID	arylformamidase [Source:HGNC Symbol;Acc:HGNC:20910]
#INFO:	QUERY:	ENSG00000229140		CCDC26	CCDC26 long non-coding RNA [Source:HGNC Symbol;Acc:HGNC:28416]
#INFO:	QUERY:	ENSG00000144827		ABHD10	abhydrolase domain containing 10 [Source:HGNC Symbol;Acc:HGNC:25656]
#INFO:	QUERY:	ENSG00000143891		GALM	galactose mutarotase [Source:HGNC Symbol;Acc:HGNC:24063]
#INFO:	QUERY:	ENSG00000215190		LINC00680	long intergenic non-protein coding RNA 680 [Source:HGNC Symbol;Acc:HGNC:44417]
#INFO:	QUERY:	ENSG00000149483		TMEM138	transmembrane protein 138 [Source:HGNC Symbol;Acc:HGNC:26944]
#INFO:	QUERY:	ENSG00000132680		KHDC4	KH domain containing 4, pre-mRNA splicing factor [Source:HGNC Symbol;Acc:HGNC:29145]
#INFO:	QUERY:	ENSG00000228495		LINC01013	long intergenic non-protein coding RNA 1013 [Source:HGNC Symbol;Acc:HGNC:48987]
#INFO:	QUERY:	ENSG00000035115		SH3YL1	SH3 and SYLF domain containing 1 [Source:HGNC Symbol;Acc:HGNC:29546]
#INFO:	QUERY:	ENSG00000071243		ING3	inhibitor of growth family member 3 [Source:HGNC Symbol;Acc:HGNC:14587]
#INFO:	QUERY:	ENSG00000267281		AC023509.3	N/A
#INFO:	QUERY:	ENSG00000124228		DDX27	DEAD-box helicase 27 [Source:HGNC Symbol;Acc:HGNC:15837]
#INFO:	QUERY:	ENSG00000147155		EBP	emopamil binding protein (sterol isomerase) [Source:HGNC Symbol;Acc:HGNC:3133]
#INFO:	QUERY:	ENSG00000247092		SNHG10	small nucleolar RNA host gene 10 [Source:HGNC Symbol;Acc:HGNC:27510]
#INFO:	QUERY:	ENSG00000149311		ATM	ATM serine/threonine kinase [Source:HGNC Symbol;Acc:HGNC:795]
#INFO:	QUERY:	ENSG00000114503		NCBP2	nuclear cap binding protein subunit 2 [Source:HGNC Symbol;Acc:HGNC:7659]
#INFO:	QUERY:	ENSG00000185896		LAMP1	lysosomal associated membrane protein 1 [Source:HGNC Symbol;Acc:HGNC:6499]
#INFO:	QUERY:	ENSG00000231770		TMEM44-AS1	TMEM44 antisense RNA 1 [Source:HGNC Symbol;Acc:HGNC:44272]
#INFO:	QUERY:	ENSG00000169764		UGP2	UDP-glucose pyrophosphorylase 2 [Source:HGNC Symbol;Acc:HGNC:12527]
#INFO:	QUERY:	ENSG00000156170		NDUFAF6	NADH:ubiquinone oxidoreductase complex assembly factor 6 [Source:HGNC Symbol;Acc:HGNC:28625]
#INFO:	QUERY:	ENSG00000184381		PLA2G6	phospholipase A2 group VI [Source:HGNC Symbol;Acc:HGNC:9039]
#INFO:	QUERY:	ENSG00000214826		DDX12P	DEAD/H-box helicase 12, pseudogene [Source:HGNC Symbol;Acc:HGNC:2737]
#INFO:	QUERY:	ENSG00000163848		ZNF148	zinc finger protein 148 [Source:HGNC Symbol;Acc:HGNC:12933]
#INFO:	QUERY:	ENSG00000188672		RHCE	Rh blood group CcEe antigens [Source:HGNC Symbol;Acc:HGNC:10008]
#INFO:	QUERY:	ENSG00000003402		CFLAR	CASP8 and FADD like apoptosis regulator [Source:HGNC Symbol;Acc:HGNC:1876]
#INFO:	QUERY:	ENSG00000248275		TRIM52-AS1	TRIM52 antisense RNA 1 (head to head) [Source:HGNC Symbol;Acc:HGNC:49006]
#INFO:	QUERY:	ENSG00000133246		PRAM1	PML-RARA regulated adaptor molecule 1 [Source:HGNC Symbol;Acc:HGNC:30091]
#INFO:	QUERY:	ENSG00000132664		POLR3F	RNA polymerase III subunit F [Source:HGNC Symbol;Acc:HGNC:15763]
#INFO:	QUERY:	ENSG00000111726		CMAS	cytidine monophosphate N-acetylneuraminic acid synthetase [Source:HGNC Symbol;Acc:HGNC:18290]
#INFO:	QUERY:	ENSG00000132842		AP3B1	adaptor related protein complex 3 subunit beta 1 [Source:HGNC Symbol;Acc:HGNC:566]
#INFO:	QUERY:	ENSG00000229018		PMS2P7	PMS1 homolog 2, mismatch repair system component pseudogene 7 [Source:HGNC Symbol;Acc:HGNC:33515]
#INFO:	QUERY:	ENSG00000163444		TMEM183A	transmembrane protein 183A [Source:HGNC Symbol;Acc:HGNC:20173]
#INFO:	QUERY:	ENSG00000119596		YLPM1	YLP motif containing 1 [Source:HGNC Symbol;Acc:HGNC:17798]
#INFO:	QUERY:	ENSG00000095303		PTGS1	prostaglandin-endoperoxide synthase 1 [Source:HGNC Symbol;Acc:HGNC:9604]
#INFO:	QUERY:	ENSG00000177613		CSTF2T	cleavage stimulation factor subunit 2 tau variant [Source:HGNC Symbol;Acc:HGNC:17086]
#INFO:	QUERY:	ENSG00000135837		CEP350	centrosomal protein 350 [Source:HGNC Symbol;Acc:HGNC:24238]
#INFO:	QUERY:	ENSG00000135838		NPL	N-acetylneuraminate pyruvate lyase [Source:HGNC Symbol;Acc:HGNC:16781]
#INFO:	QUERY:	ENSG00000215440		NPEPL1	aminopeptidase like 1 [Source:HGNC Symbol;Acc:HGNC:16244]
#INFO:	QUERY:	ENSG00000168259		DNAJC7	DnaJ heat shock protein family (Hsp40) member C7 [Source:HGNC Symbol;Acc:HGNC:12392]
#INFO:	QUERY:	ENSG00000163683		SMIM14	small integral membrane protein 14 [Source:HGNC Symbol;Acc:HGNC:27321]
#INFO:	QUERY:	ENSG00000078319		PMS2P1	PMS1 homolog 2, mismatch repair system component pseudogene 1 [Source:HGNC Symbol;Acc:HGNC:9123]
#INFO:	QUERY:	ENSG00000189079		ARID2	AT-rich interaction domain 2 [Source:HGNC Symbol;Acc:HGNC:18037]
#INFO:	QUERY:	ENSG00000267751		AC009005.1	N/A
#INFO:	QUERY:	ENSG00000148840		PPRC1	peroxisome proliferator-activated receptor gamma, coactivator-related 1 [Source:HGNC Symbol;Acc:HGNC:30025]
#INFO:	QUERY:	ENSG00000148843		PDCD11	programmed cell death 11 [Source:HGNC Symbol;Acc:HGNC:13408]
#INFO:	QUERY:	ENSG00000148842		CNNM2	cyclin and CBS domain divalent metal cation transport mediator 2 [Source:HGNC Symbol;Acc:HGNC:103]
#INFO:	QUERY:	ENSG00000172062		SMN1	survival of motor neuron 1, telomeric [Source:HGNC Symbol;Acc:HGNC:11117]
#INFO:	QUERY:	ENSG00000177842		ZNF620	zinc finger protein 620 [Source:HGNC Symbol;Acc:HGNC:28742]
#INFO:	QUERY:	ENSG00000141510		TP53	tumor protein p53 [Source:HGNC Symbol;Acc:HGNC:11998]
#INFO:	QUERY:	ENSG00000135124		P2RX4	purinergic receptor P2X 4 [Source:HGNC Symbol;Acc:HGNC:8535]
#INFO:	QUERY:	ENSG00000105639		JAK3	Janus kinase 3 [Source:HGNC Symbol;Acc:HGNC:6193]
#INFO:	QUERY:	ENSG00000121104		FAM117A	family with sequence similarity 117 member A [Source:HGNC Symbol;Acc:HGNC:24179]
#INFO:	QUERY:	ENSG00000162623		TYW3	tRNA-yW synthesizing protein 3 homolog [Source:HGNC Symbol;Acc:HGNC:24757]
#INFO:	QUERY:	ENSG00000066933		MYO9A	myosin IXA [Source:HGNC Symbol;Acc:HGNC:7608]
#INFO:	QUERY:	ENSG00000056097		ZFR	zinc finger RNA binding protein [Source:HGNC Symbol;Acc:HGNC:17277]
#INFO:	QUERY:	ENSG00000204438		GPANK1	G-patch domain and ankyrin repeats 1 [Source:HGNC Symbol;Acc:HGNC:13920]
#INFO:	QUERY:	ENSG00000008083		JARID2	jumonji and AT-rich interaction domain containing 2 [Source:HGNC Symbol;Acc:HGNC:6196]
#INFO:	QUERY:	ENSG00000172716		SLFN11	schlafen family member 11 [Source:HGNC Symbol;Acc:HGNC:26633]
#INFO:	QUERY:	ENSG00000180011		ZADH2	zinc binding alcohol dehydrogenase domain containing 2 [Source:HGNC Symbol;Acc:HGNC:28697]
#INFO:	QUERY:	ENSG00000165071		TMEM71	transmembrane protein 71 [Source:HGNC Symbol;Acc:HGNC:26572]
#INFO:	QUERY:	ENSG00000172243		CLEC7A	C-type lectin domain containing 7A [Source:HGNC Symbol;Acc:HGNC:14558]
#INFO:	QUERY:	ENSG00000136699		SMPD4	sphingomyelin phosphodiesterase 4 [Source:HGNC Symbol;Acc:HGNC:32949]
#INFO:	QUERY:	ENSG00000136169		SETDB2	SET domain bifurcated 2 [Source:HGNC Symbol;Acc:HGNC:20263]
#INFO:	QUERY:	ENSG00000115875		SRSF7	serine and arginine rich splicing factor 7 [Source:HGNC Symbol;Acc:HGNC:10789]
#INFO:	QUERY:	ENSG00000138326		RPS24	ribosomal protein S24 [Source:HGNC Symbol;Acc:HGNC:10411]
#INFO:	QUERY:	ENSG00000108443		RPS6KB1	ribosomal protein S6 kinase B1 [Source:HGNC Symbol;Acc:HGNC:10436]
#INFO:	QUERY:	ENSG00000183495		EP400	E1A binding protein p400 [Source:HGNC Symbol;Acc:HGNC:11958]
#INFO:	QUERY:	ENSG00000144554		FANCD2	Fanconi anemia complementation group D2 [Source:HGNC Symbol;Acc:HGNC:3585]
#INFO:	QUERY:	ENSG00000165671		NSD1	nuclear receptor binding SET domain protein 1 [Source:HGNC Symbol;Acc:HGNC:14234]
#INFO:	QUERY:	ENSG00000069849		ATP1B3	ATPase Na+/K+ transporting subunit beta 3 [Source:HGNC Symbol;Acc:HGNC:806]
#INFO:	QUERY:	ENSG00000089902		RCOR1	REST corepressor 1 [Source:HGNC Symbol;Acc:HGNC:17441]
#INFO:	QUERY:	ENSG00000163539		CLASP2	cytoplasmic linker associated protein 2 [Source:HGNC Symbol;Acc:HGNC:17078]
#INFO:	QUERY:	ENSG00000168671		UGT3A2	UDP glycosyltransferase family 3 member A2 [Source:HGNC Symbol;Acc:HGNC:27266]
#INFO:	QUERY:	ENSG00000177054		ZDHHC13	zinc finger DHHC-type containing 13 [Source:HGNC Symbol;Acc:HGNC:18413]
#INFO:	QUERY:	ENSG00000153071		DAB2	DAB2, clathrin adaptor protein [Source:HGNC Symbol;Acc:HGNC:2662]
#INFO:	QUERY:	ENSG00000228172		AL020996.1	N/A
#INFO:	QUERY:	ENSG00000090621		PABPC4	poly(A) binding protein cytoplasmic 4 [Source:HGNC Symbol;Acc:HGNC:8557]
#INFO:	QUERY:	ENSG00000183255		PTTG1IP	PTTG1 interacting protein [Source:HGNC Symbol;Acc:HGNC:13524]
#INFO:	QUERY:	ENSG00000115355		CCDC88A	coiled-coil domain containing 88A [Source:HGNC Symbol;Acc:HGNC:25523]
#INFO:	QUERY:	ENSG00000251230		MIR3945HG	MIR3945 host gene [Source:HGNC Symbol;Acc:HGNC:52002]
#INFO:	QUERY:	ENSG00000259564		AC009554.1	N/A
#INFO:	QUERY:	ENSG00000149269		PAK1	p21 (RAC1) activated kinase 1 [Source:HGNC Symbol;Acc:HGNC:8590]
#INFO:	QUERY:	ENSG00000009413		REV3L	REV3 like, DNA directed polymerase zeta catalytic subunit [Source:HGNC Symbol;Acc:HGNC:9968]
#INFO:	QUERY:	ENSG00000025796		SEC63	SEC63 homolog, protein translocation regulator [Source:HGNC Symbol;Acc:HGNC:21082]
#INFO:	QUERY:	ENSG00000149262		INTS4	integrator complex subunit 4 [Source:HGNC Symbol;Acc:HGNC:25048]
#INFO:	QUERY:	ENSG00000172661		WASHC2C	WASH complex subunit 2C [Source:HGNC Symbol;Acc:HGNC:23414]
#INFO:	QUERY:	ENSG00000114473		IQCG	IQ motif containing G [Source:HGNC Symbol;Acc:HGNC:25251]
#INFO:	QUERY:	ENSG00000139722		VPS37B	VPS37B, ESCRT-I subunit [Source:HGNC Symbol;Acc:HGNC:25754]
#INFO:	QUERY:	ENSG00000005339		CREBBP	CREB binding protein [Source:HGNC Symbol;Acc:HGNC:2348]
#INFO:	QUERY:	ENSG00000175309		PHYKPL	5-phosphohydroxy-L-lysine phospho-lyase [Source:HGNC Symbol;Acc:HGNC:28249]
#INFO:	QUERY:	ENSG00000141002		TCF25	transcription factor 25 [Source:HGNC Symbol;Acc:HGNC:29181]
#INFO:	QUERY:	ENSG00000157916		RER1	retention in endoplasmic reticulum sorting receptor 1 [Source:HGNC Symbol;Acc:HGNC:30309]
#INFO:	QUERY:	ENSG00000187239		FNBP1	formin binding protein 1 [Source:HGNC Symbol;Acc:HGNC:17069]
#INFO:	QUERY:	ENSG00000278259		MYO19	myosin XIX [Source:HGNC Symbol;Acc:HGNC:26234]
#INFO:	QUERY:	ENSG00000110619		CARS	cysteinyl-tRNA synthetase [Source:HGNC Symbol;Acc:HGNC:1493]
#INFO:	QUERY:	ENSG00000164414		SLC35A1	solute carrier family 35 member A1 [Source:HGNC Symbol;Acc:HGNC:11021]
#INFO:	QUERY:	ENSG00000025434		NR1H3	nuclear receptor subfamily 1 group H member 3 [Source:HGNC Symbol;Acc:HGNC:7966]
#INFO:	QUERY:	ENSG00000165416		SUGT1	SGT1 homolog, MIS12 kinetochore complex assembly cochaperone [Source:HGNC Symbol;Acc:HGNC:16987]
#INFO:	QUERY:	ENSG00000138031		ADCY3	adenylate cyclase 3 [Source:HGNC Symbol;Acc:HGNC:234]
#INFO:	QUERY:	ENSG00000100532		CGRRF1	cell growth regulator with ring finger domain 1 [Source:HGNC Symbol;Acc:HGNC:15528]
#INFO:	QUERY:	ENSG00000138785		INTS12	integrator complex subunit 12 [Source:HGNC Symbol;Acc:HGNC:25067]
#INFO:	QUERY:	ENSG00000136560		TANK	TRAF family member associated NFKB activator [Source:HGNC Symbol;Acc:HGNC:11562]
#INFO:	QUERY:	ENSG00000163346		PBXIP1	PBX homeobox interacting protein 1 [Source:HGNC Symbol;Acc:HGNC:21199]
#INFO:	QUERY:	ENSG00000166479		TMX3	thioredoxin related transmembrane protein 3 [Source:HGNC Symbol;Acc:HGNC:24718]
#INFO:	QUERY:	ENSG00000166471		TMEM41B	transmembrane protein 41B [Source:HGNC Symbol;Acc:HGNC:28948]
#INFO:	QUERY:	ENSG00000005801		ZNF195	zinc finger protein 195 [Source:HGNC Symbol;Acc:HGNC:12986]
#INFO:	QUERY:	ENSG00000116001		TIA1	TIA1 cytotoxic granule associated RNA binding protein [Source:HGNC Symbol;Acc:HGNC:11802]
#INFO:	QUERY:	ENSG00000204152		TIMM23B	translocase of inner mitochondrial membrane 23 homolog B [Source:HGNC Symbol;Acc:HGNC:23581]
#INFO:	QUERY:	ENSG00000157601		MX1	MX dynamin like GTPase 1 [Source:HGNC Symbol;Acc:HGNC:7532]
#INFO:	QUERY:	ENSG00000137965		IFI44	interferon induced protein 44 [Source:HGNC Symbol;Acc:HGNC:16938]
#INFO:	QUERY:	ENSG00000141646		SMAD4	SMAD family member 4 [Source:HGNC Symbol;Acc:HGNC:6770]
#INFO:	QUERY:	ENSG00000117751		PPP1R8	protein phosphatase 1 regulatory subunit 8 [Source:HGNC Symbol;Acc:HGNC:9296]
#INFO:	QUERY:	ENSG00000122882		ECD	ecdysoneless cell cycle regulator [Source:HGNC Symbol;Acc:HGNC:17029]
#INFO:	QUERY:	ENSG00000173757		STAT5B	signal transducer and activator of transcription 5B [Source:HGNC Symbol;Acc:HGNC:11367]
#INFO:	QUERY:	ENSG00000122884		P4HA1	prolyl 4-hydroxylase subunit alpha 1 [Source:HGNC Symbol;Acc:HGNC:8546]
#INFO:	QUERY:	ENSG00000005483		KMT2E	lysine methyltransferase 2E [Source:HGNC Symbol;Acc:HGNC:18541]
#INFO:	QUERY:	ENSG00000122958		VPS26A	VPS26, retromer complex component A [Source:HGNC Symbol;Acc:HGNC:12711]
#INFO:	QUERY:	ENSG00000185619		PCGF3	polycomb group ring finger 3 [Source:HGNC Symbol;Acc:HGNC:10066]
#INFO:	QUERY:	ENSG00000110719		TCIRG1	T cell immune regulator 1, ATPase H+ transporting V0 subunit a3 [Source:HGNC Symbol;Acc:HGNC:11647]
#INFO:	QUERY:	ENSG00000285437		POLR2J3	RNA polymerase II subunit J3 [Source:HGNC Symbol;Acc:HGNC:33853]
#INFO:	QUERY:	ENSG00000164306		PRIMPOL	primase and DNA directed polymerase [Source:HGNC Symbol;Acc:HGNC:26575]
#INFO:	QUERY:	ENSG00000164307		ERAP1	endoplasmic reticulum aminopeptidase 1 [Source:HGNC Symbol;Acc:HGNC:18173]
#INFO:	QUERY:	ENSG00000119977		TCTN3	tectonic family member 3 [Source:HGNC Symbol;Acc:HGNC:24519]
#INFO:	QUERY:	ENSG00000172939		OXSR1	oxidative stress responsive 1 [Source:HGNC Symbol;Acc:HGNC:8508]
#INFO:	QUERY:	ENSG00000268173		AC007192.1	N/A
#INFO:	QUERY:	ENSG00000284428		AC092329.4	N/A
#INFO:	QUERY:	ENSG00000164308		ERAP2	endoplasmic reticulum aminopeptidase 2 [Source:HGNC Symbol;Acc:HGNC:29499]
#INFO:	QUERY:	ENSG00000172932		ANKRD13D	ankyrin repeat domain 13D [Source:HGNC Symbol;Acc:HGNC:27880]
#INFO:	QUERY:	ENSG00000100401		RANGAP1	Ran GTPase activating protein 1 [Source:HGNC Symbol;Acc:HGNC:9854]
#INFO:	QUERY:	ENSG00000101138		CSTF1	cleavage stimulation factor subunit 1 [Source:HGNC Symbol;Acc:HGNC:2483]
#INFO:	QUERY:	ENSG00000143621		ILF2	interleukin enhancer binding factor 2 [Source:HGNC Symbol;Acc:HGNC:6037]
#INFO:	QUERY:	ENSG00000128626		MRPS12	mitochondrial ribosomal protein S12 [Source:HGNC Symbol;Acc:HGNC:10380]
#INFO:	QUERY:	ENSG00000159189		C1QC	complement C1q C chain [Source:HGNC Symbol;Acc:HGNC:1245]
#INFO:	QUERY:	ENSG00000130695		CEP85	centrosomal protein 85 [Source:HGNC Symbol;Acc:HGNC:25309]
#INFO:	QUERY:	ENSG00000126746		ZNF384	zinc finger protein 384 [Source:HGNC Symbol;Acc:HGNC:11955]
#INFO:	QUERY:	ENSG00000104147		OIP5	Opa interacting protein 5 [Source:HGNC Symbol;Acc:HGNC:20300]
#INFO:	QUERY:	ENSG00000104142		VPS18	VPS18, CORVET/HOPS core subunit [Source:HGNC Symbol;Acc:HGNC:15972]
#INFO:	QUERY:	ENSG00000067445		TRO	trophinin [Source:HGNC Symbol;Acc:HGNC:12326]
#INFO:	QUERY:	ENSG00000127616		SMARCA4	SWI/SNF related, matrix associated, actin dependent regulator of chromatin, subfamily a, member 4 [Source:HGNC Symbol;Acc:HGNC:11100]
#INFO:	QUERY:	ENSG00000213047		DENND1B	DENN domain containing 1B [Source:HGNC Symbol;Acc:HGNC:28404]
#INFO:	QUERY:	ENSG00000102606		ARHGEF7	Rho guanine nucleotide exchange factor 7 [Source:HGNC Symbol;Acc:HGNC:15607]
#INFO:	QUERY:	ENSG00000170633		RNF34	ring finger protein 34 [Source:HGNC Symbol;Acc:HGNC:17297]
#INFO:	QUERY:	ENSG00000121775		TMEM39B	transmembrane protein 39B [Source:HGNC Symbol;Acc:HGNC:25510]
#INFO:	QUERY:	ENSG00000125434		SLC25A35	solute carrier family 25 member 35 [Source:HGNC Symbol;Acc:HGNC:31921]
#INFO:	QUERY:	ENSG00000159164		SV2A	synaptic vesicle glycoprotein 2A [Source:HGNC Symbol;Acc:HGNC:20566]
#INFO:	QUERY:	ENSG00000162430		SELENON	selenoprotein N [Source:HGNC Symbol;Acc:HGNC:15999]
#INFO:	QUERY:	ENSG00000100393		EP300	E1A binding protein p300 [Source:HGNC Symbol;Acc:HGNC:3373]
#INFO:	QUERY:	ENSG00000113522		RAD50	RAD50 double strand break repair protein [Source:HGNC Symbol;Acc:HGNC:9816]
#INFO:	QUERY:	ENSG00000061987		MON2	MON2 homolog, regulator of endosome-to-Golgi trafficking [Source:HGNC Symbol;Acc:HGNC:29177]
#INFO:	QUERY:	ENSG00000116754		SRSF11	serine and arginine rich splicing factor 11 [Source:HGNC Symbol;Acc:HGNC:10782]
#INFO:	QUERY:	ENSG00000182628		SKA2	spindle and kinetochore associated complex subunit 2 [Source:HGNC Symbol;Acc:HGNC:28006]
#INFO:	QUERY:	ENSG00000196950		SLC39A10	solute carrier family 39 member 10 [Source:HGNC Symbol;Acc:HGNC:20861]
#INFO:	QUERY:	ENSG00000187147		RNF220	ring finger protein 220 [Source:HGNC Symbol;Acc:HGNC:25552]
#INFO:	QUERY:	ENSG00000116750		UCHL5	ubiquitin C-terminal hydrolase L5 [Source:HGNC Symbol;Acc:HGNC:19678]
#INFO:	QUERY:	ENSG00000128059		PPAT	phosphoribosyl pyrophosphate amidotransferase [Source:HGNC Symbol;Acc:HGNC:9238]
#INFO:	QUERY:	ENSG00000119801		YPEL5	yippee like 5 [Source:HGNC Symbol;Acc:HGNC:18329]
#INFO:	QUERY:	ENSG00000137413		TAF8	TATA-box binding protein associated factor 8 [Source:HGNC Symbol;Acc:HGNC:17300]
#INFO:	QUERY:	ENSG00000164237		CMBL	carboxymethylenebutenolidase homolog [Source:HGNC Symbol;Acc:HGNC:25090]
#INFO:	QUERY:	ENSG00000145833		DDX46	DEAD-box helicase 46 [Source:HGNC Symbol;Acc:HGNC:18681]
#INFO:	QUERY:	ENSG00000171456		ASXL1	additional sex combs like 1, transcriptional regulator [Source:HGNC Symbol;Acc:HGNC:18318]
#INFO:	QUERY:	ENSG00000133935		ERG28	ergosterol biosynthesis 28 homolog [Source:HGNC Symbol;Acc:HGNC:1187]
#INFO:	QUERY:	ENSG00000145781		COMMD10	COMM domain containing 10 [Source:HGNC Symbol;Acc:HGNC:30201]
#INFO:	QUERY:	ENSG00000145782		ATG12	autophagy related 12 [Source:HGNC Symbol;Acc:HGNC:588]
#INFO:	QUERY:	ENSG00000161267		BDH1	3-hydroxybutyrate dehydrogenase 1 [Source:HGNC Symbol;Acc:HGNC:1027]
#INFO:	QUERY:	ENSG00000140848		CPNE2	copine 2 [Source:HGNC Symbol;Acc:HGNC:2315]
#INFO:	QUERY:	ENSG00000136448		NMT1	N-myristoyltransferase 1 [Source:HGNC Symbol;Acc:HGNC:7857]
#INFO:	QUERY:	ENSG00000121350		PYROXD1	pyridine nucleotide-disulphide oxidoreductase domain 1 [Source:HGNC Symbol;Acc:HGNC:26162]
#INFO:	QUERY:	ENSG00000116353		MECR	mitochondrial trans-2-enoyl-CoA reductase [Source:HGNC Symbol;Acc:HGNC:19691]
#INFO:	QUERY:	ENSG00000116350		SRSF4	serine and arginine rich splicing factor 4 [Source:HGNC Symbol;Acc:HGNC:10786]
#INFO:	QUERY:	ENSG00000120063		GNA13	G protein subunit alpha 13 [Source:HGNC Symbol;Acc:HGNC:4381]
#INFO:	QUERY:	ENSG00000058272		PPP1R12A	protein phosphatase 1 regulatory subunit 12A [Source:HGNC Symbol;Acc:HGNC:7618]
#INFO:	QUERY:	ENSG00000174405		LIG4	DNA ligase 4 [Source:HGNC Symbol;Acc:HGNC:6601]
#INFO:	QUERY:	ENSG00000175575		PAAF1	proteasomal ATPase associated factor 1 [Source:HGNC Symbol;Acc:HGNC:25687]
#INFO:	QUERY:	ENSG00000197976		AKAP17A	A-kinase anchoring protein 17A [Source:HGNC Symbol;Acc:HGNC:18783]
#INFO:	QUERY:	ENSG00000125505		MBOAT7	membrane bound O-acyltransferase domain containing 7 [Source:HGNC Symbol;Acc:HGNC:15505]
#INFO:	QUERY:	ENSG00000086730		LAT2	linker for activation of T cells family member 2 [Source:HGNC Symbol;Acc:HGNC:12749]
#INFO:	QUERY:	ENSG00000153250		RBMS1	RNA binding motif single stranded interacting protein 1 [Source:HGNC Symbol;Acc:HGNC:9907]
#INFO:	QUERY:	ENSG00000235706		DICER1-AS1	DICER1 antisense RNA 1 [Source:HGNC Symbol;Acc:HGNC:43017]
#INFO:	QUERY:	ENSG00000104960		PTOV1	prostate tumor overexpressed 1 [Source:HGNC Symbol;Acc:HGNC:9632]
#INFO:	QUERY:	ENSG00000179409		GEMIN4	gem nuclear organelle associated protein 4 [Source:HGNC Symbol;Acc:HGNC:15717]
#INFO:	QUERY:	ENSG00000110768		GTF2H1	general transcription factor IIH subunit 1 [Source:HGNC Symbol;Acc:HGNC:4655]
#INFO:	QUERY:	ENSG00000134265		NAPG	NSF attachment protein gamma [Source:HGNC Symbol;Acc:HGNC:7642]
#INFO:	QUERY:	ENSG00000248871		TNFSF12-TNFSF13	TNFSF12-TNFSF13 readthrough [Source:HGNC Symbol;Acc:HGNC:33537]
#INFO:	QUERY:	ENSG00000253535		AC120193.1	N/A
#INFO:	QUERY:	ENSG00000114544		SLC41A3	solute carrier family 41 member 3 [Source:HGNC Symbol;Acc:HGNC:31046]
#INFO:	QUERY:	ENSG00000113141		IK	IK cytokine [Source:HGNC Symbol;Acc:HGNC:5958]
#INFO:	QUERY:	ENSG00000112941		TENT4A	terminal nucleotidyltransferase 4A [Source:HGNC Symbol;Acc:HGNC:16705]
#INFO:	QUERY:	ENSG00000075975		MKRN2	makorin ring finger protein 2 [Source:HGNC Symbol;Acc:HGNC:7113]
#INFO:	QUERY:	ENSG00000198646		NCOA6	nuclear receptor coactivator 6 [Source:HGNC Symbol;Acc:HGNC:15936]
#INFO:	QUERY:	ENSG00000151725		CENPU	centromere protein U [Source:HGNC Symbol;Acc:HGNC:21348]
#INFO:	QUERY:	ENSG00000169224		GCSAML	germinal center associated signaling and motility like [Source:HGNC Symbol;Acc:HGNC:29583]
#INFO:	QUERY:	ENSG00000246263		UBR5-AS1	UBR5 antisense RNA 1 [Source:HGNC Symbol;Acc:HGNC:51661]
#INFO:	QUERY:	ENSG00000197299		BLM	Bloom syndrome RecQ like helicase [Source:HGNC Symbol;Acc:HGNC:1058]
#INFO:	QUERY:	ENSG00000104679		R3HCC1	R3H domain and coiled-coil containing 1 [Source:HGNC Symbol;Acc:HGNC:27329]
#INFO:	QUERY:	ENSG00000171720		HDAC3	histone deacetylase 3 [Source:HGNC Symbol;Acc:HGNC:4854]
#INFO:	QUERY:	ENSG00000197372		ZNF675	zinc finger protein 675 [Source:HGNC Symbol;Acc:HGNC:30768]
#INFO:	QUERY:	ENSG00000145495		MARCH6	membrane associated ring-CH-type finger 6 [Source:HGNC Symbol;Acc:HGNC:30550]
#INFO:	QUERY:	ENSG00000100664		EIF5	eukaryotic translation initiation factor 5 [Source:HGNC Symbol;Acc:HGNC:3299]
#INFO:	QUERY:	ENSG00000124126		PREX1	phosphatidylinositol-3,4,5-trisphosphate dependent Rac exchange factor 1 [Source:HGNC Symbol;Acc:HGNC:32594]
#INFO:	QUERY:	ENSG00000110917		MLEC	malectin [Source:HGNC Symbol;Acc:HGNC:28973]
#INFO:	QUERY:	ENSG00000103066		PLA2G15	phospholipase A2 group XV [Source:HGNC Symbol;Acc:HGNC:17163]
#INFO:	QUERY:	ENSG00000103064		SLC7A6	solute carrier family 7 member 6 [Source:HGNC Symbol;Acc:HGNC:11064]
#INFO:	QUERY:	ENSG00000111361		EIF2B1	eukaryotic translation initiation factor 2B subunit alpha [Source:HGNC Symbol;Acc:HGNC:3257]
#INFO:	QUERY:	ENSG00000064225		ST3GAL6	ST3 beta-galactoside alpha-2,3-sialyltransferase 6 [Source:HGNC Symbol;Acc:HGNC:18080]
#INFO:	QUERY:	ENSG00000111364		DDX55	DEAD-box helicase 55 [Source:HGNC Symbol;Acc:HGNC:20085]
#INFO:	QUERY:	ENSG00000214021		TTLL3	tubulin tyrosine ligase like 3 [Source:HGNC Symbol;Acc:HGNC:24483]
#INFO:	QUERY:	ENSG00000117242		PINK1-AS	PINK1 antisense RNA [Source:HGNC Symbol;Acc:HGNC:38872]
#INFO:	QUERY:	ENSG00000234545		FAM133B	family with sequence similarity 133 member B [Source:HGNC Symbol;Acc:HGNC:28629]
#INFO:	QUERY:	ENSG00000255292		AP002884.3	N/A
#INFO:	QUERY:	ENSG00000179715		PCED1B	PC-esterase domain containing 1B [Source:HGNC Symbol;Acc:HGNC:28255]
#INFO:	QUERY:	ENSG00000235016		SEMA3F-AS1	SEMA3F antisense RNA 1 [Source:HGNC Symbol;Acc:HGNC:40518]
#INFO:	QUERY:	ENSG00000100865		CINP	cyclin dependent kinase 2 interacting protein [Source:HGNC Symbol;Acc:HGNC:23789]
#INFO:	QUERY:	ENSG00000143793		C1ORF35	chromosome 1 open reading frame 35 [Source:HGNC Symbol;Acc:HGNC:19032]
#INFO:	QUERY:	ENSG00000161791		FMNL3	formin like 3 [Source:HGNC Symbol;Acc:HGNC:23698]
#INFO:	QUERY:	ENSG00000132912		DCTN4	dynactin subunit 4 [Source:HGNC Symbol;Acc:HGNC:15518]
#INFO:	QUERY:	ENSG00000169592		INO80E	INO80 complex subunit E [Source:HGNC Symbol;Acc:HGNC:26905]
#INFO:	QUERY:	ENSG00000177030		DEAF1	DEAF1, transcription factor [Source:HGNC Symbol;Acc:HGNC:14677]
#INFO:	QUERY:	ENSG00000254986		DPP3	dipeptidyl peptidase 3 [Source:HGNC Symbol;Acc:HGNC:3008]
#INFO:	QUERY:	ENSG00000134461		ANKRD16	ankyrin repeat domain 16 [Source:HGNC Symbol;Acc:HGNC:23471]
#INFO:	QUERY:	ENSG00000285171		AL590764.2	N/A
#INFO:	QUERY:	ENSG00000169599		NFU1	NFU1 iron-sulfur cluster scaffold [Source:HGNC Symbol;Acc:HGNC:16287]
#INFO:	QUERY:	ENSG00000020426		MNAT1	MNAT1, CDK activating kinase assembly factor [Source:HGNC Symbol;Acc:HGNC:7181]
#INFO:	QUERY:	ENSG00000225190		PLEKHM1	pleckstrin homology and RUN domain containing M1 [Source:HGNC Symbol;Acc:HGNC:29017]
#INFO:	QUERY:	ENSG00000171097		KYAT1	kynurenine aminotransferase 1 [Source:HGNC Symbol;Acc:HGNC:1564]
#INFO:	QUERY:	ENSG00000160221		GATD3A	glutamine amidotransferase like class 1 domain containing 3A [Source:HGNC Symbol;Acc:HGNC:1273]
#INFO:	QUERY:	ENSG00000151612		ZNF827	zinc finger protein 827 [Source:HGNC Symbol;Acc:HGNC:27193]
#INFO:	QUERY:	ENSG00000106638		TBL2	transducin beta like 2 [Source:HGNC Symbol;Acc:HGNC:11586]
#INFO:	QUERY:	ENSG00000128383		APOBEC3A	apolipoprotein B mRNA editing enzyme catalytic subunit 3A [Source:HGNC Symbol;Acc:HGNC:17343]
#INFO:	QUERY:	ENSG00000042980		ADAM28	ADAM metallopeptidase domain 28 [Source:HGNC Symbol;Acc:HGNC:206]
#INFO:	QUERY:	ENSG00000160049		DFFA	DNA fragmentation factor subunit alpha [Source:HGNC Symbol;Acc:HGNC:2772]
#INFO:	QUERY:	ENSG00000102710		SUPT20H	SPT20 homolog, SAGA complex component [Source:HGNC Symbol;Acc:HGNC:20596]
#INFO:	QUERY:	ENSG00000169570		DTWD2	DTW domain containing 2 [Source:HGNC Symbol;Acc:HGNC:19334]
#INFO:	QUERY:	ENSG00000083720		OXCT1	3-oxoacid CoA-transferase 1 [Source:HGNC Symbol;Acc:HGNC:8527]
#INFO:	QUERY:	ENSG00000131495		NDUFA2	NADH:ubiquinone oxidoreductase subunit A2 [Source:HGNC Symbol;Acc:HGNC:7685]
#INFO:	QUERY:	ENSG00000236137		AL445231.1	N/A
#INFO:	QUERY:	ENSG00000147099		HDAC8	histone deacetylase 8 [Source:HGNC Symbol;Acc:HGNC:13315]
#INFO:	QUERY:	ENSG00000205822		TPTE2P6	transmembrane phosphoinositide 3-phosphatase and tensin homolog 2 pseudogene 6 [Source:HGNC Symbol;Acc:HGNC:42644]
#INFO:	QUERY:	ENSG00000258465		AL139011.2	N/A
#INFO:	QUERY:	ENSG00000175029		CTBP2	C-terminal binding protein 2 [Source:HGNC Symbol;Acc:HGNC:2495]
#INFO:	QUERY:	ENSG00000059588		TARBP1	TAR (HIV-1) RNA binding protein 1 [Source:HGNC Symbol;Acc:HGNC:11568]
#INFO:	QUERY:	ENSG00000129450		SIGLEC9	sialic acid binding Ig like lectin 9 [Source:HGNC Symbol;Acc:HGNC:10878]
#INFO:	QUERY:	ENSG00000249948		GBA3	glucosylceramidase beta 3 (gene/pseudogene) [Source:HGNC Symbol;Acc:HGNC:19069]
#INFO:	QUERY:	ENSG00000134684		YARS	tyrosyl-tRNA synthetase [Source:HGNC Symbol;Acc:HGNC:12840]
#INFO:	QUERY:	ENSG00000134686		PHC2	polyhomeotic homolog 2 [Source:HGNC Symbol;Acc:HGNC:3183]
#INFO:	QUERY:	ENSG00000239883		PARGP1	poly(ADP-ribose) glycohydrolase pseudogene 1 [Source:HGNC Symbol;Acc:HGNC:45008]
#INFO:	QUERY:	ENSG00000131018		SYNE1	spectrin repeat containing nuclear envelope protein 1 [Source:HGNC Symbol;Acc:HGNC:17089]
#INFO:	QUERY:	ENSG00000012983		MAP4K5	mitogen-activated protein kinase kinase kinase kinase 5 [Source:HGNC Symbol;Acc:HGNC:6867]
#INFO:	QUERY:	ENSG00000131016		AKAP12	A-kinase anchoring protein 12 [Source:HGNC Symbol;Acc:HGNC:370]
#INFO:	QUERY:	ENSG00000068724		TTC7A	tetratricopeptide repeat domain 7A [Source:HGNC Symbol;Acc:HGNC:19750]
#INFO:	QUERY:	ENSG00000142227		EMP3	epithelial membrane protein 3 [Source:HGNC Symbol;Acc:HGNC:3335]
#INFO:	QUERY:	ENSG00000131013		PPIL4	peptidylprolyl isomerase like 4 [Source:HGNC Symbol;Acc:HGNC:15702]
#INFO:	QUERY:	ENSG00000022840		RNF10	ring finger protein 10 [Source:HGNC Symbol;Acc:HGNC:10055]
#INFO:	QUERY:	ENSG00000065357		DGKA	diacylglycerol kinase alpha [Source:HGNC Symbol;Acc:HGNC:2849]
#INFO:	QUERY:	ENSG00000134516		DOCK2	dedicator of cytokinesis 2 [Source:HGNC Symbol;Acc:HGNC:2988]
#INFO:	QUERY:	ENSG00000065600		TMEM206	transmembrane protein 206 [Source:HGNC Symbol;Acc:HGNC:25593]
#INFO:	QUERY:	ENSG00000124588		NQO2	N-ribosyldihydronicotinamide:quinone reductase 2 [Source:HGNC Symbol;Acc:HGNC:7856]
#INFO:	QUERY:	ENSG00000096063		SRPK1	SRSF protein kinase 1 [Source:HGNC Symbol;Acc:HGNC:11305]
#INFO:	QUERY:	ENSG00000088888		MAVS	mitochondrial antiviral signaling protein [Source:HGNC Symbol;Acc:HGNC:29233]
#INFO:	QUERY:	ENSG00000096060		FKBP5	FK506 binding protein 5 [Source:HGNC Symbol;Acc:HGNC:3721]
#INFO:	QUERY:	ENSG00000156983		BRPF1	bromodomain and PHD finger containing 1 [Source:HGNC Symbol;Acc:HGNC:14255]
#INFO:	QUERY:	ENSG00000094914		AAAS	aladin WD repeat nucleoporin [Source:HGNC Symbol;Acc:HGNC:13666]
#INFO:	QUERY:	ENSG00000123908		AGO2	argonaute 2, RISC catalytic component [Source:HGNC Symbol;Acc:HGNC:3263]
#INFO:	QUERY:	ENSG00000135930		EIF4E2	eukaryotic translation initiation factor 4E family member 2 [Source:HGNC Symbol;Acc:HGNC:3293]
#INFO:	QUERY:	ENSG00000155256		ZFYVE27	zinc finger FYVE-type containing 27 [Source:HGNC Symbol;Acc:HGNC:26559]
#INFO:	QUERY:	ENSG00000247157		LINC01252	long intergenic non-protein coding RNA 1252 [Source:HGNC Symbol;Acc:HGNC:27888]
#INFO:	QUERY:	ENSG00000147526		TACC1	transforming acidic coiled-coil containing protein 1 [Source:HGNC Symbol;Acc:HGNC:11522]
#INFO:	QUERY:	ENSG00000166313		APBB1	amyloid beta precursor protein binding family B member 1 [Source:HGNC Symbol;Acc:HGNC:581]
#INFO:	QUERY:	ENSG00000160058		BSDC1	BSD domain containing 1 [Source:HGNC Symbol;Acc:HGNC:25501]
#INFO:	QUERY:	ENSG00000213918		DNASE1	deoxyribonuclease 1 [Source:HGNC Symbol;Acc:HGNC:2956]
#INFO:	QUERY:	ENSG00000111142		METAP2	methionyl aminopeptidase 2 [Source:HGNC Symbol;Acc:HGNC:16672]
#INFO:	QUERY:	ENSG00000177990		DPY19L2	dpy-19 like 2 [Source:HGNC Symbol;Acc:HGNC:19414]
#INFO:	QUERY:	ENSG00000087237		CETP	cholesteryl ester transfer protein [Source:HGNC Symbol;Acc:HGNC:1869]
#INFO:	QUERY:	ENSG00000184575		XPOT	exportin for tRNA [Source:HGNC Symbol;Acc:HGNC:12826]
#INFO:	QUERY:	ENSG00000118503		TNFAIP3	TNF alpha induced protein 3 [Source:HGNC Symbol;Acc:HGNC:11896]
#INFO:	QUERY:	ENSG00000175376		EIF1AD	eukaryotic translation initiation factor 1A domain containing [Source:HGNC Symbol;Acc:HGNC:28147]
#INFO:	QUERY:	ENSG00000119685		TTLL5	tubulin tyrosine ligase like 5 [Source:HGNC Symbol;Acc:HGNC:19963]
#INFO:	QUERY:	ENSG00000065268		WDR18	WD repeat domain 18 [Source:HGNC Symbol;Acc:HGNC:17956]
#INFO:	QUERY:	ENSG00000146143		PRIM2	DNA primase subunit 2 [Source:HGNC Symbol;Acc:HGNC:9370]
#INFO:	QUERY:	ENSG00000185880		TRIM69	tripartite motif containing 69 [Source:HGNC Symbol;Acc:HGNC:17857]
#INFO:	QUERY:	ENSG00000119684		MLH3	mutL homolog 3 [Source:HGNC Symbol;Acc:HGNC:7128]
#INFO:	QUERY:	ENSG00000132471		WBP2	WW domain binding protein 2 [Source:HGNC Symbol;Acc:HGNC:12738]
#INFO:	QUERY:	ENSG00000163832		ELP6	elongator acetyltransferase complex subunit 6 [Source:HGNC Symbol;Acc:HGNC:25976]
#INFO:	QUERY:	ENSG00000168310		IRF2	interferon regulatory factor 2 [Source:HGNC Symbol;Acc:HGNC:6117]
#INFO:	QUERY:	ENSG00000138802		SEC24B	SEC24 homolog B, COPII coat complex component [Source:HGNC Symbol;Acc:HGNC:10704]
#INFO:	QUERY:	ENSG00000184371		CSF1	colony stimulating factor 1 [Source:HGNC Symbol;Acc:HGNC:2432]
#INFO:	QUERY:	ENSG00000203799		CCDC162P	coiled-coil domain containing 162, pseudogene [Source:HGNC Symbol;Acc:HGNC:21565]
#INFO:	QUERY:	ENSG00000131652		THOC6	THO complex 6 [Source:HGNC Symbol;Acc:HGNC:28369]
#INFO:	QUERY:	ENSG00000142687		KIAA0319L	KIAA0319 like [Source:HGNC Symbol;Acc:HGNC:30071]
#INFO:	QUERY:	ENSG00000135486		HNRNPA1	heterogeneous nuclear ribonucleoprotein A1 [Source:HGNC Symbol;Acc:HGNC:5031]
#INFO:	QUERY:	ENSG00000115641		FHL2	four and a half LIM domains 2 [Source:HGNC Symbol;Acc:HGNC:3703]
#INFO:	QUERY:	ENSG00000115392		FANCL	Fanconi anemia complementation group L [Source:HGNC Symbol;Acc:HGNC:20748]
#INFO:	QUERY:	ENSG00000162819		BROX	BRO1 domain and CAAX motif containing [Source:HGNC Symbol;Acc:HGNC:26512]
#INFO:	QUERY:	ENSG00000114268		PFKFB4	6-phosphofructo-2-kinase/fructose-2,6-biphosphatase 4 [Source:HGNC Symbol;Acc:HGNC:8875]
#INFO:	QUERY:	ENSG00000148985		PGAP2	post-GPI attachment to proteins 2 [Source:HGNC Symbol;Acc:HGNC:17893]
#INFO:	QUERY:	ENSG00000132300		PTCD3	pentatricopeptide repeat domain 3 [Source:HGNC Symbol;Acc:HGNC:24717]
#INFO:	QUERY:	ENSG00000168421		RHOH	ras homolog family member H [Source:HGNC Symbol;Acc:HGNC:686]
#INFO:	QUERY:	ENSG00000015285		WAS	Wiskott-Aldrich syndrome [Source:HGNC Symbol;Acc:HGNC:12731]
#INFO:	QUERY:	ENSG00000132879		FBXO44	F-box protein 44 [Source:HGNC Symbol;Acc:HGNC:24847]
#INFO:	QUERY:	ENSG00000177663		IL17RA	interleukin 17 receptor A [Source:HGNC Symbol;Acc:HGNC:5985]
#INFO:	QUERY:	ENSG00000236756		DNAJC9-AS1	DNAJC9 antisense RNA 1 [Source:HGNC Symbol;Acc:HGNC:31432]
#INFO:	QUERY:	ENSG00000130813		C19ORF66	chromosome 19 open reading frame 66 [Source:HGNC Symbol;Acc:HGNC:25649]
#INFO:	QUERY:	ENSG00000131876		SNRPA1	small nuclear ribonucleoprotein polypeptide A' [Source:HGNC Symbol;Acc:HGNC:11152]
#INFO:	QUERY:	ENSG00000082258		CCNT2	cyclin T2 [Source:HGNC Symbol;Acc:HGNC:1600]
#INFO:	QUERY:	ENSG00000215301		DDX3X	DEAD-box helicase 3 X-linked [Source:HGNC Symbol;Acc:HGNC:2745]
#INFO:	QUERY:	ENSG00000109270		LAMTOR3	late endosomal/lysosomal adaptor, MAPK and MTOR activator 3 [Source:HGNC Symbol;Acc:HGNC:15606]
#INFO:	QUERY:	ENSG00000152404		CWF19L2	CWF19 like 2, cell cycle control (S. pombe) [Source:HGNC Symbol;Acc:HGNC:26508]
#INFO:	QUERY:	ENSG00000123124		WWP1	WW domain containing E3 ubiquitin protein ligase 1 [Source:HGNC Symbol;Acc:HGNC:17004]
#INFO:	QUERY:	ENSG00000077232		DNAJC10	DnaJ heat shock protein family (Hsp40) member C10 [Source:HGNC Symbol;Acc:HGNC:24637]
#INFO:	QUERY:	ENSG00000139687		RB1	RB transcriptional corepressor 1 [Source:HGNC Symbol;Acc:HGNC:9884]
#INFO:	QUERY:	ENSG00000078304		PPP2R5C	protein phosphatase 2 regulatory subunit B'gamma [Source:HGNC Symbol;Acc:HGNC:9311]
#INFO:	QUERY:	ENSG00000115241		PPM1G	protein phosphatase, Mg2+/Mn2+ dependent 1G [Source:HGNC Symbol;Acc:HGNC:9278]
#INFO:	QUERY:	ENSG00000176225		RTTN	rotatin [Source:HGNC Symbol;Acc:HGNC:18654]
#INFO:	QUERY:	ENSG00000132781		MUTYH	mutY DNA glycosylase [Source:HGNC Symbol;Acc:HGNC:7527]
#INFO:	QUERY:	ENSG00000132780		NASP	nuclear autoantigenic sperm protein [Source:HGNC Symbol;Acc:HGNC:7644]
#INFO:	QUERY:	ENSG00000179094		PER1	period circadian regulator 1 [Source:HGNC Symbol;Acc:HGNC:8845]
#INFO:	QUERY:	ENSG00000276778		LINC02227	long intergenic non-protein coding RNA 2227 [Source:HGNC Symbol;Acc:HGNC:53096]
#INFO:	QUERY:	ENSG00000125755		SYMPK	symplekin [Source:HGNC Symbol;Acc:HGNC:22935]
#INFO:	QUERY:	ENSG00000184110		EIF3C	eukaryotic translation initiation factor 3 subunit C [Source:HGNC Symbol;Acc:HGNC:3279]
#INFO:	QUERY:	ENSG00000184117		NIPSNAP1	nipsnap homolog 1 [Source:HGNC Symbol;Acc:HGNC:7827]
#INFO:	QUERY:	ENSG00000143376		SNX27	sorting nexin family member 27 [Source:HGNC Symbol;Acc:HGNC:20073]
#INFO:	QUERY:	ENSG00000162639		HENMT1	HEN methyltransferase 1 [Source:HGNC Symbol;Acc:HGNC:26400]
#INFO:	QUERY:	ENSG00000100647		SUSD6	sushi domain containing 6 [Source:HGNC Symbol;Acc:HGNC:19956]
#INFO:	QUERY:	ENSG00000148218		ALAD	aminolevulinate dehydratase [Source:HGNC Symbol;Acc:HGNC:395]
#INFO:	QUERY:	ENSG00000259112		NDUFC2-KCTD14	NDUFC2-KCTD14 readthrough [Source:HGNC Symbol;Acc:HGNC:42956]
#INFO:	QUERY:	ENSG00000080845		DLGAP4	DLG associated protein 4 [Source:HGNC Symbol;Acc:HGNC:24476]
#INFO:	QUERY:	ENSG00000172725		CORO1B	coronin 1B [Source:HGNC Symbol;Acc:HGNC:2253]
#INFO:	QUERY:	ENSG00000172236		TPSAB1	tryptase alpha/beta 1 [Source:HGNC Symbol;Acc:HGNC:12019]
#INFO:	QUERY:	ENSG00000137171		KLC4	kinesin light chain 4 [Source:HGNC Symbol;Acc:HGNC:21624]
#INFO:	QUERY:	ENSG00000146457		WTAP	WT1 associated protein [Source:HGNC Symbol;Acc:HGNC:16846]
#INFO:	QUERY:	ENSG00000172728		FUT10	fucosyltransferase 10 [Source:HGNC Symbol;Acc:HGNC:19234]
#INFO:	QUERY:	ENSG00000138867		GUCD1	guanylyl cyclase domain containing 1 [Source:HGNC Symbol;Acc:HGNC:14237]
#INFO:	QUERY:	ENSG00000108518		PFN1	profilin 1 [Source:HGNC Symbol;Acc:HGNC:8881]
#INFO:	QUERY:	ENSG00000115806		GORASP2	golgi reassembly stacking protein 2 [Source:HGNC Symbol;Acc:HGNC:17500]
#INFO:	QUERY:	ENSG00000183484		GPR132	G protein-coupled receptor 132 [Source:HGNC Symbol;Acc:HGNC:17482]
#INFO:	QUERY:	ENSG00000105819		PMPCB	peptidase, mitochondrial processing beta subunit [Source:HGNC Symbol;Acc:HGNC:9119]
#INFO:	QUERY:	ENSG00000114861		FOXP1	forkhead box P1 [Source:HGNC Symbol;Acc:HGNC:3823]
#INFO:	QUERY:	ENSG00000062194		GPBP1	GC-rich promoter binding protein 1 [Source:HGNC Symbol;Acc:HGNC:29520]
#INFO:	QUERY:	ENSG00000214013		GANC	glucosidase alpha, neutral C [Source:HGNC Symbol;Acc:HGNC:4139]
#INFO:	QUERY:	ENSG00000242247		ARFGAP3	ADP ribosylation factor GTPase activating protein 3 [Source:HGNC Symbol;Acc:HGNC:661]
#INFO:	QUERY:	ENSG00000188283		ZNF383	zinc finger protein 383 [Source:HGNC Symbol;Acc:HGNC:18609]
#INFO:	QUERY:	ENSG00000188282		RUFY4	RUN and FYVE domain containing 4 [Source:HGNC Symbol;Acc:HGNC:24804]
#INFO:	QUERY:	ENSG00000267699		AC091551.1	N/A
#INFO:	QUERY:	ENSG00000162496		DHRS3	dehydrogenase/reductase 3 [Source:HGNC Symbol;Acc:HGNC:17693]
#INFO:	QUERY:	ENSG00000141252		VPS53	VPS53, GARP complex subunit [Source:HGNC Symbol;Acc:HGNC:25608]
#INFO:	QUERY:	ENSG00000188647		PTAR1	protein prenyltransferase alpha subunit repeat containing 1 [Source:HGNC Symbol;Acc:HGNC:30449]
#INFO:	QUERY:	ENSG00000151726		ACSL1	acyl-CoA synthetase long chain family member 1 [Source:HGNC Symbol;Acc:HGNC:3569]
#INFO:	QUERY:	ENSG00000172123		SLFN12	schlafen family member 12 [Source:HGNC Symbol;Acc:HGNC:25500]
#INFO:	QUERY:	ENSG00000162129		CLPB	ClpB homolog, mitochondrial AAA ATPase chaperonin [Source:HGNC Symbol;Acc:HGNC:30664]
#INFO:	QUERY:	ENSG00000263072		ZNF213-AS1	ZNF213 antisense RNA 1 (head to head) [Source:HGNC Symbol;Acc:HGNC:50505]
#INFO:	QUERY:	ENSG00000066651		TRMT11	tRNA methyltransferase 11 homolog [Source:HGNC Symbol;Acc:HGNC:21080]
#INFO:	QUERY:	ENSG00000118762		PKD2	polycystin 2, transient receptor potential cation channel [Source:HGNC Symbol;Acc:HGNC:9009]
#INFO:	QUERY:	ENSG00000261371		PECAM1	platelet and endothelial cell adhesion molecule 1 [Source:HGNC Symbol;Acc:HGNC:8823]
#INFO:	QUERY:	ENSG00000239920		AC104389.4	Hemoglobin subunit gamma-2 [Source:UniProtKB/Swiss-Prot;Acc:P69892]
#INFO:	QUERY:	ENSG00000115738		ID2	inhibitor of DNA binding 2 [Source:HGNC Symbol;Acc:HGNC:5361]
#INFO:	QUERY:	ENSG00000172349		IL16	interleukin 16 [Source:HGNC Symbol;Acc:HGNC:5980]
#INFO:	QUERY:	ENSG00000136770		DNAJC1	DnaJ heat shock protein family (Hsp40) member C1 [Source:HGNC Symbol;Acc:HGNC:20090]
#INFO:	QUERY:	ENSG00000268658		LINC00664	long intergenic non-protein coding RNA 664 [Source:HGNC Symbol;Acc:HGNC:44319]
#INFO:	QUERY:	ENSG00000172831		CES2	carboxylesterase 2 [Source:HGNC Symbol;Acc:HGNC:1864]
#INFO:	QUERY:	ENSG00000172830		SSH3	slingshot protein phosphatase 3 [Source:HGNC Symbol;Acc:HGNC:30581]
#INFO:	QUERY:	ENSG00000198728		LDB1	LIM domain binding 1 [Source:HGNC Symbol;Acc:HGNC:6532]
#INFO:	QUERY:	ENSG00000100522		GNPNAT1	glucosamine-phosphate N-acetyltransferase 1 [Source:HGNC Symbol;Acc:HGNC:19980]
#INFO:	QUERY:	ENSG00000100523		DDHD1	DDHD domain containing 1 [Source:HGNC Symbol;Acc:HGNC:19714]
#INFO:	QUERY:	ENSG00000166685		COG1	component of oligomeric golgi complex 1 [Source:HGNC Symbol;Acc:HGNC:6545]
#INFO:	QUERY:	ENSG00000138795		LEF1	lymphoid enhancer binding factor 1 [Source:HGNC Symbol;Acc:HGNC:6551]
#INFO:	QUERY:	ENSG00000100526		CDKN3	cyclin dependent kinase inhibitor 3 [Source:HGNC Symbol;Acc:HGNC:1791]
#INFO:	QUERY:	ENSG00000138029		HADHB	hydroxyacyl-CoA dehydrogenase trifunctional multienzyme complex subunit beta [Source:HGNC Symbol;Acc:HGNC:4803]
#INFO:	QUERY:	ENSG00000118960		HS1BP3	HCLS1 binding protein 3 [Source:HGNC Symbol;Acc:HGNC:24979]
#INFO:	QUERY:	ENSG00000011295		TTC19	tetratricopeptide repeat domain 19 [Source:HGNC Symbol;Acc:HGNC:26006]
#INFO:	QUERY:	ENSG00000108055		SMC3	structural maintenance of chromosomes 3 [Source:HGNC Symbol;Acc:HGNC:2468]
#INFO:	QUERY:	ENSG00000186281		GPAT2	glycerol-3-phosphate acyltransferase 2, mitochondrial [Source:HGNC Symbol;Acc:HGNC:27168]
#INFO:	QUERY:	ENSG00000132254		ARFIP2	ADP ribosylation factor interacting protein 2 [Source:HGNC Symbol;Acc:HGNC:17160]
#INFO:	QUERY:	ENSG00000254087		LYN	LYN proto-oncogene, Src family tyrosine kinase [Source:HGNC Symbol;Acc:HGNC:6735]
#INFO:	QUERY:	ENSG00000267519		AC020916.1	N/A
#INFO:	QUERY:	ENSG00000257621		PSMA3-AS1	PSMA3 antisense RNA 1 [Source:HGNC Symbol;Acc:HGNC:26445]
#INFO:	QUERY:	ENSG00000266820		KPNA2P3	karyopherin subunit alpha 2 pseudogene 3 [Source:HGNC Symbol;Acc:HGNC:52870]
#INFO:	QUERY:	ENSG00000047249		ATP6V1H	ATPase H+ transporting V1 subunit H [Source:HGNC Symbol;Acc:HGNC:18303]
#INFO:	QUERY:	ENSG00000005810		MYCBP2	MYC binding protein 2, E3 ubiquitin protein ligase [Source:HGNC Symbol;Acc:HGNC:23386]
#INFO:	QUERY:	ENSG00000188846		RPL14	ribosomal protein L14 [Source:HGNC Symbol;Acc:HGNC:10305]
#INFO:	QUERY:	ENSG00000173638		SLC19A1	solute carrier family 19 member 1 [Source:HGNC Symbol;Acc:HGNC:10937]
#INFO:	QUERY:	ENSG00000186998		EMID1	EMI domain containing 1 [Source:HGNC Symbol;Acc:HGNC:18036]
#INFO:	QUERY:	ENSG00000137776		SLTM	SAFB like transcription modulator [Source:HGNC Symbol;Acc:HGNC:20709]
#INFO:	QUERY:	ENSG00000074319		TSG101	tumor susceptibility 101 [Source:HGNC Symbol;Acc:HGNC:15971]
#INFO:	QUERY:	ENSG00000148180		GSN	gelsolin [Source:HGNC Symbol;Acc:HGNC:4620]
#INFO:	QUERY:	ENSG00000115232		ITGA4	integrin subunit alpha 4 [Source:HGNC Symbol;Acc:HGNC:6140]
#INFO:	QUERY:	ENSG00000145088		EAF2	ELL associated factor 2 [Source:HGNC Symbol;Acc:HGNC:23115]
#INFO:	QUERY:	ENSG00000148187		MRRF	mitochondrial ribosome recycling factor [Source:HGNC Symbol;Acc:HGNC:7234]
#INFO:	QUERY:	ENSG00000130204		TOMM40	translocase of outer mitochondrial membrane 40 [Source:HGNC Symbol;Acc:HGNC:18001]
#INFO:	QUERY:	ENSG00000196814		MVB12B	multivesicular body subunit 12B [Source:HGNC Symbol;Acc:HGNC:23368]
#INFO:	QUERY:	ENSG00000154832		CXXC1	CXXC finger protein 1 [Source:HGNC Symbol;Acc:HGNC:24343]
#INFO:	QUERY:	ENSG00000173744		AGFG1	ArfGAP with FG repeats 1 [Source:HGNC Symbol;Acc:HGNC:5175]
#INFO:	QUERY:	ENSG00000122545		SEPT7	septin 7 [Source:HGNC Symbol;Acc:HGNC:1717]
#INFO:	QUERY:	ENSG00000130202		NECTIN2	nectin cell adhesion molecule 2 [Source:HGNC Symbol;Acc:HGNC:9707]
#INFO:	QUERY:	ENSG00000196812		ZSCAN16	zinc finger and SCAN domain containing 16 [Source:HGNC Symbol;Acc:HGNC:20813]
#INFO:	QUERY:	ENSG00000085760		MTIF2	mitochondrial translational initiation factor 2 [Source:HGNC Symbol;Acc:HGNC:7441]
#INFO:	QUERY:	ENSG00000168887		C2ORF68	chromosome 2 open reading frame 68 [Source:HGNC Symbol;Acc:HGNC:34353]
#INFO:	QUERY:	ENSG00000141101		NOB1	NIN1 (RPN12) binding protein 1 homolog [Source:HGNC Symbol;Acc:HGNC:29540]
#INFO:	QUERY:	ENSG00000164331		ANKRA2	ankyrin repeat family A member 2 [Source:HGNC Symbol;Acc:HGNC:13208]
#INFO:	QUERY:	ENSG00000164330		EBF1	early B cell factor 1 [Source:HGNC Symbol;Acc:HGNC:3126]
#INFO:	QUERY:	ENSG00000168522		FNTA	farnesyltransferase, CAAX box, alpha [Source:HGNC Symbol;Acc:HGNC:3782]
#INFO:	QUERY:	ENSG00000138246		DNAJC13	DnaJ heat shock protein family (Hsp40) member C13 [Source:HGNC Symbol;Acc:HGNC:30343]
#INFO:	QUERY:	ENSG00000184979		USP18	ubiquitin specific peptidase 18 [Source:HGNC Symbol;Acc:HGNC:12616]
#INFO:	QUERY:	ENSG00000119969		HELLS	helicase, lymphoid specific [Source:HGNC Symbol;Acc:HGNC:4861]
#INFO:	QUERY:	ENSG00000144161		ZC3H8	zinc finger CCCH-type containing 8 [Source:HGNC Symbol;Acc:HGNC:30941]
#INFO:	QUERY:	ENSG00000100412		ACO2	aconitase 2 [Source:HGNC Symbol;Acc:HGNC:118]
#INFO:	QUERY:	ENSG00000107262		BAG1	BCL2 associated athanogene 1 [Source:HGNC Symbol;Acc:HGNC:937]
#INFO:	QUERY:	ENSG00000100410		PHF5A	PHD finger protein 5A [Source:HGNC Symbol;Acc:HGNC:18000]
#INFO:	QUERY:	ENSG00000055483		USP36	ubiquitin specific peptidase 36 [Source:HGNC Symbol;Acc:HGNC:20062]
#INFO:	QUERY:	ENSG00000010278		CD9	CD9 molecule [Source:HGNC Symbol;Acc:HGNC:1709]
#INFO:	QUERY:	ENSG00000076641		PAG1	phosphoprotein membrane anchor with glycosphingolipid microdomains 1 [Source:HGNC Symbol;Acc:HGNC:30043]
#INFO:	QUERY:	ENSG00000147894		C9ORF72	chromosome 9 open reading frame 72 [Source:HGNC Symbol;Acc:HGNC:28337]
#INFO:	QUERY:	ENSG00000010270		STARD3NL	STARD3 N-terminal like [Source:HGNC Symbol;Acc:HGNC:19169]
#INFO:	QUERY:	ENSG00000196367		TRRAP	transformation/transcription domain associated protein [Source:HGNC Symbol;Acc:HGNC:12347]
#INFO:	QUERY:	ENSG00000116922		C1ORF109	chromosome 1 open reading frame 109 [Source:HGNC Symbol;Acc:HGNC:26039]
#INFO:	QUERY:	ENSG00000266916		ZNF793-AS1	ZNF793 antisense RNA 1 (head to head) [Source:HGNC Symbol;Acc:HGNC:51303]
#INFO:	QUERY:	ENSG00000181896		ZNF101	zinc finger protein 101 [Source:HGNC Symbol;Acc:HGNC:12881]
#INFO:	QUERY:	ENSG00000117533		VAMP4	vesicle associated membrane protein 4 [Source:HGNC Symbol;Acc:HGNC:12645]
#INFO:	QUERY:	ENSG00000112137		PHACTR1	phosphatase and actin regulator 1 [Source:HGNC Symbol;Acc:HGNC:20990]
#INFO:	QUERY:	ENSG00000154582		ELOC	elongin C [Source:HGNC Symbol;Acc:HGNC:11617]
#INFO:	QUERY:	ENSG00000001629		ANKIB1	ankyrin repeat and IBR domain containing 1 [Source:HGNC Symbol;Acc:HGNC:22215]
#INFO:	QUERY:	ENSG00000101928		MOSPD1	motile sperm domain containing 1 [Source:HGNC Symbol;Acc:HGNC:25235]
#INFO:	QUERY:	ENSG00000112130		RNF8	ring finger protein 8 [Source:HGNC Symbol;Acc:HGNC:10071]
#INFO:	QUERY:	ENSG00000145241		CENPC	centromere protein C [Source:HGNC Symbol;Acc:HGNC:1854]
#INFO:	QUERY:	ENSG00000270106		TSNAX-DISC1	TSNAX-DISC1 readthrough (NMD candidate) [Source:HGNC Symbol;Acc:HGNC:49177]
#INFO:	QUERY:	ENSG00000232677		LINC00665	long intergenic non-protein coding RNA 665 [Source:HGNC Symbol;Acc:HGNC:44323]
#INFO:	QUERY:	ENSG00000174501		ANKRD36C	ankyrin repeat domain 36C [Source:HGNC Symbol;Acc:HGNC:32946]
#INFO:	QUERY:	ENSG00000179526		SHARPIN	SHANK associated RH domain interactor [Source:HGNC Symbol;Acc:HGNC:25321]
#INFO:	QUERY:	ENSG00000161544		CYGB	cytoglobin [Source:HGNC Symbol;Acc:HGNC:16505]
#INFO:	QUERY:	ENSG00000138111		MFSD13A	major facilitator superfamily domain containing 13A [Source:HGNC Symbol;Acc:HGNC:26196]
#INFO:	QUERY:	ENSG00000073169		SELENOO	selenoprotein O [Source:HGNC Symbol;Acc:HGNC:30395]
#INFO:	QUERY:	ENSG00000175224		ATG13	autophagy related 13 [Source:HGNC Symbol;Acc:HGNC:29091]
#INFO:	QUERY:	ENSG00000130332		LSM7	LSM7 homolog, U6 small nuclear RNA and mRNA degradation associated [Source:HGNC Symbol;Acc:HGNC:20470]
#INFO:	QUERY:	ENSG00000111817		DSE	dermatan sulfate epimerase [Source:HGNC Symbol;Acc:HGNC:21144]
#INFO:	QUERY:	ENSG00000206560		ANKRD28	ankyrin repeat domain 28 [Source:HGNC Symbol;Acc:HGNC:29024]
#INFO:	QUERY:	ENSG00000049239		H6PD	hexose-6-phosphate dehydrogenase/glucose 1-dehydrogenase [Source:HGNC Symbol;Acc:HGNC:4795]
#INFO:	QUERY:	ENSG00000113391		FAM172A	family with sequence similarity 172 member A [Source:HGNC Symbol;Acc:HGNC:25365]
#INFO:	QUERY:	ENSG00000124275		MTRR	5-methyltetrahydrofolate-homocysteine methyltransferase reductase [Source:HGNC Symbol;Acc:HGNC:7473]
#INFO:	QUERY:	ENSG00000213676		ATF6B	activating transcription factor 6 beta [Source:HGNC Symbol;Acc:HGNC:2349]
#INFO:	QUERY:	ENSG00000107551		RASSF4	Ras association domain family member 4 [Source:HGNC Symbol;Acc:HGNC:20793]
#INFO:	QUERY:	ENSG00000151500		THYN1	thymocyte nuclear protein 1 [Source:HGNC Symbol;Acc:HGNC:29560]
#INFO:	QUERY:	ENSG00000197568		HHLA3	HERV-H LTR-associating 3 [Source:HGNC Symbol;Acc:HGNC:4906]
#INFO:	QUERY:	ENSG00000103876		FAH	fumarylacetoacetate hydrolase [Source:HGNC Symbol;Acc:HGNC:3579]
#INFO:	QUERY:	ENSG00000167565		SERTAD3	SERTA domain containing 3 [Source:HGNC Symbol;Acc:HGNC:17931]
#INFO:	QUERY:	ENSG00000159082		SYNJ1	synaptojanin 1 [Source:HGNC Symbol;Acc:HGNC:11503]
#INFO:	QUERY:	ENSG00000155506		LARP1	La ribonucleoprotein domain family member 1 [Source:HGNC Symbol;Acc:HGNC:29531]
#INFO:	QUERY:	ENSG00000082805		ERC1	ELKS/RAB6-interacting/CAST family member 1 [Source:HGNC Symbol;Acc:HGNC:17072]
#INFO:	QUERY:	ENSG00000167182		SP2	Sp2 transcription factor [Source:HGNC Symbol;Acc:HGNC:11207]
#INFO:	QUERY:	ENSG00000174165		ZDHHC24	zinc finger DHHC-type containing 24 [Source:HGNC Symbol;Acc:HGNC:27387]
#INFO:	QUERY:	ENSG00000073584		SMARCE1	SWI/SNF related, matrix associated, actin dependent regulator of chromatin, subfamily e, member 1 [Source:HGNC Symbol;Acc:HGNC:11109]
#INFO:	QUERY:	ENSG00000054282		SDCCAG8	serologically defined colon cancer antigen 8 [Source:HGNC Symbol;Acc:HGNC:10671]
#INFO:	QUERY:	ENSG00000101654		RNMT	RNA guanine-7 methyltransferase [Source:HGNC Symbol;Acc:HGNC:10075]
#INFO:	QUERY:	ENSG00000154059		IMPACT	impact RWD domain protein [Source:HGNC Symbol;Acc:HGNC:20387]
#INFO:	QUERY:	ENSG00000104774		MAN2B1	mannosidase alpha class 2B member 1 [Source:HGNC Symbol;Acc:HGNC:6826]
#INFO:	QUERY:	ENSG00000053770		AP5M1	adaptor related protein complex 5 subunit mu 1 [Source:HGNC Symbol;Acc:HGNC:20192]
#INFO:	QUERY:	ENSG00000197744		PTMAP2	prothymosin alpha pseudogene 2 [Source:HGNC Symbol;Acc:HGNC:9625]
#INFO:	QUERY:	ENSG00000197961		ZNF121	zinc finger protein 121 [Source:HGNC Symbol;Acc:HGNC:12904]
#INFO:	QUERY:	ENSG00000170248		PDCD6IP	programmed cell death 6 interacting protein [Source:HGNC Symbol;Acc:HGNC:8766]
#INFO:	QUERY:	ENSG00000130413		STK33	serine/threonine kinase 33 [Source:HGNC Symbol;Acc:HGNC:14568]
#INFO:	QUERY:	ENSG00000065882		TBC1D1	TBC1 domain family member 1 [Source:HGNC Symbol;Acc:HGNC:11578]
#INFO:	QUERY:	ENSG00000165178		NCF1C	neutrophil cytosolic factor 1C pseudogene [Source:HGNC Symbol;Acc:HGNC:32523]
#INFO:	QUERY:	ENSG00000117419		ERI3	ERI1 exoribonuclease family member 3 [Source:HGNC Symbol;Acc:HGNC:17276]
#INFO:	QUERY:	ENSG00000086589		RBM22	RNA binding motif protein 22 [Source:HGNC Symbol;Acc:HGNC:25503]
#INFO:	QUERY:	ENSG00000116793		PHTF1	putative homeodomain transcription factor 1 [Source:HGNC Symbol;Acc:HGNC:8939]
#INFO:	QUERY:	ENSG00000156970		BUB1B	BUB1 mitotic checkpoint serine/threonine kinase B [Source:HGNC Symbol;Acc:HGNC:1149]
#INFO:	QUERY:	ENSG00000150995		ITPR1	inositol 1,4,5-trisphosphate receptor type 1 [Source:HGNC Symbol;Acc:HGNC:6180]
#INFO:	QUERY:	ENSG00000081913		PHLPP1	PH domain and leucine rich repeat protein phosphatase 1 [Source:HGNC Symbol;Acc:HGNC:20610]
#INFO:	QUERY:	ENSG00000086232		EIF2AK1	eukaryotic translation initiation factor 2 alpha kinase 1 [Source:HGNC Symbol;Acc:HGNC:24921]
#INFO:	QUERY:	ENSG00000196588		MKL1	megakaryoblastic leukemia (translocation) 1 [Source:HGNC Symbol;Acc:HGNC:14334]
#INFO:	QUERY:	ENSG00000143416		SELENBP1	selenium binding protein 1 [Source:HGNC Symbol;Acc:HGNC:10719]
#INFO:	QUERY:	ENSG00000130023		ERMARD	ER membrane associated RNA degradation [Source:HGNC Symbol;Acc:HGNC:21056]
#INFO:	QUERY:	ENSG00000197102		DYNC1H1	dynein cytoplasmic 1 heavy chain 1 [Source:HGNC Symbol;Acc:HGNC:2961]
#INFO:	QUERY:	ENSG00000164118		CEP44	centrosomal protein 44 [Source:HGNC Symbol;Acc:HGNC:29356]
#INFO:	QUERY:	ENSG00000169217		CD2BP2	CD2 cytoplasmic tail binding protein 2 [Source:HGNC Symbol;Acc:HGNC:1656]
#INFO:	QUERY:	ENSG00000106733		NMRK1	nicotinamide riboside kinase 1 [Source:HGNC Symbol;Acc:HGNC:26057]
#INFO:	QUERY:	ENSG00000143799		PARP1	poly(ADP-ribose) polymerase 1 [Source:HGNC Symbol;Acc:HGNC:270]
#INFO:	QUERY:	ENSG00000178381		ZFAND2A	zinc finger AN1-type containing 2A [Source:HGNC Symbol;Acc:HGNC:28073]
#INFO:	QUERY:	ENSG00000018699		TTC27	tetratricopeptide repeat domain 27 [Source:HGNC Symbol;Acc:HGNC:25986]
#INFO:	QUERY:	ENSG00000160305		DIP2A	disco interacting protein 2 homolog A [Source:HGNC Symbol;Acc:HGNC:17217]
#INFO:	QUERY:	ENSG00000164117		FBXO8	F-box protein 8 [Source:HGNC Symbol;Acc:HGNC:13587]
#INFO:	QUERY:	ENSG00000105447		GRWD1	glutamate rich WD repeat containing 1 [Source:HGNC Symbol;Acc:HGNC:21270]
#INFO:	QUERY:	ENSG00000171865		RNASEH1	ribonuclease H1 [Source:HGNC Symbol;Acc:HGNC:18466]
#INFO:	QUERY:	ENSG00000257379		AC023509.1	N/A
#INFO:	QUERY:	ENSG00000171862		PTEN	phosphatase and tensin homolog [Source:HGNC Symbol;Acc:HGNC:9588]
#INFO:	QUERY:	ENSG00000117523		PRRC2C	proline rich coiled-coil 2C [Source:HGNC Symbol;Acc:HGNC:24903]
#INFO:	QUERY:	ENSG00000153574		RPIA	ribose 5-phosphate isomerase A [Source:HGNC Symbol;Acc:HGNC:10297]
#INFO:	QUERY:	ENSG00000134851		TMEM165	transmembrane protein 165 [Source:HGNC Symbol;Acc:HGNC:30760]
#INFO:	QUERY:	ENSG00000256028		AC026362.1	N/A
#INFO:	QUERY:	ENSG00000134852		CLOCK	clock circadian regulator [Source:HGNC Symbol;Acc:HGNC:2082]
#INFO:	QUERY:	ENSG00000160948		VPS28	VPS28, ESCRT-I subunit [Source:HGNC Symbol;Acc:HGNC:18178]
#INFO:	QUERY:	ENSG00000107021		TBC1D13	TBC1 domain family member 13 [Source:HGNC Symbol;Acc:HGNC:25571]
#INFO:	QUERY:	ENSG00000140694		PARN	poly(A)-specific ribonuclease [Source:HGNC Symbol;Acc:HGNC:8609]
#INFO:	QUERY:	ENSG00000087053		MTMR2	myotubularin related protein 2 [Source:HGNC Symbol;Acc:HGNC:7450]
#INFO:	QUERY:	ENSG00000175104		TRAF6	TNF receptor associated factor 6 [Source:HGNC Symbol;Acc:HGNC:12036]
#INFO:	QUERY:	ENSG00000104824		HNRNPL	heterogeneous nuclear ribonucleoprotein L [Source:HGNC Symbol;Acc:HGNC:5045]
#INFO:	QUERY:	ENSG00000104093		DMXL2	Dmx like 2 [Source:HGNC Symbol;Acc:HGNC:2938]
#INFO:	QUERY:	ENSG00000158985		CDC42SE2	CDC42 small effector 2 [Source:HGNC Symbol;Acc:HGNC:18547]
#INFO:	QUERY:	ENSG00000134324		LPIN1	lipin 1 [Source:HGNC Symbol;Acc:HGNC:13345]
#INFO:	QUERY:	ENSG00000146859		TMEM140	transmembrane protein 140 [Source:HGNC Symbol;Acc:HGNC:21870]
#INFO:	QUERY:	ENSG00000185361		TNFAIP8L1	TNF alpha induced protein 8 like 1 [Source:HGNC Symbol;Acc:HGNC:28279]
#INFO:	QUERY:	ENSG00000008513		ST3GAL1	ST3 beta-galactoside alpha-2,3-sialyltransferase 1 [Source:HGNC Symbol;Acc:HGNC:10862]
#INFO:	QUERY:	ENSG00000280441		FP236383.1	N/A
#INFO:	QUERY:	ENSG00000231389		HLA-DPA1	major histocompatibility complex, class II, DP alpha 1 [Source:HGNC Symbol;Acc:HGNC:4938]
#INFO:	QUERY:	ENSG00000224078		SNHG14	small nucleolar RNA host gene 14 [Source:HGNC Symbol;Acc:HGNC:37462]
#INFO:	QUERY:	ENSG00000085832		EPS15	epidermal growth factor receptor pathway substrate 15 [Source:HGNC Symbol;Acc:HGNC:3419]
#INFO:	QUERY:	ENSG00000198746		GPATCH3	G-patch domain containing 3 [Source:HGNC Symbol;Acc:HGNC:25720]
#INFO:	QUERY:	ENSG00000106603		COA1	cytochrome c oxidase assembly factor 1 homolog [Source:HGNC Symbol;Acc:HGNC:21868]
#INFO:	QUERY:	ENSG00000064102		INTS13	integrator complex subunit 13 [Source:HGNC Symbol;Acc:HGNC:20174]
#INFO:	QUERY:	ENSG00000197180		AC244090.1	N/A
#INFO:	QUERY:	ENSG00000269609		RPARP-AS1	RPARP antisense RNA 1 [Source:HGNC Symbol;Acc:HGNC:45238]
#INFO:	QUERY:	ENSG00000197183		NOL4L	nucleolar protein 4 like [Source:HGNC Symbol;Acc:HGNC:16106]
#INFO:	QUERY:	ENSG00000068489		PRR11	proline rich 11 [Source:HGNC Symbol;Acc:HGNC:25619]
#INFO:	QUERY:	ENSG00000269293		ZSCAN16-AS1	ZSCAN16 antisense RNA 1 [Source:HGNC Symbol;Acc:HGNC:48982]
#INFO:	QUERY:	ENSG00000101596		SMCHD1	structural maintenance of chromosomes flexible hinge domain containing 1 [Source:HGNC Symbol;Acc:HGNC:29090]
#INFO:	QUERY:	ENSG00000151376		ME3	malic enzyme 3 [Source:HGNC Symbol;Acc:HGNC:6985]
#INFO:	QUERY:	ENSG00000131467		PSME3	proteasome activator subunit 3 [Source:HGNC Symbol;Acc:HGNC:9570]
#INFO:	QUERY:	ENSG00000058866		DGKG	diacylglycerol kinase gamma [Source:HGNC Symbol;Acc:HGNC:2853]
#INFO:	QUERY:	ENSG00000267191		AC006213.3	N/A
#INFO:	QUERY:	ENSG00000198168		SVIP	small VCP interacting protein [Source:HGNC Symbol;Acc:HGNC:25238]
#INFO:	QUERY:	ENSG00000123609		NMI	N-myc and STAT interactor [Source:HGNC Symbol;Acc:HGNC:7854]
#INFO:	QUERY:	ENSG00000103657		HERC1	HECT and RLD domain containing E3 ubiquitin protein ligase family member 1 [Source:HGNC Symbol;Acc:HGNC:4867]
#INFO:	QUERY:	ENSG00000106462		EZH2	enhancer of zeste 2 polycomb repressive complex 2 subunit [Source:HGNC Symbol;Acc:HGNC:3527]
#INFO:	QUERY:	ENSG00000111731		C2CD5	C2 calcium dependent domain containing 5 [Source:HGNC Symbol;Acc:HGNC:29062]
#INFO:	QUERY:	ENSG00000103121		CMC2	C-X9-C motif containing 2 [Source:HGNC Symbol;Acc:HGNC:24447]
#INFO:	QUERY:	ENSG00000198160		MIER1	MIER1 transcriptional regulator [Source:HGNC Symbol;Acc:HGNC:29657]
#INFO:	QUERY:	ENSG00000120948		TARDBP	TAR DNA binding protein [Source:HGNC Symbol;Acc:HGNC:11571]
#INFO:	QUERY:	ENSG00000123595		RAB9A	RAB9A, member RAS oncogene family [Source:HGNC Symbol;Acc:HGNC:9792]
#INFO:	QUERY:	ENSG00000087470		DNM1L	dynamin 1 like [Source:HGNC Symbol;Acc:HGNC:2973]
#INFO:	QUERY:	ENSG00000165389		SPTSSA	serine palmitoyltransferase small subunit A [Source:HGNC Symbol;Acc:HGNC:20361]
#INFO:	QUERY:	ENSG00000124641		MED20	mediator complex subunit 20 [Source:HGNC Symbol;Acc:HGNC:16840]
#INFO:	QUERY:	ENSG00000103495		MAZ	MYC associated zinc finger protein [Source:HGNC Symbol;Acc:HGNC:6914]
#INFO:	QUERY:	ENSG00000137462		TLR2	toll like receptor 2 [Source:HGNC Symbol;Acc:HGNC:11848]
#INFO:	QUERY:	ENSG00000273003		ARL2-SNX15	ARL2-SNX15 readthrough (NMD candidate) [Source:HGNC Symbol;Acc:HGNC:49197]
#INFO:	QUERY:	ENSG00000284946		AC068831.7	N/A
#INFO:	QUERY:	ENSG00000168763		CNNM3	cyclin and CBS domain divalent metal cation transport mediator 3 [Source:HGNC Symbol;Acc:HGNC:104]
#INFO:	QUERY:	ENSG00000052749		RRP12	ribosomal RNA processing 12 homolog [Source:HGNC Symbol;Acc:HGNC:29100]
#INFO:	QUERY:	ENSG00000189091		SF3B3	splicing factor 3b subunit 3 [Source:HGNC Symbol;Acc:HGNC:10770]
#INFO:	QUERY:	ENSG00000057252		SOAT1	sterol O-acyltransferase 1 [Source:HGNC Symbol;Acc:HGNC:11177]
#INFO:	QUERY:	ENSG00000285382		FO393400.1	N/A
#INFO:	QUERY:	ENSG00000118246		FASTKD2	FAST kinase domains 2 [Source:HGNC Symbol;Acc:HGNC:29160]
#INFO:	QUERY:	ENSG00000142230		SAE1	SUMO1 activating enzyme subunit 1 [Source:HGNC Symbol;Acc:HGNC:30660]
#INFO:	QUERY:	ENSG00000168769		TET2	tet methylcytosine dioxygenase 2 [Source:HGNC Symbol;Acc:HGNC:25941]
#INFO:	QUERY:	ENSG00000175581		MRPL48	mitochondrial ribosomal protein L48 [Source:HGNC Symbol;Acc:HGNC:16653]
#INFO:	QUERY:	ENSG00000254887		AC010247.1	N/A
#INFO:	QUERY:	ENSG00000143321		HDGF	heparin binding growth factor [Source:HGNC Symbol;Acc:HGNC:4856]
#INFO:	QUERY:	ENSG00000198561		CTNND1	catenin delta 1 [Source:HGNC Symbol;Acc:HGNC:2515]
#INFO:	QUERY:	ENSG00000230839		AL121760.1	N/A
#INFO:	QUERY:	ENSG00000281207		SLFNL1-AS1	SLFNL1 antisense RNA 1 [Source:HGNC Symbol;Acc:HGNC:44126]
#INFO:	QUERY:	ENSG00000065615		CYB5R4	cytochrome b5 reductase 4 [Source:HGNC Symbol;Acc:HGNC:20147]
#INFO:	QUERY:	ENSG00000140853		NLRC5	NLR family CARD domain containing 5 [Source:HGNC Symbol;Acc:HGNC:29933]
#INFO:	QUERY:	ENSG00000123268		ATF1	activating transcription factor 1 [Source:HGNC Symbol;Acc:HGNC:783]
#INFO:	QUERY:	ENSG00000135679		MDM2	MDM2 proto-oncogene [Source:HGNC Symbol;Acc:HGNC:6973]
#INFO:	QUERY:	ENSG00000100815		TRIP11	thyroid hormone receptor interactor 11 [Source:HGNC Symbol;Acc:HGNC:12305]
#INFO:	QUERY:	ENSG00000124243		BCAS4	breast carcinoma amplified sequence 4 [Source:HGNC Symbol;Acc:HGNC:14367]
#INFO:	QUERY:	ENSG00000092203		TOX4	TOX high mobility group box family member 4 [Source:HGNC Symbol;Acc:HGNC:20161]
#INFO:	QUERY:	ENSG00000092201		SUPT16H	SPT16 homolog, facilitates chromatin remodeling subunit [Source:HGNC Symbol;Acc:HGNC:11465]
#INFO:	QUERY:	ENSG00000048052		HDAC9	histone deacetylase 9 [Source:HGNC Symbol;Acc:HGNC:14065]
#INFO:	QUERY:	ENSG00000108848		LUC7L3	LUC7 like 3 pre-mRNA splicing factor [Source:HGNC Symbol;Acc:HGNC:24309]
#INFO:	QUERY:	ENSG00000177455		CD19	CD19 molecule [Source:HGNC Symbol;Acc:HGNC:1633]
#INFO:	QUERY:	ENSG00000106993		CDC37L1	cell division cycle 37 like 1 [Source:HGNC Symbol;Acc:HGNC:17179]
#INFO:	QUERY:	ENSG00000225470		JPX	JPX transcript, XIST activator (non-protein coding) [Source:HGNC Symbol;Acc:HGNC:37191]
#INFO:	QUERY:	ENSG00000118518		RNF146	ring finger protein 146 [Source:HGNC Symbol;Acc:HGNC:21336]
#INFO:	QUERY:	ENSG00000126773		PCNX4	pecanex homolog 4 [Source:HGNC Symbol;Acc:HGNC:20349]
#INFO:	QUERY:	ENSG00000111602		TIMELESS	timeless circadian regulator [Source:HGNC Symbol;Acc:HGNC:11813]
#INFO:	QUERY:	ENSG00000111605		CPSF6	cleavage and polyadenylation specific factor 6 [Source:HGNC Symbol;Acc:HGNC:13871]
#INFO:	QUERY:	ENSG00000118513		MYB	MYB proto-oncogene, transcription factor [Source:HGNC Symbol;Acc:HGNC:7545]
#INFO:	QUERY:	ENSG00000176102		CSTF3	cleavage stimulation factor subunit 3 [Source:HGNC Symbol;Acc:HGNC:2485]
#INFO:	QUERY:	ENSG00000143493		INTS7	integrator complex subunit 7 [Source:HGNC Symbol;Acc:HGNC:24484]
#INFO:	QUERY:	ENSG00000175634		RPS6KB2	ribosomal protein S6 kinase B2 [Source:HGNC Symbol;Acc:HGNC:10437]
#INFO:	QUERY:	ENSG00000067369		TP53BP1	tumor protein p53 binding protein 1 [Source:HGNC Symbol;Acc:HGNC:11999]
#INFO:	QUERY:	ENSG00000007129		CEACAM21	carcinoembryonic antigen related cell adhesion molecule 21 [Source:HGNC Symbol;Acc:HGNC:28834]
#INFO:	QUERY:	ENSG00000230637		AL022324.1	N/A
#INFO:	QUERY:	ENSG00000006652		IFRD1	interferon related developmental regulator 1 [Source:HGNC Symbol;Acc:HGNC:5456]
#INFO:	QUERY:	ENSG00000111877		MCM9	minichromosome maintenance 9 homologous recombination repair factor [Source:HGNC Symbol;Acc:HGNC:21484]
#INFO:	QUERY:	ENSG00000143748		NVL	nuclear VCP-like [Source:HGNC Symbol;Acc:HGNC:8070]
#INFO:	QUERY:	ENSG00000108349		CASC3	CASC3, exon junction complex subunit [Source:HGNC Symbol;Acc:HGNC:17040]
#INFO:	QUERY:	ENSG00000237940		LINC01238	long intergenic non-protein coding RNA 1238 [Source:HGNC Symbol;Acc:HGNC:49795]
#INFO:	QUERY:	ENSG00000147408		CSGALNACT1	chondroitin sulfate N-acetylgalactosaminyltransferase 1 [Source:HGNC Symbol;Acc:HGNC:24290]
#INFO:	QUERY:	ENSG00000068028		RASSF1	Ras association domain family member 1 [Source:HGNC Symbol;Acc:HGNC:9882]
#INFO:	QUERY:	ENSG00000163041		H3F3A	H3 histone family member 3A [Source:HGNC Symbol;Acc:HGNC:4764]
#INFO:	QUERY:	ENSG00000168434		COG7	component of oligomeric golgi complex 7 [Source:HGNC Symbol;Acc:HGNC:18622]
#INFO:	QUERY:	ENSG00000106144		CASP2	caspase 2 [Source:HGNC Symbol;Acc:HGNC:1503]
#INFO:	QUERY:	ENSG00000100354		TNRC6B	trinucleotide repeat containing 6B [Source:HGNC Symbol;Acc:HGNC:29190]
#INFO:	QUERY:	ENSG00000184584		TMEM173	transmembrane protein 173 [Source:HGNC Symbol;Acc:HGNC:27962]
#INFO:	QUERY:	ENSG00000115942		ORC2	origin recognition complex subunit 2 [Source:HGNC Symbol;Acc:HGNC:8488]
#INFO:	QUERY:	ENSG00000123405		NFE2	nuclear factor, erythroid 2 [Source:HGNC Symbol;Acc:HGNC:7780]
#INFO:	QUERY:	ENSG00000226259		GTF2H2B	general transcription factor IIH subunit 2B (pseudogene) [Source:HGNC Symbol;Acc:HGNC:31393]
#INFO:	QUERY:	ENSG00000248092		NNT-AS1	NNT antisense RNA 1 [Source:HGNC Symbol;Acc:HGNC:49005]
#INFO:	QUERY:	ENSG00000261915		AC026954.2	N/A
#INFO:	QUERY:	ENSG00000091317		CMTM6	CKLF like MARVEL transmembrane domain containing 6 [Source:HGNC Symbol;Acc:HGNC:19177]
#INFO:	QUERY:	ENSG00000067900		ROCK1	Rho associated coiled-coil containing protein kinase 1 [Source:HGNC Symbol;Acc:HGNC:10251]
#INFO:	QUERY:	ENSG00000080503		SMARCA2	SWI/SNF related, matrix associated, actin dependent regulator of chromatin, subfamily a, member 2 [Source:HGNC Symbol;Acc:HGNC:11098]
#INFO:	QUERY:	ENSG00000177674		AGTRAP	angiotensin II receptor associated protein [Source:HGNC Symbol;Acc:HGNC:13539]
#INFO:	QUERY:	ENSG00000136891		TEX10	testis expressed 10 [Source:HGNC Symbol;Acc:HGNC:25988]
#INFO:	QUERY:	ENSG00000123130		ACOT9	acyl-CoA thioesterase 9 [Source:HGNC Symbol;Acc:HGNC:17152]
#INFO:	QUERY:	ENSG00000123131		PRDX4	peroxiredoxin 4 [Source:HGNC Symbol;Acc:HGNC:17169]
#INFO:	QUERY:	ENSG00000100351		GRAP2	GRB2 related adaptor protein 2 [Source:HGNC Symbol;Acc:HGNC:4563]
#INFO:	QUERY:	ENSG00000099331		MYO9B	myosin IXB [Source:HGNC Symbol;Acc:HGNC:7609]
#INFO:	QUERY:	ENSG00000259345		AC013652.1	N/A
#INFO:	QUERY:	ENSG00000139697		SBNO1	strawberry notch homolog 1 [Source:HGNC Symbol;Acc:HGNC:22973]
#INFO:	QUERY:	ENSG00000165275		TRMT10B	tRNA methyltransferase 10B [Source:HGNC Symbol;Acc:HGNC:26454]
#INFO:	QUERY:	ENSG00000119777		TMEM214	transmembrane protein 214 [Source:HGNC Symbol;Acc:HGNC:25983]
#INFO:	QUERY:	ENSG00000119778		ATAD2B	ATPase family, AAA domain containing 2B [Source:HGNC Symbol;Acc:HGNC:29230]
#INFO:	QUERY:	ENSG00000132792		CTNNBL1	catenin beta like 1 [Source:HGNC Symbol;Acc:HGNC:15879]
#INFO:	QUERY:	ENSG00000267174		AC011472.2	N/A
#INFO:	QUERY:	ENSG00000167985		SDHAF2	succinate dehydrogenase complex assembly factor 2 [Source:HGNC Symbol;Acc:HGNC:26034]
#INFO:	QUERY:	ENSG00000256235		SMIM3	small integral membrane protein 3 [Source:HGNC Symbol;Acc:HGNC:30248]
#INFO:	QUERY:	ENSG00000185986		SDHAP3	succinate dehydrogenase complex flavoprotein subunit A pseudogene 3 [Source:HGNC Symbol;Acc:HGNC:18781]
#INFO:	QUERY:	ENSG00000105383		CD33	CD33 molecule [Source:HGNC Symbol;Acc:HGNC:1659]
#INFO:	QUERY:	ENSG00000142347		MYO1F	myosin IF [Source:HGNC Symbol;Acc:HGNC:7600]
#INFO:	QUERY:	ENSG00000168234		TTC39C	tetratricopeptide repeat domain 39C [Source:HGNC Symbol;Acc:HGNC:26595]
#INFO:	QUERY:	ENSG00000263884		AP000845.1	N/A
#INFO:	QUERY:	ENSG00000118197		DDX59	DEAD-box helicase 59 [Source:HGNC Symbol;Acc:HGNC:25360]
#INFO:	QUERY:	ENSG00000092199		HNRNPC	heterogeneous nuclear ribonucleoprotein C (C1/C2) [Source:HGNC Symbol;Acc:HGNC:5035]
#INFO:	QUERY:	ENSG00000260528		FAM157C	family with sequence similarity 157 member C (non-protein coding) [Source:HGNC Symbol;Acc:HGNC:34081]
#INFO:	QUERY:	ENSG00000184634		MED12	mediator complex subunit 12 [Source:HGNC Symbol;Acc:HGNC:11957]
#INFO:	QUERY:	ENSG00000137161		CNPY3	canopy FGF signaling regulator 3 [Source:HGNC Symbol;Acc:HGNC:11968]
#INFO:	QUERY:	ENSG00000138303		ASCC1	activating signal cointegrator 1 complex subunit 1 [Source:HGNC Symbol;Acc:HGNC:24268]
#INFO:	QUERY:	ENSG00000248323		LUCAT1	lung cancer associated transcript 1 (non-protein coding) [Source:HGNC Symbol;Acc:HGNC:48498]
#INFO:	QUERY:	ENSG00000259900		AC026464.1	N/A
#INFO:	QUERY:	ENSG00000115816		CEBPZ	CCAAT enhancer binding protein zeta [Source:HGNC Symbol;Acc:HGNC:24218]
#INFO:	QUERY:	ENSG00000138658		ZGRF1	zinc finger GRF-type containing 1 [Source:HGNC Symbol;Acc:HGNC:25654]
#INFO:	QUERY:	ENSG00000129559		NEDD8	neural precursor cell expressed, developmentally down-regulated 8 [Source:HGNC Symbol;Acc:HGNC:7732]
#INFO:	QUERY:	ENSG00000226328		NUP50-DT	NUP50 divergent transcript [Source:HGNC Symbol;Acc:HGNC:50502]
#INFO:	QUERY:	ENSG00000205531		NAP1L4	nucleosome assembly protein 1 like 4 [Source:HGNC Symbol;Acc:HGNC:7640]
#INFO:	QUERY:	ENSG00000048544		MRPS10	mitochondrial ribosomal protein S10 [Source:HGNC Symbol;Acc:HGNC:14502]
#INFO:	QUERY:	ENSG00000119487		MAPKAP1	mitogen-activated protein kinase associated protein 1 [Source:HGNC Symbol;Acc:HGNC:18752]
#INFO:	QUERY:	ENSG00000106459		NRF1	nuclear respiratory factor 1 [Source:HGNC Symbol;Acc:HGNC:7996]
#INFO:	QUERY:	ENSG00000153914		SREK1	splicing regulatory glutamic acid and lysine rich protein 1 [Source:HGNC Symbol;Acc:HGNC:17882]
#INFO:	QUERY:	ENSG00000157020		SEC13	SEC13 homolog, nuclear pore and COPII coat complex component [Source:HGNC Symbol;Acc:HGNC:10697]
#INFO:	QUERY:	ENSG00000215559		ANKRD20A11P	ankyrin repeat domain 20 family member A11, pseudogene [Source:HGNC Symbol;Acc:HGNC:42024]
#INFO:	QUERY:	ENSG00000088325		TPX2	TPX2, microtubule nucleation factor [Source:HGNC Symbol;Acc:HGNC:1249]
#INFO:	QUERY:	ENSG00000162976		PQLC3	PQ loop repeat containing 3 [Source:HGNC Symbol;Acc:HGNC:28503]
#INFO:	QUERY:	ENSG00000059691		GATB	glutamyl-tRNA amidotransferase subunit B [Source:HGNC Symbol;Acc:HGNC:8849]
#INFO:	QUERY:	ENSG00000040275		SPDL1	spindle apparatus coiled-coil protein 1 [Source:HGNC Symbol;Acc:HGNC:26010]
#INFO:	QUERY:	ENSG00000146592		CREB5	cAMP responsive element binding protein 5 [Source:HGNC Symbol;Acc:HGNC:16844]
#INFO:	QUERY:	ENSG00000105372		RPS19	ribosomal protein S19 [Source:HGNC Symbol;Acc:HGNC:10402]
#INFO:	QUERY:	ENSG00000187037		GPR141	G protein-coupled receptor 141 [Source:HGNC Symbol;Acc:HGNC:19997]
#INFO:	QUERY:	ENSG00000108592		FTSJ3	FtsJ RNA methyltransferase homolog 3 [Source:HGNC Symbol;Acc:HGNC:17136]
#INFO:	QUERY:	ENSG00000141480		ARRB2	arrestin beta 2 [Source:HGNC Symbol;Acc:HGNC:712]
#INFO:	QUERY:	ENSG00000115652		UXS1	UDP-glucuronate decarboxylase 1 [Source:HGNC Symbol;Acc:HGNC:17729]
#INFO:	QUERY:	ENSG00000133226		SRRM1	serine and arginine repetitive matrix 1 [Source:HGNC Symbol;Acc:HGNC:16638]
#INFO:	QUERY:	ENSG00000253293		HOXA10	homeobox A10 [Source:HGNC Symbol;Acc:HGNC:5100]
#INFO:	QUERY:	ENSG00000258727		AL135999.1	N/A
#INFO:	QUERY:	ENSG00000051825		MPHOSPH9	M-phase phosphoprotein 9 [Source:HGNC Symbol;Acc:HGNC:7215]
#INFO:	QUERY:	ENSG00000186517		ARHGAP30	Rho GTPase activating protein 30 [Source:HGNC Symbol;Acc:HGNC:27414]
#INFO:	QUERY:	ENSG00000092820		EZR	ezrin [Source:HGNC Symbol;Acc:HGNC:12691]
#INFO:	QUERY:	ENSG00000128739		SNRPN	small nuclear ribonucleoprotein polypeptide N [Source:HGNC Symbol;Acc:HGNC:11164]
#INFO:	QUERY:	ENSG00000186635		ARAP1	ArfGAP with RhoGAP domain, ankyrin repeat and PH domain 1 [Source:HGNC Symbol;Acc:HGNC:16925]
#INFO:	QUERY:	ENSG00000275700		AATF	apoptosis antagonizing transcription factor [Source:HGNC Symbol;Acc:HGNC:19235]
#INFO:	QUERY:	ENSG00000226742		HSBP1L1	heat shock factor binding protein 1 like 1 [Source:HGNC Symbol;Acc:HGNC:37243]
#INFO:	QUERY:	ENSG00000073910		FRY	FRY microtubule binding protein [Source:HGNC Symbol;Acc:HGNC:20367]
#INFO:	QUERY:	ENSG00000119397		CNTRL	centriolin [Source:HGNC Symbol;Acc:HGNC:1858]
#INFO:	QUERY:	ENSG00000158169		FANCC	Fanconi anemia complementation group C [Source:HGNC Symbol;Acc:HGNC:3584]
#INFO:	QUERY:	ENSG00000101052		IFT52	intraflagellar transport 52 [Source:HGNC Symbol;Acc:HGNC:15901]
#INFO:	QUERY:	ENSG00000119392		GLE1	GLE1, RNA export mediator [Source:HGNC Symbol;Acc:HGNC:4315]
#INFO:	QUERY:	ENSG00000173193		PARP14	poly(ADP-ribose) polymerase family member 14 [Source:HGNC Symbol;Acc:HGNC:29232]
#INFO:	QUERY:	ENSG00000101104		PABPC1L	poly(A) binding protein cytoplasmic 1 like [Source:HGNC Symbol;Acc:HGNC:15797]
#INFO:	QUERY:	ENSG00000167904		TMEM68	transmembrane protein 68 [Source:HGNC Symbol;Acc:HGNC:26510]
#INFO:	QUERY:	ENSG00000154134		ROBO3	roundabout guidance receptor 3 [Source:HGNC Symbol;Acc:HGNC:13433]
#INFO:	QUERY:	ENSG00000035928		RFC1	replication factor C subunit 1 [Source:HGNC Symbol;Acc:HGNC:9969]
#INFO:	QUERY:	ENSG00000137944		KYAT3	kynurenine aminotransferase 3 [Source:HGNC Symbol;Acc:HGNC:33238]
#INFO:	QUERY:	ENSG00000119004		CYP20A1	cytochrome P450 family 20 subfamily A member 1 [Source:HGNC Symbol;Acc:HGNC:20576]
#INFO:	QUERY:	ENSG00000187109		NAP1L1	nucleosome assembly protein 1 like 1 [Source:HGNC Symbol;Acc:HGNC:7637]
#INFO:	QUERY:	ENSG00000225393		BX571846.1	N/A
#INFO:	QUERY:	ENSG00000172738		TMEM217	transmembrane protein 217 [Source:HGNC Symbol;Acc:HGNC:21238]
#INFO:	QUERY:	ENSG00000204138		PHACTR4	phosphatase and actin regulator 4 [Source:HGNC Symbol;Acc:HGNC:25793]
#INFO:	QUERY:	ENSG00000136144		RCBTB1	RCC1 and BTB domain containing protein 1 [Source:HGNC Symbol;Acc:HGNC:18243]
#INFO:	QUERY:	ENSG00000136147		PHF11	PHD finger protein 11 [Source:HGNC Symbol;Acc:HGNC:17024]
#INFO:	QUERY:	ENSG00000196724		ZNF418	zinc finger protein 418 [Source:HGNC Symbol;Acc:HGNC:20647]
#INFO:	QUERY:	ENSG00000136141		LRCH1	leucine rich repeats and calponin homology domain containing 1 [Source:HGNC Symbol;Acc:HGNC:20309]
#INFO:	QUERY:	ENSG00000136143		SUCLA2	succinate-CoA ligase ADP-forming beta subunit [Source:HGNC Symbol;Acc:HGNC:11448]
#INFO:	QUERY:	ENSG00000116604		MEF2D	myocyte enhancer factor 2D [Source:HGNC Symbol;Acc:HGNC:6997]
#INFO:	QUERY:	ENSG00000196776		CD47	CD47 molecule [Source:HGNC Symbol;Acc:HGNC:1682]
#INFO:	QUERY:	ENSG00000138279		ANXA7	annexin A7 [Source:HGNC Symbol;Acc:HGNC:545]
#INFO:	QUERY:	ENSG00000258659		TRIM34	tripartite motif containing 34 [Source:HGNC Symbol;Acc:HGNC:10063]
#INFO:	QUERY:	ENSG00000050405		LIMA1	LIM domain and actin binding 1 [Source:HGNC Symbol;Acc:HGNC:24636]
#INFO:	QUERY:	ENSG00000164329		TENT2	terminal nucleotidyltransferase 2 [Source:HGNC Symbol;Acc:HGNC:26776]
#INFO:	QUERY:	ENSG00000168890		TMEM150A	transmembrane protein 150A [Source:HGNC Symbol;Acc:HGNC:24677]
#INFO:	QUERY:	ENSG00000164327		RICTOR	RPTOR independent companion of MTOR complex 2 [Source:HGNC Symbol;Acc:HGNC:28611]
#INFO:	QUERY:	ENSG00000011260		UTP18	UTP18, small subunit processome component [Source:HGNC Symbol;Acc:HGNC:24274]
#INFO:	QUERY:	ENSG00000134375		TIMM17A	translocase of inner mitochondrial membrane 17A [Source:HGNC Symbol;Acc:HGNC:17315]
#INFO:	QUERY:	ENSG00000170891		CYTL1	cytokine like 1 [Source:HGNC Symbol;Acc:HGNC:24435]
#INFO:	QUERY:	ENSG00000227345		PARG	poly(ADP-ribose) glycohydrolase [Source:HGNC Symbol;Acc:HGNC:8605]
#INFO:	QUERY:	ENSG00000170893		TRH	thyrotropin releasing hormone [Source:HGNC Symbol;Acc:HGNC:12298]
#INFO:	QUERY:	ENSG00000087460		GNAS	GNAS complex locus [Source:HGNC Symbol;Acc:HGNC:4392]
#INFO:	QUERY:	ENSG00000165501		LRR1	leucine rich repeat protein 1 [Source:HGNC Symbol;Acc:HGNC:19742]
#INFO:	QUERY:	ENSG00000100461		RBM23	RNA binding motif protein 23 [Source:HGNC Symbol;Acc:HGNC:20155]
#INFO:	QUERY:	ENSG00000155660		PDIA4	protein disulfide isomerase family A member 4 [Source:HGNC Symbol;Acc:HGNC:30167]
#INFO:	QUERY:	ENSG00000148153		INIP	INTS3 and NABP interacting protein [Source:HGNC Symbol;Acc:HGNC:24994]
#INFO:	QUERY:	ENSG00000165507		DEPP1	DEPP1, autophagy regulator [Source:HGNC Symbol;Acc:HGNC:23355]
#INFO:	QUERY:	ENSG00000112096		SOD2	superoxide dismutase 2 [Source:HGNC Symbol;Acc:HGNC:11180]
#INFO:	QUERY:	ENSG00000196378		ZNF34	zinc finger protein 34 [Source:HGNC Symbol;Acc:HGNC:13098]
#INFO:	QUERY:	ENSG00000010244		ZNF207	zinc finger protein 207 [Source:HGNC Symbol;Acc:HGNC:12998]
#INFO:	QUERY:	ENSG00000080189		SLC35C2	solute carrier family 35 member C2 [Source:HGNC Symbol;Acc:HGNC:17117]
#INFO:	QUERY:	ENSG00000239779		WBP1	WW domain binding protein 1 [Source:HGNC Symbol;Acc:HGNC:12737]
#INFO:	QUERY:	ENSG00000121570		DPPA4	developmental pluripotency associated 4 [Source:HGNC Symbol;Acc:HGNC:19200]
#INFO:	QUERY:	ENSG00000104164		BLOC1S6	biogenesis of lysosomal organelles complex 1 subunit 6 [Source:HGNC Symbol;Acc:HGNC:8549]
#INFO:	QUERY:	ENSG00000128604		IRF5	interferon regulatory factor 5 [Source:HGNC Symbol;Acc:HGNC:6120]
#INFO:	QUERY:	ENSG00000174776		WDR49	WD repeat domain 49 [Source:HGNC Symbol;Acc:HGNC:26587]
#INFO:	QUERY:	ENSG00000120899		PTK2B	protein tyrosine kinase 2 beta [Source:HGNC Symbol;Acc:HGNC:9612]
#INFO:	QUERY:	ENSG00000101425		BPI	bactericidal permeability increasing protein [Source:HGNC Symbol;Acc:HGNC:1095]
#INFO:	QUERY:	ENSG00000276234		TADA2A	transcriptional adaptor 2A [Source:HGNC Symbol;Acc:HGNC:11531]
#INFO:	QUERY:	ENSG00000001631		KRIT1	KRIT1, ankyrin repeat containing [Source:HGNC Symbol;Acc:HGNC:1573]
#INFO:	QUERY:	ENSG00000112419		PHACTR2	phosphatase and actin regulator 2 [Source:HGNC Symbol;Acc:HGNC:20956]
#INFO:	QUERY:	ENSG00000154222		CC2D1B	coiled-coil and C2 domain containing 1B [Source:HGNC Symbol;Acc:HGNC:29386]
#INFO:	QUERY:	ENSG00000101391		CDK5RAP1	CDK5 regulatory subunit associated protein 1 [Source:HGNC Symbol;Acc:HGNC:15880]
#INFO:	QUERY:	ENSG00000254413		CHKB-CPT1B	CHKB-CPT1B readthrough (NMD candidate) [Source:HGNC Symbol;Acc:HGNC:41998]
#INFO:	QUERY:	ENSG00000204227		RING1	ring finger protein 1 [Source:HGNC Symbol;Acc:HGNC:10018]
#INFO:	QUERY:	ENSG00000101347		SAMHD1	SAM and HD domain containing deoxynucleoside triphosphate triphosphohydrolase 1 [Source:HGNC Symbol;Acc:HGNC:15925]
#INFO:	QUERY:	ENSG00000011600		TYROBP	TYRO protein tyrosine kinase binding protein [Source:HGNC Symbol;Acc:HGNC:12449]
#INFO:	QUERY:	ENSG00000254415		SIGLEC14	sialic acid binding Ig like lectin 14 [Source:HGNC Symbol;Acc:HGNC:32926]
#INFO:	QUERY:	ENSG00000006062		MAP3K14	mitogen-activated protein kinase kinase kinase 14 [Source:HGNC Symbol;Acc:HGNC:6853]
#INFO:	QUERY:	ENSG00000263528		IKBKE	inhibitor of nuclear factor kappa B kinase subunit epsilon [Source:HGNC Symbol;Acc:HGNC:14552]
#INFO:	QUERY:	ENSG00000104343		UBE2W	ubiquitin conjugating enzyme E2 W [Source:HGNC Symbol;Acc:HGNC:25616]
#INFO:	QUERY:	ENSG00000121716		PILRB	paired immunoglobin-like type 2 receptor beta [Source:HGNC Symbol;Acc:HGNC:18297]
#INFO:	QUERY:	ENSG00000203705		TATDN3	TatD DNase domain containing 3 [Source:HGNC Symbol;Acc:HGNC:27010]
#INFO:	QUERY:	ENSG00000158417		EIF5B	eukaryotic translation initiation factor 5B [Source:HGNC Symbol;Acc:HGNC:30793]
#INFO:	QUERY:	ENSG00000196975		ANXA4	annexin A4 [Source:HGNC Symbol;Acc:HGNC:542]
#INFO:	QUERY:	ENSG00000130303		BST2	bone marrow stromal cell antigen 2 [Source:HGNC Symbol;Acc:HGNC:1119]
#INFO:	QUERY:	ENSG00000116731		PRDM2	PR/SET domain 2 [Source:HGNC Symbol;Acc:HGNC:9347]
#INFO:	QUERY:	ENSG00000112893		MAN2A1	mannosidase alpha class 2A member 1 [Source:HGNC Symbol;Acc:HGNC:6824]
#INFO:	QUERY:	ENSG00000206573		THUMPD3-AS1	THUMPD3 antisense RNA 1 [Source:HGNC Symbol;Acc:HGNC:44478]
#INFO:	QUERY:	ENSG00000067334		DNTTIP2	deoxynucleotidyltransferase terminal interacting protein 2 [Source:HGNC Symbol;Acc:HGNC:24013]
#INFO:	QUERY:	ENSG00000197256		KANK2	KN motif and ankyrin repeat domains 2 [Source:HGNC Symbol;Acc:HGNC:29300]
#INFO:	QUERY:	ENSG00000213185		FAM24B	family with sequence similarity 24 member B [Source:HGNC Symbol;Acc:HGNC:23475]
#INFO:	QUERY:	ENSG00000088448		ANKRD10	ankyrin repeat domain 10 [Source:HGNC Symbol;Acc:HGNC:20265]
#INFO:	QUERY:	ENSG00000100266		PACSIN2	protein kinase C and casein kinase substrate in neurons 2 [Source:HGNC Symbol;Acc:HGNC:8571]
#INFO:	QUERY:	ENSG00000146410		MTFR2	mitochondrial fission regulator 2 [Source:HGNC Symbol;Acc:HGNC:21115]
#INFO:	QUERY:	ENSG00000100263		RHBDD3	rhomboid domain containing 3 [Source:HGNC Symbol;Acc:HGNC:1308]
#INFO:	QUERY:	ENSG00000130348		QRSL1	glutaminyl-tRNA synthase (glutamine-hydrolyzing)-like 1 [Source:HGNC Symbol;Acc:HGNC:21020]
#INFO:	QUERY:	ENSG00000001497		LAS1L	LAS1 like, ribosome biogenesis factor [Source:HGNC Symbol;Acc:HGNC:25726]
#INFO:	QUERY:	ENSG00000145819		ARHGAP26	Rho GTPase activating protein 26 [Source:HGNC Symbol;Acc:HGNC:17073]
#INFO:	QUERY:	ENSG00000223496		EXOSC6	exosome component 6 [Source:HGNC Symbol;Acc:HGNC:19055]
#INFO:	QUERY:	ENSG00000090661		CERS4	ceramide synthase 4 [Source:HGNC Symbol;Acc:HGNC:23747]
#INFO:	QUERY:	ENSG00000004809		SLC22A16	solute carrier family 22 member 16 [Source:HGNC Symbol;Acc:HGNC:20302]
#INFO:	QUERY:	ENSG00000077097		TOP2B	DNA topoisomerase II beta [Source:HGNC Symbol;Acc:HGNC:11990]
#INFO:	QUERY:	ENSG00000102393		GLA	galactosidase alpha [Source:HGNC Symbol;Acc:HGNC:4296]
#INFO:	QUERY:	ENSG00000196576		PLXNB2	plexin B2 [Source:HGNC Symbol;Acc:HGNC:9104]
#INFO:	QUERY:	ENSG00000076258		FMO4	flavin containing monooxygenase 4 [Source:HGNC Symbol;Acc:HGNC:3772]
#INFO:	QUERY:	ENSG00000205268		PDE7A	phosphodiesterase 7A [Source:HGNC Symbol;Acc:HGNC:8791]
#INFO:	QUERY:	ENSG00000205133		TRIQK	triple QxxK/R motif containing [Source:HGNC Symbol;Acc:HGNC:27828]
#INFO:	QUERY:	ENSG00000154822		PLCL2	phospholipase C like 2 [Source:HGNC Symbol;Acc:HGNC:9064]
#INFO:	QUERY:	ENSG00000104765		BNIP3L	BCL2 interacting protein 3 like [Source:HGNC Symbol;Acc:HGNC:1085]
#INFO:	QUERY:	ENSG00000126653		NSRP1	nuclear speckle splicing regulatory protein 1 [Source:HGNC Symbol;Acc:HGNC:25305]
#INFO:	QUERY:	ENSG00000197223		C1D	C1D nuclear receptor corepressor [Source:HGNC Symbol;Acc:HGNC:29911]
#INFO:	QUERY:	ENSG00000197226		TBC1D9B	TBC1 domain family member 9B [Source:HGNC Symbol;Acc:HGNC:29097]
#INFO:	QUERY:	ENSG00000107581		EIF3A	eukaryotic translation initiation factor 3 subunit A [Source:HGNC Symbol;Acc:HGNC:3271]
#INFO:	QUERY:	ENSG00000216490		IFI30	IFI30, lysosomal thiol reductase [Source:HGNC Symbol;Acc:HGNC:5398]
#INFO:	QUERY:	ENSG00000120539		MASTL	microtubule associated serine/threonine kinase like [Source:HGNC Symbol;Acc:HGNC:19042]
#INFO:	QUERY:	ENSG00000100284		TOM1	target of myb1 membrane trafficking protein [Source:HGNC Symbol;Acc:HGNC:11982]
#INFO:	QUERY:	ENSG00000170275		CRTAP	cartilage associated protein [Source:HGNC Symbol;Acc:HGNC:2379]
#INFO:	QUERY:	ENSG00000100281		HMGXB4	HMG-box containing 4 [Source:HGNC Symbol;Acc:HGNC:5003]
#INFO:	QUERY:	ENSG00000181090		EHMT1	euchromatic histone lysine methyltransferase 1 [Source:HGNC Symbol;Acc:HGNC:24650]
#INFO:	QUERY:	ENSG00000184226		PCDH9	protocadherin 9 [Source:HGNC Symbol;Acc:HGNC:8661]
#INFO:	QUERY:	ENSG00000146918		NCAPG2	non-SMC condensin II complex subunit G2 [Source:HGNC Symbol;Acc:HGNC:21904]
#INFO:	QUERY:	ENSG00000067248		DHX29	DExH-box helicase 29 [Source:HGNC Symbol;Acc:HGNC:15815]
#INFO:	QUERY:	ENSG00000143401		ANP32E	acidic nuclear phosphoprotein 32 family member E [Source:HGNC Symbol;Acc:HGNC:16673]
#INFO:	QUERY:	ENSG00000174197		MGA	MGA, MAX dimerization protein [Source:HGNC Symbol;Acc:HGNC:14010]
#INFO:	QUERY:	ENSG00000121390		PSPC1	paraspeckle component 1 [Source:HGNC Symbol;Acc:HGNC:20320]
#INFO:	QUERY:	ENSG00000228340		MIR646HG	MIR646 host gene [Source:HGNC Symbol;Acc:HGNC:27659]
#INFO:	QUERY:	ENSG00000164347		GFM2	G elongation factor mitochondrial 2 [Source:HGNC Symbol;Acc:HGNC:29682]
#INFO:	QUERY:	ENSG00000182511		FES	FES proto-oncogene, tyrosine kinase [Source:HGNC Symbol;Acc:HGNC:3657]
#INFO:	QUERY:	ENSG00000106723		SPIN1	spindlin 1 [Source:HGNC Symbol;Acc:HGNC:11243]
#INFO:	QUERY:	ENSG00000160336		ZNF761	zinc finger protein 761 [Source:HGNC Symbol;Acc:HGNC:23179]
#INFO:	QUERY:	ENSG00000112851		ERBIN	erbb2 interacting protein [Source:HGNC Symbol;Acc:HGNC:15842]
#INFO:	QUERY:	ENSG00000246203		AL353807.3	N/A
#INFO:	QUERY:	ENSG00000198624		CCDC69	coiled-coil domain containing 69 [Source:HGNC Symbol;Acc:HGNC:24487]
#INFO:	QUERY:	ENSG00000198625		MDM4	MDM4, p53 regulator [Source:HGNC Symbol;Acc:HGNC:6974]
#INFO:	QUERY:	ENSG00000100600		LGMN	legumain [Source:HGNC Symbol;Acc:HGNC:9472]
#INFO:	QUERY:	ENSG00000044115		CTNNA1	catenin alpha 1 [Source:HGNC Symbol;Acc:HGNC:2509]
#INFO:	QUERY:	ENSG00000155229		MMS19	MMS19 homolog, cytosolic iron-sulfur assembly component [Source:HGNC Symbol;Acc:HGNC:13824]
#INFO:	QUERY:	ENSG00000170653		ATF7	activating transcription factor 7 [Source:HGNC Symbol;Acc:HGNC:792]
#INFO:	QUERY:	ENSG00000170876		TMEM43	transmembrane protein 43 [Source:HGNC Symbol;Acc:HGNC:28472]
#INFO:	QUERY:	ENSG00000129128		SPCS3	signal peptidase complex subunit 3 [Source:HGNC Symbol;Acc:HGNC:26212]
#INFO:	QUERY:	ENSG00000120158		RCL1	RNA terminal phosphate cyclase like 1 [Source:HGNC Symbol;Acc:HGNC:17687]
#INFO:	QUERY:	ENSG00000125454		SLC25A19	solute carrier family 25 member 19 [Source:HGNC Symbol;Acc:HGNC:14409]
#INFO:	QUERY:	ENSG00000106299		WASL	Wiskott-Aldrich syndrome like [Source:HGNC Symbol;Acc:HGNC:12735]
#INFO:	QUERY:	ENSG00000230021		AL669831.3	N/A
#INFO:	QUERY:	ENSG00000017483		SLC38A5	solute carrier family 38 member 5 [Source:HGNC Symbol;Acc:HGNC:18070]
#INFO:	QUERY:	ENSG00000204482		LST1	leukocyte specific transcript 1 [Source:HGNC Symbol;Acc:HGNC:14189]
#INFO:	QUERY:	ENSG00000111540		RAB5B	RAB5B, member RAS oncogene family [Source:HGNC Symbol;Acc:HGNC:9784]
#INFO:	QUERY:	ENSG00000117262		GPR89A	G protein-coupled receptor 89A [Source:HGNC Symbol;Acc:HGNC:31984]
#INFO:	QUERY:	ENSG00000107833		NPM3	nucleophosmin/nucleoplasmin 3 [Source:HGNC Symbol;Acc:HGNC:7931]
#INFO:	QUERY:	ENSG00000087263		OGFOD1	2-oxoglutarate and iron dependent oxygenase domain containing 1 [Source:HGNC Symbol;Acc:HGNC:25585]
#INFO:	QUERY:	ENSG00000166825		ANPEP	alanyl aminopeptidase, membrane [Source:HGNC Symbol;Acc:HGNC:500]
#INFO:	QUERY:	ENSG00000185222		TCEAL9	transcription elongation factor A like 9 [Source:HGNC Symbol;Acc:HGNC:30084]
#INFO:	QUERY:	ENSG00000227057		WDR46	WD repeat domain 46 [Source:HGNC Symbol;Acc:HGNC:13923]
#INFO:	QUERY:	ENSG00000156697		UTP14A	UTP14A, small subunit processome component [Source:HGNC Symbol;Acc:HGNC:10665]
#INFO:	QUERY:	ENSG00000261740		BOLA2-SMG1P6	BOLA2-SMG1P6 readthrough [Source:HGNC Symbol;Acc:HGNC:53563]
#INFO:	QUERY:	ENSG00000087269		NOP14	NOP14 nucleolar protein [Source:HGNC Symbol;Acc:HGNC:16821]
#INFO:	QUERY:	ENSG00000121957		GPSM2	G protein signaling modulator 2 [Source:HGNC Symbol;Acc:HGNC:29501]
#INFO:	QUERY:	ENSG00000134900		TPP2	tripeptidyl peptidase 2 [Source:HGNC Symbol;Acc:HGNC:12016]
#INFO:	QUERY:	ENSG00000005436		GCFC2	GC-rich sequence DNA-binding factor 2 [Source:HGNC Symbol;Acc:HGNC:1317]
#INFO:	QUERY:	ENSG00000134444		KIAA1468	KIAA1468 [Source:HGNC Symbol;Acc:HGNC:29289]
#INFO:	QUERY:	ENSG00000169379		ARL13B	ADP ribosylation factor like GTPase 13B [Source:HGNC Symbol;Acc:HGNC:25419]
#INFO:	QUERY:	ENSG00000198453		ZNF568	zinc finger protein 568 [Source:HGNC Symbol;Acc:HGNC:25392]
#INFO:	QUERY:	ENSG00000198198		SZT2	SZT2, KICSTOR complex subunit [Source:HGNC Symbol;Acc:HGNC:29040]
#INFO:	QUERY:	ENSG00000064115		TM7SF3	transmembrane 7 superfamily member 3 [Source:HGNC Symbol;Acc:HGNC:23049]
#INFO:	QUERY:	ENSG00000144218		AFF3	AF4/FMR2 family member 3 [Source:HGNC Symbol;Acc:HGNC:6473]
#INFO:	QUERY:	ENSG00000106610		STAG3L4	stromal antigen 3-like 4 (pseudogene) [Source:HGNC Symbol;Acc:HGNC:33887]
#INFO:	QUERY:	ENSG00000169371		SNUPN	snurportin 1 [Source:HGNC Symbol;Acc:HGNC:14245]
#INFO:	QUERY:	ENSG00000161888		SPC24	SPC24, NDC80 kinetochore complex component [Source:HGNC Symbol;Acc:HGNC:26913]
#INFO:	QUERY:	ENSG00000165169		DYNLT3	dynein light chain Tctex-type 3 [Source:HGNC Symbol;Acc:HGNC:11694]
#INFO:	QUERY:	ENSG00000284719		AL033527.5	N/A
#INFO:	QUERY:	ENSG00000124074		ENKD1	enkurin domain containing 1 [Source:HGNC Symbol;Acc:HGNC:25246]
#INFO:	QUERY:	ENSG00000128039		SRD5A3	steroid 5 alpha-reductase 3 [Source:HGNC Symbol;Acc:HGNC:25812]
#INFO:	QUERY:	ENSG00000110497		AMBRA1	autophagy and beclin 1 regulator 1 [Source:HGNC Symbol;Acc:HGNC:25990]
#INFO:	QUERY:	ENSG00000248333		CDK11B	cyclin dependent kinase 11B [Source:HGNC Symbol;Acc:HGNC:1729]
#INFO:	QUERY:	ENSG00000068831		RASGRP2	RAS guanyl releasing protein 2 [Source:HGNC Symbol;Acc:HGNC:9879]
#INFO:	QUERY:	ENSG00000111728		ST8SIA1	ST8 alpha-N-acetyl-neuraminide alpha-2,8-sialyltransferase 1 [Source:HGNC Symbol;Acc:HGNC:10869]
#INFO:	QUERY:	ENSG00000107560		RAB11FIP2	RAB11 family interacting protein 2 [Source:HGNC Symbol;Acc:HGNC:29152]
#INFO:	QUERY:	ENSG00000131473		ACLY	ATP citrate lyase [Source:HGNC Symbol;Acc:HGNC:115]
#INFO:	QUERY:	ENSG00000130177		CDC16	cell division cycle 16 [Source:HGNC Symbol;Acc:HGNC:1720]
#INFO:	QUERY:	ENSG00000102738		MRPS31	mitochondrial ribosomal protein S31 [Source:HGNC Symbol;Acc:HGNC:16632]
#INFO:	QUERY:	ENSG00000078142		PIK3C3	phosphatidylinositol 3-kinase catalytic subunit type 3 [Source:HGNC Symbol;Acc:HGNC:8974]
#INFO:	QUERY:	ENSG00000166333		ILK	integrin linked kinase [Source:HGNC Symbol;Acc:HGNC:6040]
#INFO:	QUERY:	ENSG00000111725		PRKAB1	protein kinase AMP-activated non-catalytic subunit beta 1 [Source:HGNC Symbol;Acc:HGNC:9378]
#INFO:	QUERY:	ENSG00000141127		PRPSAP2	phosphoribosyl pyrophosphate synthetase associated protein 2 [Source:HGNC Symbol;Acc:HGNC:9467]
#INFO:	QUERY:	ENSG00000268516		AC020915.3	N/A
#INFO:	QUERY:	ENSG00000103489		XYLT1	xylosyltransferase 1 [Source:HGNC Symbol;Acc:HGNC:15516]
#INFO:	QUERY:	ENSG00000239653		PSMD6-AS2	PSMD6 antisense RNA 2 [Source:HGNC Symbol;Acc:HGNC:44125]
#INFO:	QUERY:	ENSG00000171051		FPR1	formyl peptide receptor 1 [Source:HGNC Symbol;Acc:HGNC:3826]
#INFO:	QUERY:	ENSG00000234456		MAGI2-AS3	MAGI2 antisense RNA 3 [Source:HGNC Symbol;Acc:HGNC:40862]
#INFO:	QUERY:	ENSG00000281383		FP671120.4	N/A
#INFO:	QUERY:	ENSG00000269243		AC008894.2	N/A
#INFO:	QUERY:	ENSG00000170502		NUDT9	nudix hydrolase 9 [Source:HGNC Symbol;Acc:HGNC:8056]
#INFO:	QUERY:	ENSG00000007202		KIAA0100	KIAA0100 [Source:HGNC Symbol;Acc:HGNC:28960]
#INFO:	QUERY:	ENSG00000076928		ARHGEF1	Rho guanine nucleotide exchange factor 1 [Source:HGNC Symbol;Acc:HGNC:681]
#INFO:	QUERY:	ENSG00000143337		TOR1AIP1	torsin 1A interacting protein 1 [Source:HGNC Symbol;Acc:HGNC:29456]
#INFO:	QUERY:	ENSG00000100731		PCNX1	pecanex homolog 1 [Source:HGNC Symbol;Acc:HGNC:19740]
#INFO:	QUERY:	ENSG00000166747		AP1G1	adaptor related protein complex 1 subunit gamma 1 [Source:HGNC Symbol;Acc:HGNC:555]
#INFO:	QUERY:	ENSG00000247556		OIP5-AS1	OIP5 antisense RNA 1 [Source:HGNC Symbol;Acc:HGNC:43563]
#INFO:	QUERY:	ENSG00000134369		NAV1	neuron navigator 1 [Source:HGNC Symbol;Acc:HGNC:15989]
#INFO:	QUERY:	ENSG00000213614		HEXA	hexosaminidase subunit alpha [Source:HGNC Symbol;Acc:HGNC:4878]
#INFO:	QUERY:	ENSG00000189241		TSPYL1	TSPY like 1 [Source:HGNC Symbol;Acc:HGNC:12382]
#INFO:	QUERY:	ENSG00000171453		POLR1C	RNA polymerase I and III subunit C [Source:HGNC Symbol;Acc:HGNC:20194]
#INFO:	QUERY:	ENSG00000106052		TAX1BP1	Tax1 binding protein 1 [Source:HGNC Symbol;Acc:HGNC:11575]
#INFO:	QUERY:	ENSG00000111832		RWDD1	RWD domain containing 1 [Source:HGNC Symbol;Acc:HGNC:20993]
#INFO:	QUERY:	ENSG00000160446		ZDHHC12	zinc finger DHHC-type containing 12 [Source:HGNC Symbol;Acc:HGNC:19159]
#INFO:	QUERY:	ENSG00000160445		ZER1	zyg-11 related cell cycle regulator [Source:HGNC Symbol;Acc:HGNC:30960]
#INFO:	QUERY:	ENSG00000080345		RIF1	replication timing regulatory factor 1 [Source:HGNC Symbol;Acc:HGNC:23207]
#INFO:	QUERY:	ENSG00000130175		PRKCSH	protein kinase C substrate 80K-H [Source:HGNC Symbol;Acc:HGNC:9411]
#INFO:	QUERY:	ENSG00000102230		PCYT1B	phosphate cytidylyltransferase 1, choline, beta [Source:HGNC Symbol;Acc:HGNC:8755]
#INFO:	QUERY:	ENSG00000247774		PCED1B-AS1	PCED1B antisense RNA 1 [Source:HGNC Symbol;Acc:HGNC:44166]
#INFO:	QUERY:	ENSG00000167460		TPM4	tropomyosin 4 [Source:HGNC Symbol;Acc:HGNC:12013]
#INFO:	QUERY:	ENSG00000167461		RAB8A	RAB8A, member RAS oncogene family [Source:HGNC Symbol;Acc:HGNC:7007]
#INFO:	QUERY:	ENSG00000125970		RALY	RALY heterogeneous nuclear ribonucleoprotein [Source:HGNC Symbol;Acc:HGNC:15921]
#INFO:	QUERY:	ENSG00000177463		NR2C2	nuclear receptor subfamily 2 group C member 2 [Source:HGNC Symbol;Acc:HGNC:7972]
#INFO:	QUERY:	ENSG00000141759		TXNL4A	thioredoxin like 4A [Source:HGNC Symbol;Acc:HGNC:30551]
#INFO:	QUERY:	ENSG00000177469		CAVIN1	caveolae associated protein 1 [Source:HGNC Symbol;Acc:HGNC:9688]
#INFO:	QUERY:	ENSG00000162813		BPNT1	3'(2'), 5'-bisphosphate nucleotidase 1 [Source:HGNC Symbol;Acc:HGNC:1096]
#INFO:	QUERY:	ENSG00000163818		LZTFL1	leucine zipper transcription factor like 1 [Source:HGNC Symbol;Acc:HGNC:6741]
#INFO:	QUERY:	ENSG00000179119		SPTY2D1	SPT2 chromatin protein domain containing 1 [Source:HGNC Symbol;Acc:HGNC:26818]
#INFO:	QUERY:	ENSG00000087087		SRRT	serrate, RNA effector molecule [Source:HGNC Symbol;Acc:HGNC:24101]
#INFO:	QUERY:	ENSG00000099783		HNRNPM	heterogeneous nuclear ribonucleoprotein M [Source:HGNC Symbol;Acc:HGNC:5046]
#INFO:	QUERY:	ENSG00000119383		PTPA	protein phosphatase 2 phosphatase activator [Source:HGNC Symbol;Acc:HGNC:9308]
#INFO:	QUERY:	ENSG00000163811		WDR43	WD repeat domain 43 [Source:HGNC Symbol;Acc:HGNC:28945]
#INFO:	QUERY:	ENSG00000135315		CEP162	centrosomal protein 162 [Source:HGNC Symbol;Acc:HGNC:21107]
#INFO:	QUERY:	ENSG00000135317		SNX14	sorting nexin 14 [Source:HGNC Symbol;Acc:HGNC:14977]
#INFO:	QUERY:	ENSG00000135316		SYNCRIP	synaptotagmin binding cytoplasmic RNA interacting protein [Source:HGNC Symbol;Acc:HGNC:16918]
#INFO:	QUERY:	ENSG00000187735		TCEA1	transcription elongation factor A1 [Source:HGNC Symbol;Acc:HGNC:11612]
#INFO:	QUERY:	ENSG00000167004		PDIA3	protein disulfide isomerase family A member 3 [Source:HGNC Symbol;Acc:HGNC:4606]
#INFO:	QUERY:	ENSG00000123636		BAZ2B	bromodomain adjacent to zinc finger domain 2B [Source:HGNC Symbol;Acc:HGNC:963]
#INFO:	QUERY:	ENSG00000143751		SDE2	SDE2 telomere maintenance homolog [Source:HGNC Symbol;Acc:HGNC:26643]
#INFO:	QUERY:	ENSG00000134152		KATNBL1	katanin regulatory subunit B1 like 1 [Source:HGNC Symbol;Acc:HGNC:26199]
#INFO:	QUERY:	ENSG00000221963		APOL6	apolipoprotein L6 [Source:HGNC Symbol;Acc:HGNC:14870]
#INFO:	QUERY:	ENSG00000182362		YBEY	ybeY metalloendoribonuclease [Source:HGNC Symbol;Acc:HGNC:1299]
#INFO:	QUERY:	ENSG00000105778		AVL9	AVL9 cell migration associated [Source:HGNC Symbol;Acc:HGNC:28994]
#INFO:	QUERY:	ENSG00000221968		FADS3	fatty acid desaturase 3 [Source:HGNC Symbol;Acc:HGNC:3576]
#INFO:	QUERY:	ENSG00000087157		PGS1	phosphatidylglycerophosphate synthase 1 [Source:HGNC Symbol;Acc:HGNC:30029]
#INFO:	QUERY:	ENSG00000038382		TRIO	trio Rho guanine nucleotide exchange factor [Source:HGNC Symbol;Acc:HGNC:12303]
#INFO:	QUERY:	ENSG00000183137		CEP57L1	centrosomal protein 57 like 1 [Source:HGNC Symbol;Acc:HGNC:21561]
#INFO:	QUERY:	ENSG00000141873		SLC39A3	solute carrier family 39 member 3 [Source:HGNC Symbol;Acc:HGNC:17128]
#INFO:	QUERY:	ENSG00000110844		PRPF40B	pre-mRNA processing factor 40 homolog B [Source:HGNC Symbol;Acc:HGNC:25031]
#INFO:	QUERY:	ENSG00000214046		SMIM7	small integral membrane protein 7 [Source:HGNC Symbol;Acc:HGNC:28419]
#INFO:	QUERY:	ENSG00000119760		SUPT7L	SPT7 like, STAGA complex gamma subunit [Source:HGNC Symbol;Acc:HGNC:30632]
#INFO:	QUERY:	ENSG00000103342		GSPT1	G1 to S phase transition 1 [Source:HGNC Symbol;Acc:HGNC:4621]
#INFO:	QUERY:	ENSG00000180104		EXOC3	exocyst complex component 3 [Source:HGNC Symbol;Acc:HGNC:30378]
#INFO:	QUERY:	ENSG00000250462		LRRC37BP1	leucine rich repeat containing 37B pseudogene 1 [Source:HGNC Symbol;Acc:HGNC:25390]
#INFO:	QUERY:	ENSG00000019995		ZRANB1	zinc finger RANBP2-type containing 1 [Source:HGNC Symbol;Acc:HGNC:18224]
#INFO:	QUERY:	ENSG00000088205		DDX18	DEAD-box helicase 18 [Source:HGNC Symbol;Acc:HGNC:2741]
#INFO:	QUERY:	ENSG00000103274		NUBP1	nucleotide binding protein 1 [Source:HGNC Symbol;Acc:HGNC:8041]
#INFO:	QUERY:	ENSG00000205664		BX890604.1	N/A
#INFO:	QUERY:	ENSG00000078369		GNB1	G protein subunit beta 1 [Source:HGNC Symbol;Acc:HGNC:4396]
#INFO:	QUERY:	ENSG00000181450		ZNF678	zinc finger protein 678 [Source:HGNC Symbol;Acc:HGNC:28652]
#INFO:	QUERY:	ENSG00000176208		ATAD5	ATPase family, AAA domain containing 5 [Source:HGNC Symbol;Acc:HGNC:25752]
#INFO:	QUERY:	ENSG00000163785		RYK	receptor-like tyrosine kinase [Source:HGNC Symbol;Acc:HGNC:10481]
#INFO:	QUERY:	ENSG00000105393		BABAM1	BRISC and BRCA1 A complex member 1 [Source:HGNC Symbol;Acc:HGNC:25008]
#INFO:	QUERY:	ENSG00000132256		TRIM5	tripartite motif containing 5 [Source:HGNC Symbol;Acc:HGNC:16276]
#INFO:	QUERY:	ENSG00000105397		TYK2	tyrosine kinase 2 [Source:HGNC Symbol;Acc:HGNC:12440]
#INFO:	QUERY:	ENSG00000163961		RNF168	ring finger protein 168 [Source:HGNC Symbol;Acc:HGNC:26661]
#INFO:	QUERY:	ENSG00000163960		UBXN7	UBX domain protein 7 [Source:HGNC Symbol;Acc:HGNC:29119]
#INFO:	QUERY:	ENSG00000108854		SMURF2	SMAD specific E3 ubiquitin protein ligase 2 [Source:HGNC Symbol;Acc:HGNC:16809]
#INFO:	QUERY:	ENSG00000167261		DPEP2	dipeptidase 2 [Source:HGNC Symbol;Acc:HGNC:23028]
#INFO:	QUERY:	ENSG00000147050		KDM6A	lysine demethylase 6A [Source:HGNC Symbol;Acc:HGNC:12637]
#INFO:	QUERY:	ENSG00000182197		EXT1	exostosin glycosyltransferase 1 [Source:HGNC Symbol;Acc:HGNC:3512]
#INFO:	QUERY:	ENSG00000182196		ARL6IP4	ADP ribosylation factor like GTPase 6 interacting protein 4 [Source:HGNC Symbol;Acc:HGNC:18076]
#INFO:	QUERY:	ENSG00000245937		LINC01184	long intergenic non-protein coding RNA 1184 [Source:HGNC Symbol;Acc:HGNC:49565]
#INFO:	QUERY:	ENSG00000138641		HERC3	HECT and RLD domain containing E3 ubiquitin protein ligase 3 [Source:HGNC Symbol;Acc:HGNC:4876]
#INFO:	QUERY:	ENSG00000138642		HERC6	HECT and RLD domain containing E3 ubiquitin protein ligase family member 6 [Source:HGNC Symbol;Acc:HGNC:26072]
#INFO:	QUERY:	ENSG00000144566		RAB5A	RAB5A, member RAS oncogene family [Source:HGNC Symbol;Acc:HGNC:9783]
#INFO:	QUERY:	ENSG00000144567		RETREG2	reticulophagy regulator family member 2 [Source:HGNC Symbol;Acc:HGNC:28450]
#INFO:	QUERY:	ENSG00000003056		M6PR	mannose-6-phosphate receptor, cation dependent [Source:HGNC Symbol;Acc:HGNC:6752]
#INFO:	QUERY:	ENSG00000119541		VPS4B	vacuolar protein sorting 4 homolog B [Source:HGNC Symbol;Acc:HGNC:10895]
#INFO:	QUERY:	ENSG00000213889		PPM1N	protein phosphatase, Mg2+/Mn2+ dependent 1N (putative) [Source:HGNC Symbol;Acc:HGNC:26845]
#INFO:	QUERY:	ENSG00000149541		B3GAT3	beta-1,3-glucuronyltransferase 3 [Source:HGNC Symbol;Acc:HGNC:923]
#INFO:	QUERY:	ENSG00000115286		NDUFS7	NADH:ubiquinone oxidoreductase core subunit S7 [Source:HGNC Symbol;Acc:HGNC:7714]
#INFO:	QUERY:	ENSG00000188917		TRMT2B	tRNA methyltransferase 2 homolog B [Source:HGNC Symbol;Acc:HGNC:25748]
#INFO:	QUERY:	ENSG00000005189		REXO5	RNA exonuclease 5 [Source:HGNC Symbol;Acc:HGNC:24661]
#INFO:	QUERY:	ENSG00000163939		PBRM1	polybromo 1 [Source:HGNC Symbol;Acc:HGNC:30064]
#INFO:	QUERY:	ENSG00000108100		CCNY	cyclin Y [Source:HGNC Symbol;Acc:HGNC:23354]
#INFO:	QUERY:	ENSG00000105379		ETFB	electron transfer flavoprotein subunit beta [Source:HGNC Symbol;Acc:HGNC:3482]
#INFO:	QUERY:	ENSG00000261832		AC138894.1	N/A
#INFO:	QUERY:	ENSG00000109323		MANBA	mannosidase beta [Source:HGNC Symbol;Acc:HGNC:6831]
#INFO:	QUERY:	ENSG00000109321		AREG	amphiregulin [Source:HGNC Symbol;Acc:HGNC:651]
#INFO:	QUERY:	ENSG00000109320		NFKB1	nuclear factor kappa B subunit 1 [Source:HGNC Symbol;Acc:HGNC:7794]
#INFO:	QUERY:	ENSG00000034677		RNF19A	ring finger protein 19A, RBR E3 ubiquitin protein ligase [Source:HGNC Symbol;Acc:HGNC:13432]
#INFO:	QUERY:	ENSG00000157036		EXOG	exo/endonuclease G [Source:HGNC Symbol;Acc:HGNC:3347]
#INFO:	QUERY:	ENSG00000127914		AKAP9	A-kinase anchoring protein 9 [Source:HGNC Symbol;Acc:HGNC:379]
#INFO:	QUERY:	ENSG00000142039		CCDC97	coiled-coil domain containing 97 [Source:HGNC Symbol;Acc:HGNC:28289]
#INFO:	QUERY:	ENSG00000141279		NPEPPS	aminopeptidase puromycin sensitive [Source:HGNC Symbol;Acc:HGNC:7900]
#INFO:	QUERY:	ENSG00000086712		TXLNG	taxilin gamma [Source:HGNC Symbol;Acc:HGNC:18578]
#INFO:	QUERY:	ENSG00000108588		CCDC47	coiled-coil domain containing 47 [Source:HGNC Symbol;Acc:HGNC:24856]
#INFO:	QUERY:	ENSG00000166199		ALKBH3	alkB homolog 3, alpha-ketoglutaratedependent dioxygenase [Source:HGNC Symbol;Acc:HGNC:30141]
#INFO:	QUERY:	ENSG00000118707		TGIF2	TGFB induced factor homeobox 2 [Source:HGNC Symbol;Acc:HGNC:15764]
#INFO:	QUERY:	ENSG00000184277		TM2D3	TM2 domain containing 3 [Source:HGNC Symbol;Acc:HGNC:24128]
#INFO:	QUERY:	ENSG00000003436		TFPI	tissue factor pathway inhibitor [Source:HGNC Symbol;Acc:HGNC:11760]
#INFO:	QUERY:	ENSG00000166197		NOLC1	nucleolar and coiled-body phosphoprotein 1 [Source:HGNC Symbol;Acc:HGNC:15608]
#INFO:	QUERY:	ENSG00000108587		GOSR1	golgi SNAP receptor complex member 1 [Source:HGNC Symbol;Acc:HGNC:4430]
#INFO:	QUERY:	ENSG00000005302		MSL3	MSL complex subunit 3 [Source:HGNC Symbol;Acc:HGNC:7370]
#INFO:	QUERY:	ENSG00000074201		CLNS1A	chloride nucleotide-sensitive channel 1A [Source:HGNC Symbol;Acc:HGNC:2080]
#INFO:	QUERY:	ENSG00000115756		HPCAL1	hippocalcin like 1 [Source:HGNC Symbol;Acc:HGNC:5145]
#INFO:	QUERY:	ENSG00000245849		RAD51-AS1	RAD51 antisense RNA 1 (head to head) [Source:HGNC Symbol;Acc:HGNC:48621]
#INFO:	QUERY:	ENSG00000141298		SSH2	slingshot protein phosphatase 2 [Source:HGNC Symbol;Acc:HGNC:30580]
#INFO:	QUERY:	ENSG00000164919		COX6C	cytochrome c oxidase subunit 6C [Source:HGNC Symbol;Acc:HGNC:2285]
#INFO:	QUERY:	ENSG00000135446		CDK4	cyclin dependent kinase 4 [Source:HGNC Symbol;Acc:HGNC:1773]
#INFO:	QUERY:	ENSG00000141293		SKAP1	src kinase associated phosphoprotein 1 [Source:HGNC Symbol;Acc:HGNC:15605]
#INFO:	QUERY:	ENSG00000073969		NSF	N-ethylmaleimide sensitive factor, vesicle fusing ATPase [Source:HGNC Symbol;Acc:HGNC:8016]
#INFO:	QUERY:	ENSG00000063244		U2AF2	U2 small nuclear RNA auxiliary factor 2 [Source:HGNC Symbol;Acc:HGNC:23156]
#INFO:	QUERY:	ENSG00000180198		RCC1	regulator of chromosome condensation 1 [Source:HGNC Symbol;Acc:HGNC:1913]
#INFO:	QUERY:	ENSG00000283674		AC068587.4	N/A
#INFO:	QUERY:	ENSG00000221988		PPT2	palmitoyl-protein thioesterase 2 [Source:HGNC Symbol;Acc:HGNC:9326]
#INFO:	QUERY:	ENSG00000077312		SNRPA	small nuclear ribonucleoprotein polypeptide A [Source:HGNC Symbol;Acc:HGNC:11151]
#INFO:	QUERY:	ENSG00000188825		LINC00910	long intergenic non-protein coding RNA 910 [Source:HGNC Symbol;Acc:HGNC:44361]
#INFO:	QUERY:	ENSG00000154102		C16ORF74	chromosome 16 open reading frame 74 [Source:HGNC Symbol;Acc:HGNC:23362]
#INFO:	QUERY:	ENSG00000108039		XPNPEP1	X-prolyl aminopeptidase 1 [Source:HGNC Symbol;Acc:HGNC:12822]
#INFO:	QUERY:	ENSG00000165055		METTL2B	methyltransferase like 2B [Source:HGNC Symbol;Acc:HGNC:18272]
#INFO:	QUERY:	ENSG00000122417		ODF2L	outer dense fiber of sperm tails 2 like [Source:HGNC Symbol;Acc:HGNC:29225]
#INFO:	QUERY:	ENSG00000173614		NMNAT1	nicotinamide nucleotide adenylyltransferase 1 [Source:HGNC Symbol;Acc:HGNC:17877]
#INFO:	QUERY:	ENSG00000119013		NDUFB3	NADH:ubiquinone oxidoreductase subunit B3 [Source:HGNC Symbol;Acc:HGNC:7698]
#INFO:	QUERY:	ENSG00000136152		COG3	component of oligomeric golgi complex 3 [Source:HGNC Symbol;Acc:HGNC:18619]
#INFO:	QUERY:	ENSG00000186468		RPS23	ribosomal protein S23 [Source:HGNC Symbol;Acc:HGNC:10410]
#INFO:	QUERY:	ENSG00000187446		CHP1	calcineurin like EF-hand protein 1 [Source:HGNC Symbol;Acc:HGNC:17433]
#INFO:	QUERY:	ENSG00000136156		ITM2B	integral membrane protein 2B [Source:HGNC Symbol;Acc:HGNC:6174]
#INFO:	QUERY:	ENSG00000112576		CCND3	cyclin D3 [Source:HGNC Symbol;Acc:HGNC:1585]
#INFO:	QUERY:	ENSG00000196743		GM2A	GM2 ganglioside activator [Source:HGNC Symbol;Acc:HGNC:4367]
#INFO:	QUERY:	ENSG00000186660		ZFP91	ZFP91 zinc finger protein [Source:HGNC Symbol;Acc:HGNC:14983]
#INFO:	QUERY:	ENSG00000196295		AC005154.1	N/A
#INFO:	QUERY:	ENSG00000119943		PYROXD2	pyridine nucleotide-disulphide oxidoreductase domain 2 [Source:HGNC Symbol;Acc:HGNC:23517]
#INFO:	QUERY:	ENSG00000173166		RAPH1	Ras association (RalGDS/AF-6) and pleckstrin homology domains 1 [Source:HGNC Symbol;Acc:HGNC:14436]
#INFO:	QUERY:	ENSG00000137207		YIPF3	Yip1 domain family member 3 [Source:HGNC Symbol;Acc:HGNC:21023]
#INFO:	QUERY:	ENSG00000233070		ZFY-AS1	ZFY antisense RNA 1 [Source:HGNC Symbol;Acc:HGNC:38798]
#INFO:	QUERY:	ENSG00000100479		POLE2	DNA polymerase epsilon 2, accessory subunit [Source:HGNC Symbol;Acc:HGNC:9178]
#INFO:	QUERY:	ENSG00000090273		NUDC	nuclear distribution C, dynein complex regulator [Source:HGNC Symbol;Acc:HGNC:8045]
#INFO:	QUERY:	ENSG00000138468		SENP7	SUMO specific peptidase 7 [Source:HGNC Symbol;Acc:HGNC:30402]
#INFO:	QUERY:	ENSG00000055118		KCNH2	potassium voltage-gated channel subfamily H member 2 [Source:HGNC Symbol;Acc:HGNC:6251]
#INFO:	QUERY:	ENSG00000172965		MIR4435-2HG	MIR4435-2 host gene [Source:HGNC Symbol;Acc:HGNC:35163]
#INFO:	QUERY:	ENSG00000165511		C10ORF25	chromosome 10 open reading frame 25 [Source:HGNC Symbol;Acc:HGNC:23509]
#INFO:	QUERY:	ENSG00000170889		RPS9	ribosomal protein S9 [Source:HGNC Symbol;Acc:HGNC:10442]
#INFO:	QUERY:	ENSG00000184178		SCFD2	sec1 family domain containing 2 [Source:HGNC Symbol;Acc:HGNC:30676]
#INFO:	QUERY:	ENSG00000144746		ARL6IP5	ADP ribosylation factor like GTPase 6 interacting protein 5 [Source:HGNC Symbol;Acc:HGNC:16937]
#INFO:	QUERY:	ENSG00000170734		POLH	DNA polymerase eta [Source:HGNC Symbol;Acc:HGNC:9181]
#INFO:	QUERY:	ENSG00000135114		OASL	2'-5'-oligoadenylate synthetase like [Source:HGNC Symbol;Acc:HGNC:8090]
#INFO:	QUERY:	ENSG00000121542		SEC22A	SEC22 homolog A, vesicle trafficking protein [Source:HGNC Symbol;Acc:HGNC:20260]
#INFO:	QUERY:	ENSG00000126247		CAPNS1	calpain small subunit 1 [Source:HGNC Symbol;Acc:HGNC:1481]
#INFO:	QUERY:	ENSG00000068097		HEATR6	HEAT repeat containing 6 [Source:HGNC Symbol;Acc:HGNC:24076]
#INFO:	QUERY:	ENSG00000062822		POLD1	DNA polymerase delta 1, catalytic subunit [Source:HGNC Symbol;Acc:HGNC:9175]
#INFO:	QUERY:	ENSG00000112159		MDN1	midasin AAA ATPase 1 [Source:HGNC Symbol;Acc:HGNC:18302]
#INFO:	QUERY:	ENSG00000130826		DKC1	dyskerin pseudouridine synthase 1 [Source:HGNC Symbol;Acc:HGNC:2890]
#INFO:	QUERY:	ENSG00000116120		FARSB	phenylalanyl-tRNA synthetase subunit beta [Source:HGNC Symbol;Acc:HGNC:17800]
#INFO:	QUERY:	ENSG00000139842		CUL4A	cullin 4A [Source:HGNC Symbol;Acc:HGNC:2554]
#INFO:	QUERY:	ENSG00000137845		ADAM10	ADAM metallopeptidase domain 10 [Source:HGNC Symbol;Acc:HGNC:188]
#INFO:	QUERY:	ENSG00000188603		CLN3	CLN3, battenin [Source:HGNC Symbol;Acc:HGNC:2074]
#INFO:	QUERY:	ENSG00000159131		GART	phosphoribosylglycinamide formyltransferase, phosphoribosylglycinamide synthetase, phosphoribosylaminoimidazole synthetase [Source:HGNC Symbol;Acc:HGNC:4163]
#INFO:	QUERY:	ENSG00000198700		IPO9	importin 9 [Source:HGNC Symbol;Acc:HGNC:19425]
#INFO:	QUERY:	ENSG00000130649		CYP2E1	cytochrome P450 family 2 subfamily E member 1 [Source:HGNC Symbol;Acc:HGNC:2631]
#INFO:	QUERY:	ENSG00000214941		ZSWIM7	zinc finger SWIM-type containing 7 [Source:HGNC Symbol;Acc:HGNC:26993]
#INFO:	QUERY:	ENSG00000139193		CD27	CD27 molecule [Source:HGNC Symbol;Acc:HGNC:11922]
#INFO:	QUERY:	ENSG00000130313		PGLS	6-phosphogluconolactonase [Source:HGNC Symbol;Acc:HGNC:8903]
#INFO:	QUERY:	ENSG00000130311		DDA1	DET1 and DDB1 associated 1 [Source:HGNC Symbol;Acc:HGNC:28360]
#INFO:	QUERY:	ENSG00000130640		TUBGCP2	tubulin gamma complex associated protein 2 [Source:HGNC Symbol;Acc:HGNC:18599]
#INFO:	QUERY:	ENSG00000106245		BUD31	BUD31 homolog [Source:HGNC Symbol;Acc:HGNC:29629]
#INFO:	QUERY:	ENSG00000259291		ZNF710-AS1	ZNF710 antisense RNA 1 [Source:HGNC Symbol;Acc:HGNC:53141]
#INFO:	QUERY:	ENSG00000122965		RBM19	RNA binding motif protein 19 [Source:HGNC Symbol;Acc:HGNC:29098]
#INFO:	QUERY:	ENSG00000089127		OAS1	2'-5'-oligoadenylate synthetase 1 [Source:HGNC Symbol;Acc:HGNC:8086]
#INFO:	QUERY:	ENSG00000183741		CBX6	chromobox 6 [Source:HGNC Symbol;Acc:HGNC:1556]
#INFO:	QUERY:	ENSG00000099995		SF3A1	splicing factor 3a subunit 1 [Source:HGNC Symbol;Acc:HGNC:10765]
#INFO:	QUERY:	ENSG00000089123		TASP1	taspase 1 [Source:HGNC Symbol;Acc:HGNC:15859]
#INFO:	QUERY:	ENSG00000158793		NIT1	nitrilase 1 [Source:HGNC Symbol;Acc:HGNC:7828]
#INFO:	QUERY:	ENSG00000120709		FAM53C	family with sequence similarity 53 member C [Source:HGNC Symbol;Acc:HGNC:1336]
#INFO:	QUERY:	ENSG00000154079		SDHAF4	succinate dehydrogenase complex assembly factor 4 [Source:HGNC Symbol;Acc:HGNC:20957]
#INFO:	QUERY:	ENSG00000213654		GPSM3	G protein signaling modulator 3 [Source:HGNC Symbol;Acc:HGNC:13945]
#INFO:	QUERY:	ENSG00000129003		VPS13C	vacuolar protein sorting 13 homolog C [Source:HGNC Symbol;Acc:HGNC:23594]
#INFO:	QUERY:	ENSG00000264058		AC073508.2	N/A
#INFO:	QUERY:	ENSG00000120705		ETF1	eukaryotic translation termination factor 1 [Source:HGNC Symbol;Acc:HGNC:3477]
#INFO:	QUERY:	ENSG00000100077		GRK3	G protein-coupled receptor kinase 3 [Source:HGNC Symbol;Acc:HGNC:290]
#INFO:	QUERY:	ENSG00000126883		NUP214	nucleoporin 214 [Source:HGNC Symbol;Acc:HGNC:8064]
#INFO:	QUERY:	ENSG00000228624		HDAC2-AS2	HDAC2 and HS3ST5 antisense RNA 2 [Source:HGNC Symbol;Acc:HGNC:43590]
#INFO:	QUERY:	ENSG00000165102		HGSNAT	heparan-alpha-glucosaminide N-acetyltransferase [Source:HGNC Symbol;Acc:HGNC:26527]
#INFO:	QUERY:	ENSG00000122566		HNRNPA2B1	heterogeneous nuclear ribonucleoprotein A2/B1 [Source:HGNC Symbol;Acc:HGNC:5033]
#INFO:	QUERY:	ENSG00000149089		APIP	APAF1 interacting protein [Source:HGNC Symbol;Acc:HGNC:17581]
#INFO:	QUERY:	ENSG00000269743		SLC25A53	solute carrier family 25 member 53 [Source:HGNC Symbol;Acc:HGNC:31894]
#INFO:	QUERY:	ENSG00000100299		ARSA	arylsulfatase A [Source:HGNC Symbol;Acc:HGNC:713]
#INFO:	QUERY:	ENSG00000103257		SLC7A5	solute carrier family 7 member 5 [Source:HGNC Symbol;Acc:HGNC:11063]
#INFO:	QUERY:	ENSG00000120738		EGR1	early growth response 1 [Source:HGNC Symbol;Acc:HGNC:3238]
#INFO:	QUERY:	ENSG00000234608		MAPKAPK5-AS1	MAPKAPK5 antisense RNA 1 [Source:HGNC Symbol;Acc:HGNC:24091]
#INFO:	QUERY:	ENSG00000155097		ATP6V1C1	ATPase H+ transporting V1 subunit C1 [Source:HGNC Symbol;Acc:HGNC:856]
#INFO:	QUERY:	ENSG00000196636		SDHAF3	succinate dehydrogenase complex assembly factor 3 [Source:HGNC Symbol;Acc:HGNC:21752]
#INFO:	QUERY:	ENSG00000144354		CDCA7	cell division cycle associated 7 [Source:HGNC Symbol;Acc:HGNC:14628]
#INFO:	QUERY:	ENSG00000143437		ARNT	aryl hydrocarbon receptor nuclear translocator [Source:HGNC Symbol;Acc:HGNC:700]
#INFO:	QUERY:	ENSG00000008441		NFIX	nuclear factor I X [Source:HGNC Symbol;Acc:HGNC:7788]
#INFO:	QUERY:	ENSG00000255730		AC011462.1	N/A
#INFO:	QUERY:	ENSG00000159256		MORC3	MORC family CW-type zinc finger 3 [Source:HGNC Symbol;Acc:HGNC:23572]
#INFO:	QUERY:	ENSG00000125841		NRSN2	neurensin 2 [Source:HGNC Symbol;Acc:HGNC:16229]
#INFO:	QUERY:	ENSG00000130165		ELOF1	elongation factor 1 homolog [Source:HGNC Symbol;Acc:HGNC:28691]
#INFO:	QUERY:	ENSG00000113282		CLINT1	clathrin interactor 1 [Source:HGNC Symbol;Acc:HGNC:23186]
#INFO:	QUERY:	ENSG00000124145		SDC4	syndecan 4 [Source:HGNC Symbol;Acc:HGNC:10661]
#INFO:	QUERY:	ENSG00000145979		TBC1D7	TBC1 domain family member 7 [Source:HGNC Symbol;Acc:HGNC:21066]
#INFO:	QUERY:	ENSG00000140455		USP3	ubiquitin specific peptidase 3 [Source:HGNC Symbol;Acc:HGNC:12626]
#INFO:	QUERY:	ENSG00000151779		NBAS	neuroblastoma amplified sequence [Source:HGNC Symbol;Acc:HGNC:15625]
#INFO:	QUERY:	ENSG00000150681		RGS18	regulator of G protein signaling 18 [Source:HGNC Symbol;Acc:HGNC:14261]
#INFO:	QUERY:	ENSG00000151176		PLBD2	phospholipase B domain containing 2 [Source:HGNC Symbol;Acc:HGNC:27283]
#INFO:	QUERY:	ENSG00000231925		TAPBP	TAP binding protein [Source:HGNC Symbol;Acc:HGNC:11566]
#INFO:	QUERY:	ENSG00000177192		PUS1	pseudouridylate synthase 1 [Source:HGNC Symbol;Acc:HGNC:15508]
#INFO:	QUERY:	ENSG00000004866		ST7	suppression of tumorigenicity 7 [Source:HGNC Symbol;Acc:HGNC:11351]
#INFO:	QUERY:	ENSG00000101003		GINS1	GINS complex subunit 1 [Source:HGNC Symbol;Acc:HGNC:28980]
#INFO:	QUERY:	ENSG00000144674		GOLGA4	golgin A4 [Source:HGNC Symbol;Acc:HGNC:4427]
#INFO:	QUERY:	ENSG00000155329		ZCCHC10	zinc finger CCHC-type containing 10 [Source:HGNC Symbol;Acc:HGNC:25954]
#INFO:	QUERY:	ENSG00000170860		LSM3	LSM3 homolog, U6 small nuclear RNA and mRNA degradation associated [Source:HGNC Symbol;Acc:HGNC:17874]
#INFO:	QUERY:	ENSG00000161526		SAP30BP	SAP30 binding protein [Source:HGNC Symbol;Acc:HGNC:30785]
#INFO:	QUERY:	ENSG00000078618		NRDC	nardilysin convertase [Source:HGNC Symbol;Acc:HGNC:7995]
#INFO:	QUERY:	ENSG00000079974		RABL2B	RAB, member of RAS oncogene family like 2B [Source:HGNC Symbol;Acc:HGNC:9800]
#INFO:	QUERY:	ENSG00000106263		EIF3B	eukaryotic translation initiation factor 3 subunit B [Source:HGNC Symbol;Acc:HGNC:3280]
#INFO:	QUERY:	ENSG00000075234		TTC38	tetratricopeptide repeat domain 38 [Source:HGNC Symbol;Acc:HGNC:26082]
#INFO:	QUERY:	ENSG00000087074		PPP1R15A	protein phosphatase 1 regulatory subunit 15A [Source:HGNC Symbol;Acc:HGNC:14375]
#INFO:	QUERY:	ENSG00000075239		ACAT1	acetyl-CoA acetyltransferase 1 [Source:HGNC Symbol;Acc:HGNC:93]
#INFO:	QUERY:	ENSG00000111530		CAND1	cullin associated and neddylation dissociated 1 [Source:HGNC Symbol;Acc:HGNC:30688]
#INFO:	QUERY:	ENSG00000106268		NUDT1	nudix hydrolase 1 [Source:HGNC Symbol;Acc:HGNC:8048]
#INFO:	QUERY:	ENSG00000170464		DNAJC18	DnaJ heat shock protein family (Hsp40) member C18 [Source:HGNC Symbol;Acc:HGNC:28429]
#INFO:	QUERY:	ENSG00000113758		DBN1	drebrin 1 [Source:HGNC Symbol;Acc:HGNC:2695]
#INFO:	QUERY:	ENSG00000169093		ASMTL	acetylserotonin O-methyltransferase like [Source:HGNC Symbol;Acc:HGNC:751]
#INFO:	QUERY:	ENSG00000072786		STK10	serine/threonine kinase 10 [Source:HGNC Symbol;Acc:HGNC:11388]
#INFO:	QUERY:	ENSG00000104805		NUCB1	nucleobindin 1 [Source:HGNC Symbol;Acc:HGNC:8043]
#INFO:	QUERY:	ENSG00000013288		MAN2B2	mannosidase alpha class 2B member 2 [Source:HGNC Symbol;Acc:HGNC:29623]
#INFO:	QUERY:	ENSG00000146872		TLK2	tousled like kinase 2 [Source:HGNC Symbol;Acc:HGNC:11842]
#INFO:	QUERY:	ENSG00000144224		UBXN4	UBX domain protein 4 [Source:HGNC Symbol;Acc:HGNC:14860]
#INFO:	QUERY:	ENSG00000160214		RRP1	ribosomal RNA processing 1 [Source:HGNC Symbol;Acc:HGNC:18785]
#INFO:	QUERY:	ENSG00000181322		NME9	NME/NM23 family member 9 [Source:HGNC Symbol;Acc:HGNC:21343]
#INFO:	QUERY:	ENSG00000173163		COMMD1	copper metabolism domain containing 1 [Source:HGNC Symbol;Acc:HGNC:23024]
#INFO:	QUERY:	ENSG00000171608		PIK3CD	phosphatidylinositol-4,5-bisphosphate 3-kinase catalytic subunit delta [Source:HGNC Symbol;Acc:HGNC:8977]
#INFO:	QUERY:	ENSG00000100109		TFIP11	tuftelin interacting protein 11 [Source:HGNC Symbol;Acc:HGNC:17165]
#INFO:	QUERY:	ENSG00000162869		PPP1R21	protein phosphatase 1 regulatory subunit 21 [Source:HGNC Symbol;Acc:HGNC:30595]
#INFO:	QUERY:	ENSG00000171603		CLSTN1	calsyntenin 1 [Source:HGNC Symbol;Acc:HGNC:17447]
#INFO:	QUERY:	ENSG00000145390		USP53	ubiquitin specific peptidase 53 [Source:HGNC Symbol;Acc:HGNC:29255]
#INFO:	QUERY:	ENSG00000155307		SAMSN1	SAM domain, SH3 domain and nuclear localization signals 1 [Source:HGNC Symbol;Acc:HGNC:10528]
#INFO:	QUERY:	ENSG00000150776		NKAPD1	NKAP domain containing 1 [Source:HGNC Symbol;Acc:HGNC:25569]
#INFO:	QUERY:	ENSG00000145592		RPL37	ribosomal protein L37 [Source:HGNC Symbol;Acc:HGNC:10347]
#INFO:	QUERY:	ENSG00000171604		CXXC5	CXXC finger protein 5 [Source:HGNC Symbol;Acc:HGNC:26943]
#INFO:	QUERY:	ENSG00000205609		EIF3CL	eukaryotic translation initiation factor 3 subunit C like [Source:HGNC Symbol;Acc:HGNC:26347]
#INFO:	QUERY:	ENSG00000078177		N4BP2	NEDD4 binding protein 2 [Source:HGNC Symbol;Acc:HGNC:29851]
#INFO:	QUERY:	ENSG00000160075		SSU72	SSU72 homolog, RNA polymerase II CTD phosphatase [Source:HGNC Symbol;Acc:HGNC:25016]
#INFO:	QUERY:	ENSG00000179271		GADD45GIP1	GADD45G interacting protein 1 [Source:HGNC Symbol;Acc:HGNC:29996]
#INFO:	QUERY:	ENSG00000134490		TMEM241	transmembrane protein 241 [Source:HGNC Symbol;Acc:HGNC:31723]
#INFO:	QUERY:	ENSG00000257365		FNTB	farnesyltransferase, CAAX box, beta [Source:HGNC Symbol;Acc:HGNC:3785]
#INFO:	QUERY:	ENSG00000075651		PLD1	phospholipase D1 [Source:HGNC Symbol;Acc:HGNC:9067]
#INFO:	QUERY:	ENSG00000261460		AC009690.2	N/A
#INFO:	QUERY:	ENSG00000139218		SCAF11	SR-related CTD associated factor 11 [Source:HGNC Symbol;Acc:HGNC:10784]
#INFO:	QUERY:	ENSG00000142583		SLC2A5	solute carrier family 2 member 5 [Source:HGNC Symbol;Acc:HGNC:11010]
#INFO:	QUERY:	ENSG00000160584		SIK3	SIK family kinase 3 [Source:HGNC Symbol;Acc:HGNC:29165]
#INFO:	QUERY:	ENSG00000267374		AC016205.1	N/A
#INFO:	QUERY:	ENSG00000166349		RAG1	recombination activating 1 [Source:HGNC Symbol;Acc:HGNC:9831]
#INFO:	QUERY:	ENSG00000228106		AL392172.1	N/A
#INFO:	QUERY:	ENSG00000262049		AC139530.1	N/A
#INFO:	QUERY:	ENSG00000166902		MRPL16	mitochondrial ribosomal protein L16 [Source:HGNC Symbol;Acc:HGNC:14476]
#INFO:	QUERY:	ENSG00000135541		AHI1	Abelson helper integration site 1 [Source:HGNC Symbol;Acc:HGNC:21575]
#INFO:	QUERY:	ENSG00000131043		AAR2	AAR2 splicing factor homolog [Source:HGNC Symbol;Acc:HGNC:15886]
#INFO:	QUERY:	ENSG00000131042		LILRB2	leukocyte immunoglobulin like receptor B2 [Source:HGNC Symbol;Acc:HGNC:6606]
#INFO:	QUERY:	ENSG00000134014		ELP3	elongator acetyltransferase complex subunit 3 [Source:HGNC Symbol;Acc:HGNC:20696]
#INFO:	QUERY:	ENSG00000143612		C1ORF43	chromosome 1 open reading frame 43 [Source:HGNC Symbol;Acc:HGNC:29876]
#INFO:	QUERY:	ENSG00000167670		CHAF1A	chromatin assembly factor 1 subunit A [Source:HGNC Symbol;Acc:HGNC:1910]
#INFO:	QUERY:	ENSG00000140525		FANCI	Fanconi anemia complementation group I [Source:HGNC Symbol;Acc:HGNC:25568]
#INFO:	QUERY:	ENSG00000075785		RAB7A	RAB7A, member RAS oncogene family [Source:HGNC Symbol;Acc:HGNC:9788]
#INFO:	QUERY:	ENSG00000064763		FAR2	fatty acyl-CoA reductase 2 [Source:HGNC Symbol;Acc:HGNC:25531]
#INFO:	QUERY:	ENSG00000261796		ISY1-RAB43	ISY1-RAB43 readthrough [Source:HGNC Symbol;Acc:HGNC:42969]
#INFO:	QUERY:	ENSG00000103035		PSMD7	proteasome 26S subunit, non-ATPase 7 [Source:HGNC Symbol;Acc:HGNC:9565]
#INFO:	QUERY:	ENSG00000174371		EXO1	exonuclease 1 [Source:HGNC Symbol;Acc:HGNC:3511]
#INFO:	QUERY:	ENSG00000058799		YIPF1	Yip1 domain family member 1 [Source:HGNC Symbol;Acc:HGNC:25231]
#INFO:	QUERY:	ENSG00000109667		SLC2A9	solute carrier family 2 member 9 [Source:HGNC Symbol;Acc:HGNC:13446]
#INFO:	QUERY:	ENSG00000166986		MARS	methionyl-tRNA synthetase [Source:HGNC Symbol;Acc:HGNC:6898]
#INFO:	QUERY:	ENSG00000177479		ARIH2	ariadne RBR E3 ubiquitin protein ligase 2 [Source:HGNC Symbol;Acc:HGNC:690]
#INFO:	QUERY:	ENSG00000267080		ASB16-AS1	ASB16 antisense RNA 1 [Source:HGNC Symbol;Acc:HGNC:25442]
#INFO:	QUERY:	ENSG00000104331		IMPAD1	inositol monophosphatase domain containing 1 [Source:HGNC Symbol;Acc:HGNC:26019]
#INFO:	QUERY:	ENSG00000189057		FAM111B	family with sequence similarity 111 member B [Source:HGNC Symbol;Acc:HGNC:24200]
#INFO:	QUERY:	ENSG00000088833		NSFL1C	NSFL1 cofactor [Source:HGNC Symbol;Acc:HGNC:15912]
#INFO:	QUERY:	ENSG00000118579		MED28	mediator complex subunit 28 [Source:HGNC Symbol;Acc:HGNC:24628]
#INFO:	QUERY:	ENSG00000109066		TMEM104	transmembrane protein 104 [Source:HGNC Symbol;Acc:HGNC:25984]
#INFO:	QUERY:	ENSG00000109062		SLC9A3R1	SLC9A3 regulator 1 [Source:HGNC Symbol;Acc:HGNC:11075]
#INFO:	QUERY:	ENSG00000111196		MAGOHB	mago homolog B, exon junction complex subunit [Source:HGNC Symbol;Acc:HGNC:25504]
#INFO:	QUERY:	ENSG00000038358		EDC4	enhancer of mRNA decapping 4 [Source:HGNC Symbol;Acc:HGNC:17157]
#INFO:	QUERY:	ENSG00000124532		MRS2	MRS2, magnesium transporter [Source:HGNC Symbol;Acc:HGNC:13785]
#INFO:	QUERY:	ENSG00000176476		SGF29	SAGA complex associated factor 29 [Source:HGNC Symbol;Acc:HGNC:25156]
#INFO:	QUERY:	ENSG00000139505		MTMR6	myotubularin related protein 6 [Source:HGNC Symbol;Acc:HGNC:7453]
#INFO:	QUERY:	ENSG00000105967		TFEC	transcription factor EC [Source:HGNC Symbol;Acc:HGNC:11754]
#INFO:	QUERY:	ENSG00000111581		NUP107	nucleoporin 107 [Source:HGNC Symbol;Acc:HGNC:29914]
#INFO:	QUERY:	ENSG00000073060		SCARB1	scavenger receptor class B member 1 [Source:HGNC Symbol;Acc:HGNC:1664]
#INFO:	QUERY:	ENSG00000146112		PPP1R18	protein phosphatase 1 regulatory subunit 18 [Source:HGNC Symbol;Acc:HGNC:29413]
#INFO:	QUERY:	ENSG00000086102		NFX1	nuclear transcription factor, X-box binding 1 [Source:HGNC Symbol;Acc:HGNC:7803]
#INFO:	QUERY:	ENSG00000114767		RRP9	ribosomal RNA processing 9, U3 small nucleolar RNA binding protein [Source:HGNC Symbol;Acc:HGNC:16829]
#INFO:	QUERY:	ENSG00000153487		ING1	inhibitor of growth family member 1 [Source:HGNC Symbol;Acc:HGNC:6062]
#INFO:	QUERY:	ENSG00000147421		HMBOX1	homeobox containing 1 [Source:HGNC Symbol;Acc:HGNC:26137]
#INFO:	QUERY:	ENSG00000163029		SMC6	structural maintenance of chromosomes 6 [Source:HGNC Symbol;Acc:HGNC:20466]
#INFO:	QUERY:	ENSG00000049618		ARID1B	AT-rich interaction domain 1B [Source:HGNC Symbol;Acc:HGNC:18040]
#INFO:	QUERY:	ENSG00000139192		TAPBPL	TAP binding protein like [Source:HGNC Symbol;Acc:HGNC:30683]
#INFO:	QUERY:	ENSG00000214174		AMZ2P1	archaelysin family metallopeptidase 2 pseudogene 1 [Source:HGNC Symbol;Acc:HGNC:26491]
#INFO:	QUERY:	ENSG00000165525		NEMF	nuclear export mediator factor [Source:HGNC Symbol;Acc:HGNC:10663]
#INFO:	QUERY:	ENSG00000147601		TERF1	telomeric repeat binding factor 1 [Source:HGNC Symbol;Acc:HGNC:11728]
#INFO:	QUERY:	ENSG00000149428		HYOU1	hypoxia up-regulated 1 [Source:HGNC Symbol;Acc:HGNC:16931]
#INFO:	QUERY:	ENSG00000076685		NT5C2	5'-nucleotidase, cytosolic II [Source:HGNC Symbol;Acc:HGNC:8022]
#INFO:	QUERY:	ENSG00000244301		AOX3P	aldehyde oxidase 3, pseudogene [Source:HGNC Symbol;Acc:HGNC:19049]
#INFO:	QUERY:	ENSG00000105983		LMBR1	limb development membrane protein 1 [Source:HGNC Symbol;Acc:HGNC:13243]
#INFO:	QUERY:	ENSG00000059122		FLYWCH1	FLYWCH-type zinc finger 1 [Source:HGNC Symbol;Acc:HGNC:25404]
#INFO:	QUERY:	ENSG00000086848		ALG9	ALG9, alpha-1,2-mannosyltransferase [Source:HGNC Symbol;Acc:HGNC:15672]
#INFO:	QUERY:	ENSG00000152457		DCLRE1C	DNA cross-link repair 1C [Source:HGNC Symbol;Acc:HGNC:17642]
#INFO:	QUERY:	ENSG00000123154		WDR83	WD repeat domain 83 [Source:HGNC Symbol;Acc:HGNC:32672]
#INFO:	QUERY:	ENSG00000216937		CCDC7	coiled-coil domain containing 7 [Source:HGNC Symbol;Acc:HGNC:26533]
#INFO:	QUERY:	ENSG00000255145		STX17-AS1	STX17 antisense RNA 1 [Source:HGNC Symbol;Acc:HGNC:51174]
#INFO:	QUERY:	ENSG00000141867		BRD4	bromodomain containing 4 [Source:HGNC Symbol;Acc:HGNC:13575]
#INFO:	QUERY:	ENSG00000099194		SCD	stearoyl-CoA desaturase [Source:HGNC Symbol;Acc:HGNC:10571]
#INFO:	QUERY:	ENSG00000255389		Z97989.1	N/A
#INFO:	QUERY:	ENSG00000111269		CREBL2	cAMP responsive element binding protein like 2 [Source:HGNC Symbol;Acc:HGNC:2350]
#INFO:	QUERY:	ENSG00000135164		DMTF1	cyclin D binding myb like transcription factor 1 [Source:HGNC Symbol;Acc:HGNC:14603]
#INFO:	QUERY:	ENSG00000162736		NCSTN	nicastrin [Source:HGNC Symbol;Acc:HGNC:17091]
#INFO:	QUERY:	ENSG00000114127		XRN1	5'-3' exoribonuclease 1 [Source:HGNC Symbol;Acc:HGNC:30654]
#INFO:	QUERY:	ENSG00000114126		TFDP2	transcription factor Dp-2 [Source:HGNC Symbol;Acc:HGNC:11751]
#INFO:	QUERY:	ENSG00000168214		RBPJ	recombination signal binding protein for immunoglobulin kappa J region [Source:HGNC Symbol;Acc:HGNC:5724]
#INFO:	QUERY:	ENSG00000139433		GLTP	glycolipid transfer protein [Source:HGNC Symbol;Acc:HGNC:24867]
#INFO:	QUERY:	ENSG00000109065		NAT9	N-acetyltransferase 9 (putative) [Source:HGNC Symbol;Acc:HGNC:23133]
#INFO:	QUERY:	ENSG00000146067		FAM193B	family with sequence similarity 193 member B [Source:HGNC Symbol;Acc:HGNC:25524]
#INFO:	QUERY:	ENSG00000139437		TCHP	trichoplein keratin filament binding [Source:HGNC Symbol;Acc:HGNC:28135]
#INFO:	QUERY:	ENSG00000087586		AURKA	aurora kinase A [Source:HGNC Symbol;Acc:HGNC:11393]
#INFO:	QUERY:	ENSG00000002330		BAD	BCL2 associated agonist of cell death [Source:HGNC Symbol;Acc:HGNC:936]
#INFO:	QUERY:	ENSG00000108826		MRPL27	mitochondrial ribosomal protein L27 [Source:HGNC Symbol;Acc:HGNC:14483]
#INFO:	QUERY:	ENSG00000108825		PTGES3L-AARSD1	PTGES3L-AARSD1 readthrough [Source:HGNC Symbol;Acc:HGNC:43946]
#INFO:	QUERY:	ENSG00000108953		YWHAE	tyrosine 3-monooxygenase/tryptophan 5-monooxygenase activation protein epsilon [Source:HGNC Symbol;Acc:HGNC:12851]
#INFO:	QUERY:	ENSG00000066279		ASPM	abnormal spindle microtubule assembly [Source:HGNC Symbol;Acc:HGNC:19048]
#INFO:	QUERY:	ENSG00000182180		MRPS16	mitochondrial ribosomal protein S16 [Source:HGNC Symbol;Acc:HGNC:14048]
#INFO:	QUERY:	ENSG00000113648		H2AFY	H2A histone family member Y [Source:HGNC Symbol;Acc:HGNC:4740]
#INFO:	QUERY:	ENSG00000162517		PEF1	penta-EF-hand domain containing 1 [Source:HGNC Symbol;Acc:HGNC:30009]
#INFO:	QUERY:	ENSG00000138674		SEC31A	SEC31 homolog A, COPII coat complex component [Source:HGNC Symbol;Acc:HGNC:17052]
#INFO:	QUERY:	ENSG00000100242		SUN2	Sad1 and UNC84 domain containing 2 [Source:HGNC Symbol;Acc:HGNC:14210]
#INFO:	QUERY:	ENSG00000133119		RFC3	replication factor C subunit 3 [Source:HGNC Symbol;Acc:HGNC:9971]
#INFO:	QUERY:	ENSG00000151882		CCL28	C-C motif chemokine ligand 28 [Source:HGNC Symbol;Acc:HGNC:17700]
#INFO:	QUERY:	ENSG00000115839		RAB3GAP1	RAB3 GTPase activating protein catalytic subunit 1 [Source:HGNC Symbol;Acc:HGNC:17063]
#INFO:	QUERY:	ENSG00000165637		VDAC2	voltage dependent anion channel 2 [Source:HGNC Symbol;Acc:HGNC:12672]
#INFO:	QUERY:	ENSG00000165983		PTER	phosphotriesterase related [Source:HGNC Symbol;Acc:HGNC:9590]
#INFO:	QUERY:	ENSG00000214517		PPME1	protein phosphatase methylesterase 1 [Source:HGNC Symbol;Acc:HGNC:30178]
#INFO:	QUERY:	ENSG00000127328		RAB3IP	RAB3A interacting protein [Source:HGNC Symbol;Acc:HGNC:16508]
#INFO:	QUERY:	ENSG00000038002		AGA	aspartylglucosaminidase [Source:HGNC Symbol;Acc:HGNC:318]
#INFO:	QUERY:	ENSG00000167851		CD300A	CD300a molecule [Source:HGNC Symbol;Acc:HGNC:19319]
#INFO:	QUERY:	ENSG00000167850		CD300C	CD300c molecule [Source:HGNC Symbol;Acc:HGNC:19320]
#INFO:	QUERY:	ENSG00000090020		SLC9A1	solute carrier family 9 member A1 [Source:HGNC Symbol;Acc:HGNC:11071]
#INFO:	QUERY:	ENSG00000152520		PAN3	poly(A) specific ribonuclease subunit PAN3 [Source:HGNC Symbol;Acc:HGNC:29991]
#INFO:	QUERY:	ENSG00000151131		C12ORF45	chromosome 12 open reading frame 45 [Source:HGNC Symbol;Acc:HGNC:28628]
#INFO:	QUERY:	ENSG00000186501		TMEM222	transmembrane protein 222 [Source:HGNC Symbol;Acc:HGNC:25363]
#INFO:	QUERY:	ENSG00000180008		SOCS4	suppressor of cytokine signaling 4 [Source:HGNC Symbol;Acc:HGNC:19392]
#INFO:	QUERY:	ENSG00000123810		B9D2	B9 domain containing 2 [Source:HGNC Symbol;Acc:HGNC:28636]
#INFO:	QUERY:	ENSG00000109685		NSD2	nuclear receptor binding SET domain protein 2 [Source:HGNC Symbol;Acc:HGNC:12766]
#INFO:	QUERY:	ENSG00000169919		GUSB	glucuronidase beta [Source:HGNC Symbol;Acc:HGNC:4696]
#INFO:	QUERY:	ENSG00000248508		SRP14-AS1	SRP14 antisense RNA1 (head to head) [Source:HGNC Symbol;Acc:HGNC:48619]
#INFO:	QUERY:	ENSG00000184014		DENND5A	DENN domain containing 5A [Source:HGNC Symbol;Acc:HGNC:19344]
#INFO:	QUERY:	ENSG00000133028		SCO1	SCO1, cytochrome c oxidase assembly protein [Source:HGNC Symbol;Acc:HGNC:10603]
#INFO:	QUERY:	ENSG00000149136		SSRP1	structure specific recognition protein 1 [Source:HGNC Symbol;Acc:HGNC:11327]
#INFO:	QUERY:	ENSG00000166181		API5	apoptosis inhibitor 5 [Source:HGNC Symbol;Acc:HGNC:594]
#INFO:	QUERY:	ENSG00000132334		PTPRE	protein tyrosine phosphatase, receptor type E [Source:HGNC Symbol;Acc:HGNC:9669]
#INFO:	QUERY:	ENSG00000099991		CABIN1	calcineurin binding protein 1 [Source:HGNC Symbol;Acc:HGNC:24187]
#INFO:	QUERY:	ENSG00000136305		CIDEB	cell death-inducing DFFA-like effector b [Source:HGNC Symbol;Acc:HGNC:1977]
#INFO:	QUERY:	ENSG00000149131		SERPING1	serpin family G member 1 [Source:HGNC Symbol;Acc:HGNC:1228]
#INFO:	QUERY:	ENSG00000112367		FIG4	FIG4 phosphoinositide 5-phosphatase [Source:HGNC Symbol;Acc:HGNC:16873]
#INFO:	QUERY:	ENSG00000179820		MYADM	myeloid associated differentiation marker [Source:HGNC Symbol;Acc:HGNC:7544]
#INFO:	QUERY:	ENSG00000158545		ZC3H18	zinc finger CCCH-type containing 18 [Source:HGNC Symbol;Acc:HGNC:25091]
#INFO:	QUERY:	ENSG00000067057		PFKP	phosphofructokinase, platelet [Source:HGNC Symbol;Acc:HGNC:8878]
#INFO:	QUERY:	ENSG00000196199		MPHOSPH8	M-phase phosphoprotein 8 [Source:HGNC Symbol;Acc:HGNC:29810]
#INFO:	QUERY:	ENSG00000259658		AC027559.1	putative ubiquitin-conjugating enzyme E2Q2-like protein [Source:NCBI gene;Acc:100128108]
#INFO:	QUERY:	ENSG00000157796		WDR19	WD repeat domain 19 [Source:HGNC Symbol;Acc:HGNC:18340]
#INFO:	QUERY:	ENSG00000155008		APOOL	apolipoprotein O like [Source:HGNC Symbol;Acc:HGNC:24009]
#INFO:	QUERY:	ENSG00000136527		TRA2B	transformer 2 beta homolog [Source:HGNC Symbol;Acc:HGNC:10781]
#INFO:	QUERY:	ENSG00000108559		NUP88	nucleoporin 88 [Source:HGNC Symbol;Acc:HGNC:8067]
#INFO:	QUERY:	ENSG00000126214		KLC1	kinesin light chain 1 [Source:HGNC Symbol;Acc:HGNC:6387]
#INFO:	QUERY:	ENSG00000214425		LRRC37A4P	leucine rich repeat containing 37 member A4, pseudogene [Source:HGNC Symbol;Acc:HGNC:25479]
#INFO:	QUERY:	ENSG00000116906		GNPAT	glyceronephosphate O-acyltransferase [Source:HGNC Symbol;Acc:HGNC:4416]
#INFO:	QUERY:	ENSG00000185515		BRCC3	BRCA1/BRCA2-containing complex subunit 3 [Source:HGNC Symbol;Acc:HGNC:24185]
#INFO:	QUERY:	ENSG00000109536		FRG1	FSHD region gene 1 [Source:HGNC Symbol;Acc:HGNC:3954]
#INFO:	QUERY:	ENSG00000130856		ZNF236	zinc finger protein 236 [Source:HGNC Symbol;Acc:HGNC:13028]
#INFO:	QUERY:	ENSG00000109534		GAR1	GAR1 ribonucleoprotein [Source:HGNC Symbol;Acc:HGNC:14264]
#INFO:	QUERY:	ENSG00000101247		NDUFAF5	NADH:ubiquinone oxidoreductase complex assembly factor 5 [Source:HGNC Symbol;Acc:HGNC:15899]
#INFO:	QUERY:	ENSG00000166435		XRRA1	X-ray radiation resistance associated 1 [Source:HGNC Symbol;Acc:HGNC:18868]
#INFO:	QUERY:	ENSG00000169895		SYAP1	synapse associated protein 1 [Source:HGNC Symbol;Acc:HGNC:16273]
#INFO:	QUERY:	ENSG00000114867		EIF4G1	eukaryotic translation initiation factor 4 gamma 1 [Source:HGNC Symbol;Acc:HGNC:3296]
#INFO:	QUERY:	ENSG00000112763		BTN2A1	butyrophilin subfamily 2 member A1 [Source:HGNC Symbol;Acc:HGNC:1136]
#INFO:	QUERY:	ENSG00000186470		BTN3A2	butyrophilin subfamily 3 member A2 [Source:HGNC Symbol;Acc:HGNC:1139]
#INFO:	QUERY:	ENSG00000120370		GORAB	golgin, RAB6 interacting [Source:HGNC Symbol;Acc:HGNC:25676]
#INFO:	QUERY:	ENSG00000108510		MED13	mediator complex subunit 13 [Source:HGNC Symbol;Acc:HGNC:22474]
#INFO:	QUERY:	ENSG00000119535		CSF3R	colony stimulating factor 3 receptor [Source:HGNC Symbol;Acc:HGNC:2439]
#INFO:	QUERY:	ENSG00000165359		INTS6L	integrator complex subunit 6 like [Source:HGNC Symbol;Acc:HGNC:27334]
#INFO:	QUERY:	ENSG00000118007		STAG1	stromal antigen 1 [Source:HGNC Symbol;Acc:HGNC:11354]
#INFO:	QUERY:	ENSG00000180316		PNPLA1	patatin like phospholipase domain containing 1 [Source:HGNC Symbol;Acc:HGNC:21246]
#INFO:	QUERY:	ENSG00000055163		CYFIP2	cytoplasmic FMR1 interacting protein 2 [Source:HGNC Symbol;Acc:HGNC:13760]
#INFO:	QUERY:	ENSG00000092470		WDR76	WD repeat domain 76 [Source:HGNC Symbol;Acc:HGNC:25773]
#INFO:	QUERY:	ENSG00000258890		CEP95	centrosomal protein 95 [Source:HGNC Symbol;Acc:HGNC:25141]
#INFO:	QUERY:	ENSG00000258891		AC005480.1	N/A
#INFO:	QUERY:	ENSG00000196284		SUPT3H	SPT3 homolog, SAGA and STAGA complex component [Source:HGNC Symbol;Acc:HGNC:11466]
#INFO:	QUERY:	ENSG00000011243		AKAP8L	A-kinase anchoring protein 8 like [Source:HGNC Symbol;Acc:HGNC:29857]
#INFO:	QUERY:	ENSG00000018280		SLC11A1	solute carrier family 11 member 1 [Source:HGNC Symbol;Acc:HGNC:10907]
#INFO:	QUERY:	ENSG00000101882		NKAP	NFKB activating protein [Source:HGNC Symbol;Acc:HGNC:29873]
#INFO:	QUERY:	ENSG00000157869		RAB28	RAB28, member RAS oncogene family [Source:HGNC Symbol;Acc:HGNC:9768]
#INFO:	QUERY:	ENSG00000170802		FOXN2	forkhead box N2 [Source:HGNC Symbol;Acc:HGNC:5281]
#INFO:	QUERY:	ENSG00000164346		NSA2	NSA2, ribosome biogenesis homolog [Source:HGNC Symbol;Acc:HGNC:30728]
#INFO:	QUERY:	ENSG00000138182		KIF20B	kinesin family member 20B [Source:HGNC Symbol;Acc:HGNC:7212]
#INFO:	QUERY:	ENSG00000245213		AC105285.1	N/A
#INFO:	QUERY:	ENSG00000138101		DTNB	dystrobrevin beta [Source:HGNC Symbol;Acc:HGNC:3058]
#INFO:	QUERY:	ENSG00000136636		KCTD3	potassium channel tetramerization domain containing 3 [Source:HGNC Symbol;Acc:HGNC:21305]
#INFO:	QUERY:	ENSG00000074696		HACD3	3-hydroxyacyl-CoA dehydratase 3 [Source:HGNC Symbol;Acc:HGNC:24175]
#INFO:	QUERY:	ENSG00000222041		CYTOR	cytoskeleton regulator RNA [Source:HGNC Symbol;Acc:HGNC:28717]
#INFO:	QUERY:	ENSG00000258388		PPT2-EGFL8	PPT2-EGFL8 readthrough (NMD candidate) [Source:HGNC Symbol;Acc:HGNC:48343]
#INFO:	QUERY:	ENSG00000196352		CD55	CD55 molecule (Cromer blood group) [Source:HGNC Symbol;Acc:HGNC:2665]
#INFO:	QUERY:	ENSG00000125870		SNRPB2	small nuclear ribonucleoprotein polypeptide B2 [Source:HGNC Symbol;Acc:HGNC:11155]
#INFO:	QUERY:	ENSG00000100697		DICER1	dicer 1, ribonuclease III [Source:HGNC Symbol;Acc:HGNC:17098]
#INFO:	QUERY:	ENSG00000260261		AC124944.3	N/A
#INFO:	QUERY:	ENSG00000144736		SHQ1	SHQ1, H/ACA ribonucleoprotein assembly factor [Source:HGNC Symbol;Acc:HGNC:25543]
#INFO:	QUERY:	ENSG00000125877		ITPA	inosine triphosphatase [Source:HGNC Symbol;Acc:HGNC:6176]
#INFO:	QUERY:	ENSG00000145604		SKP2	S-phase kinase associated protein 2 [Source:HGNC Symbol;Acc:HGNC:10901]
#INFO:	QUERY:	ENSG00000101407		TTI1	TELO2 interacting protein 1 [Source:HGNC Symbol;Acc:HGNC:29029]
#INFO:	QUERY:	ENSG00000108312		UBTF	upstream binding transcription factor [Source:HGNC Symbol;Acc:HGNC:12511]
#INFO:	QUERY:	ENSG00000153922		CHD1	chromodomain helicase DNA binding protein 1 [Source:HGNC Symbol;Acc:HGNC:1915]
#INFO:	QUERY:	ENSG00000182162		P2RY8	P2Y receptor family member 8 [Source:HGNC Symbol;Acc:HGNC:15524]
#INFO:	QUERY:	ENSG00000126705		AHDC1	AT-hook DNA binding motif containing 1 [Source:HGNC Symbol;Acc:HGNC:25230]
#INFO:	QUERY:	ENSG00000130811		EIF3G	eukaryotic translation initiation factor 3 subunit G [Source:HGNC Symbol;Acc:HGNC:3274]
#INFO:	QUERY:	ENSG00000077254		USP33	ubiquitin specific peptidase 33 [Source:HGNC Symbol;Acc:HGNC:20059]
#INFO:	QUERY:	ENSG00000122779		TRIM24	tripartite motif containing 24 [Source:HGNC Symbol;Acc:HGNC:11812]
#INFO:	QUERY:	ENSG00000067955		CBFB	core-binding factor subunit beta [Source:HGNC Symbol;Acc:HGNC:1539]
#INFO:	QUERY:	ENSG00000111644		ACRBP	acrosin binding protein [Source:HGNC Symbol;Acc:HGNC:17195]
#INFO:	QUERY:	ENSG00000130818		ZNF426	zinc finger protein 426 [Source:HGNC Symbol;Acc:HGNC:20725]
#INFO:	QUERY:	ENSG00000070950		RAD18	RAD18, E3 ubiquitin protein ligase [Source:HGNC Symbol;Acc:HGNC:18278]
#INFO:	QUERY:	ENSG00000129932		DOHH	deoxyhypusine hydroxylase [Source:HGNC Symbol;Acc:HGNC:28662]
#INFO:	QUERY:	ENSG00000173575		CHD2	chromodomain helicase DNA binding protein 2 [Source:HGNC Symbol;Acc:HGNC:1917]
#INFO:	QUERY:	ENSG00000104320		NBN	nibrin [Source:HGNC Symbol;Acc:HGNC:7652]
#INFO:	QUERY:	ENSG00000176715		ACSF3	acyl-CoA synthetase family member 3 [Source:HGNC Symbol;Acc:HGNC:27288]
#INFO:	QUERY:	ENSG00000093144		ECHDC1	ethylmalonyl-CoA decarboxylase 1 [Source:HGNC Symbol;Acc:HGNC:21489]
#INFO:	QUERY:	ENSG00000104324		CPQ	carboxypeptidase Q [Source:HGNC Symbol;Acc:HGNC:16910]
#INFO:	QUERY:	ENSG00000104325		DECR1	2,4-dienoyl-CoA reductase 1 [Source:HGNC Symbol;Acc:HGNC:2753]
#INFO:	QUERY:	ENSG00000129467		ADCY4	adenylate cyclase 4 [Source:HGNC Symbol;Acc:HGNC:235]
#INFO:	QUERY:	ENSG00000159128		IFNGR2	interferon gamma receptor 2 [Source:HGNC Symbol;Acc:HGNC:5440]
#INFO:	QUERY:	ENSG00000116711		PLA2G4A	phospholipase A2 group IVA [Source:HGNC Symbol;Acc:HGNC:9035]
#INFO:	QUERY:	ENSG00000048649		RSF1	remodeling and spacing factor 1 [Source:HGNC Symbol;Acc:HGNC:18118]
#INFO:	QUERY:	ENSG00000129465		RIPK3	receptor interacting serine/threonine kinase 3 [Source:HGNC Symbol;Acc:HGNC:10021]
#INFO:	QUERY:	ENSG00000113360		DROSHA	drosha ribonuclease III [Source:HGNC Symbol;Acc:HGNC:17904]
#INFO:	QUERY:	ENSG00000184831		APOO	apolipoprotein O [Source:HGNC Symbol;Acc:HGNC:28727]
#INFO:	QUERY:	ENSG00000284554		AL022318.4	N/A
#INFO:	QUERY:	ENSG00000150977		RILPL2	Rab interacting lysosomal protein like 2 [Source:HGNC Symbol;Acc:HGNC:28787]
#INFO:	QUERY:	ENSG00000089157		RPLP0	ribosomal protein lateral stalk subunit P0 [Source:HGNC Symbol;Acc:HGNC:10371]
#INFO:	QUERY:	ENSG00000112182		BACH2	BTB domain and CNC homolog 2 [Source:HGNC Symbol;Acc:HGNC:14078]
#INFO:	QUERY:	ENSG00000148773		MKI67	marker of proliferation Ki-67 [Source:HGNC Symbol;Acc:HGNC:7107]
#INFO:	QUERY:	ENSG00000197536		C5ORF56	chromosome 5 open reading frame 56 [Source:HGNC Symbol;Acc:HGNC:33838]
#INFO:	QUERY:	ENSG00000168924		LETM1	leucine zipper and EF-hand containing transmembrane protein 1 [Source:HGNC Symbol;Acc:HGNC:6556]
#INFO:	QUERY:	ENSG00000260032		NORAD	non-coding RNA activated by DNA damage [Source:HGNC Symbol;Acc:HGNC:44311]
#INFO:	QUERY:	ENSG00000120733		KDM3B	lysine demethylase 3B [Source:HGNC Symbol;Acc:HGNC:1337]
#INFO:	QUERY:	ENSG00000198818		SFT2D1	SFT2 domain containing 1 [Source:HGNC Symbol;Acc:HGNC:21102]
#INFO:	QUERY:	ENSG00000256546		AC156455.1	N/A
#INFO:	QUERY:	ENSG00000117724		CENPF	centromere protein F [Source:HGNC Symbol;Acc:HGNC:1857]
#INFO:	QUERY:	ENSG00000173889		PHC3	polyhomeotic homolog 3 [Source:HGNC Symbol;Acc:HGNC:15682]
#INFO:	QUERY:	ENSG00000183597		TANGO2	transport and golgi organization 2 homolog [Source:HGNC Symbol;Acc:HGNC:25439]
#INFO:	QUERY:	ENSG00000100592		DAAM1	dishevelled associated activator of morphogenesis 1 [Source:HGNC Symbol;Acc:HGNC:18142]
#INFO:	QUERY:	ENSG00000100591		AHSA1	activator of HSP90 ATPase activity 1 [Source:HGNC Symbol;Acc:HGNC:1189]
#INFO:	QUERY:	ENSG00000092020		PPP2R3C	protein phosphatase 2 regulatory subunit B''gamma [Source:HGNC Symbol;Acc:HGNC:17485]
#INFO:	QUERY:	ENSG00000117713		ARID1A	AT-rich interaction domain 1A [Source:HGNC Symbol;Acc:HGNC:11110]
#INFO:	QUERY:	ENSG00000196756		SNHG17	small nucleolar RNA host gene 17 [Source:HGNC Symbol;Acc:HGNC:48600]
#INFO:	QUERY:	ENSG00000174353		STAG3L3	stromal antigen 3-like 3 (pseudogene) [Source:HGNC Symbol;Acc:HGNC:33845]
#INFO:	QUERY:	ENSG00000117868		ESYT2	extended synaptotagmin 2 [Source:HGNC Symbol;Acc:HGNC:22211]
#INFO:	QUERY:	ENSG00000100916		BRMS1L	breast cancer metastasis-suppressor 1 like [Source:HGNC Symbol;Acc:HGNC:20512]
#INFO:	QUERY:	ENSG00000151092		NGLY1	N-glycanase 1 [Source:HGNC Symbol;Acc:HGNC:17646]
#INFO:	QUERY:	ENSG00000121022		COPS5	COP9 signalosome subunit 5 [Source:HGNC Symbol;Acc:HGNC:2240]
#INFO:	QUERY:	ENSG00000082213		C5ORF22	chromosome 5 open reading frame 22 [Source:HGNC Symbol;Acc:HGNC:25639]
#INFO:	QUERY:	ENSG00000174238		PITPNA	phosphatidylinositol transfer protein alpha [Source:HGNC Symbol;Acc:HGNC:9001]
#INFO:	QUERY:	ENSG00000152213		ARL11	ADP ribosylation factor like GTPase 11 [Source:HGNC Symbol;Acc:HGNC:24046]
#INFO:	QUERY:	ENSG00000150540		HNMT	histamine N-methyltransferase [Source:HGNC Symbol;Acc:HGNC:5028]
#INFO:	QUERY:	ENSG00000196628		TCF4	transcription factor 4 [Source:HGNC Symbol;Acc:HGNC:11634]
#INFO:	QUERY:	ENSG00000100918		REC8	REC8 meiotic recombination protein [Source:HGNC Symbol;Acc:HGNC:16879]
#INFO:	QUERY:	ENSG00000170180		GYPA	glycophorin A (MNS blood group) [Source:HGNC Symbol;Acc:HGNC:4702]
#INFO:	QUERY:	ENSG00000112983		BRD8	bromodomain containing 8 [Source:HGNC Symbol;Acc:HGNC:19874]
#INFO:	QUERY:	ENSG00000180353		HCLS1	hematopoietic cell-specific Lyn substrate 1 [Source:HGNC Symbol;Acc:HGNC:4844]
#INFO:	QUERY:	ENSG00000128294		TPST2	tyrosylprotein sulfotransferase 2 [Source:HGNC Symbol;Acc:HGNC:12021]
#INFO:	QUERY:	ENSG00000143429		AC116050.1	N/A
#INFO:	QUERY:	ENSG00000126870		WDR60	WD repeat domain 60 [Source:HGNC Symbol;Acc:HGNC:21862]
#INFO:	QUERY:	ENSG00000136802		LRRC8A	leucine rich repeat containing 8 VRAC subunit A [Source:HGNC Symbol;Acc:HGNC:19027]
#INFO:	QUERY:	ENSG00000155099		PIP4P2	phosphatidylinositol-4,5-bisphosphate 4-phosphatase 2 [Source:HGNC Symbol;Acc:HGNC:25452]
#INFO:	QUERY:	ENSG00000164162		ANAPC10	anaphase promoting complex subunit 10 [Source:HGNC Symbol;Acc:HGNC:24077]
#INFO:	QUERY:	ENSG00000100629		CEP128	centrosomal protein 128 [Source:HGNC Symbol;Acc:HGNC:20359]
#INFO:	QUERY:	ENSG00000198604		BAZ1A	bromodomain adjacent to zinc finger domain 1A [Source:HGNC Symbol;Acc:HGNC:960]
#INFO:	QUERY:	ENSG00000224597		SVIL-AS1	SVIL antisense RNA 1 [Source:HGNC Symbol;Acc:HGNC:51219]
#INFO:	QUERY:	ENSG00000164168		TMEM184C	transmembrane protein 184C [Source:HGNC Symbol;Acc:HGNC:25587]
#INFO:	QUERY:	ENSG00000133805		AMPD3	adenosine monophosphate deaminase 3 [Source:HGNC Symbol;Acc:HGNC:470]
#INFO:	QUERY:	ENSG00000007923		DNAJC11	DnaJ heat shock protein family (Hsp40) member C11 [Source:HGNC Symbol;Acc:HGNC:25570]
#INFO:	QUERY:	ENSG00000145907		G3BP1	G3BP stress granule assembly factor 1 [Source:HGNC Symbol;Acc:HGNC:30292]
#INFO:	QUERY:	ENSG00000157191		NECAP2	NECAP endocytosis associated 2 [Source:HGNC Symbol;Acc:HGNC:25528]
#INFO:	QUERY:	ENSG00000129103		SUMF2	sulfatase modifying factor 2 [Source:HGNC Symbol;Acc:HGNC:20415]
#INFO:	QUERY:	ENSG00000107104		KANK1	KN motif and ankyrin repeat domains 1 [Source:HGNC Symbol;Acc:HGNC:19309]
#INFO:	QUERY:	ENSG00000170677		SOCS6	suppressor of cytokine signaling 6 [Source:HGNC Symbol;Acc:HGNC:16833]
#INFO:	QUERY:	ENSG00000183682		BMP8A	bone morphogenetic protein 8a [Source:HGNC Symbol;Acc:HGNC:21650]
#INFO:	QUERY:	ENSG00000125618		PAX8	paired box 8 [Source:HGNC Symbol;Acc:HGNC:8622]
#INFO:	QUERY:	ENSG00000170852		KBTBD2	kelch repeat and BTB domain containing 2 [Source:HGNC Symbol;Acc:HGNC:21751]
#INFO:	QUERY:	ENSG00000130167		TSPAN16	tetraspanin 16 [Source:HGNC Symbol;Acc:HGNC:30725]
#INFO:	QUERY:	ENSG00000183688		RFLNB	refilin B [Source:HGNC Symbol;Acc:HGNC:28705]
#INFO:	QUERY:	ENSG00000110713		NUP98	nucleoporin 98 [Source:HGNC Symbol;Acc:HGNC:8068]
#INFO:	QUERY:	ENSG00000170458		CD14	CD14 molecule [Source:HGNC Symbol;Acc:HGNC:1628]
#INFO:	QUERY:	ENSG00000132423		COQ3	coenzyme Q3, methyltransferase [Source:HGNC Symbol;Acc:HGNC:18175]
#INFO:	QUERY:	ENSG00000086062		B4GALT1	beta-1,4-galactosyltransferase 1 [Source:HGNC Symbol;Acc:HGNC:924]
#INFO:	QUERY:	ENSG00000170325		PRDM10	PR/SET domain 10 [Source:HGNC Symbol;Acc:HGNC:13995]
#INFO:	QUERY:	ENSG00000125124		BBS2	Bardet-Biedl syndrome 2 [Source:HGNC Symbol;Acc:HGNC:967]
#INFO:	QUERY:	ENSG00000125651		GTF2F1	general transcription factor IIF subunit 1 [Source:HGNC Symbol;Acc:HGNC:4652]
#INFO:	QUERY:	ENSG00000109381		ELF2	E74 like ETS transcription factor 2 [Source:HGNC Symbol;Acc:HGNC:3317]
#INFO:	QUERY:	ENSG00000107854		TNKS2	tankyrase 2 [Source:HGNC Symbol;Acc:HGNC:15677]
#INFO:	QUERY:	ENSG00000180953		ST20	suppressor of tumorigenicity 20 [Source:HGNC Symbol;Acc:HGNC:33520]
#INFO:	QUERY:	ENSG00000217801		AL390719.1	N/A
#INFO:	QUERY:	ENSG00000113749		HRH2	histamine receptor H2 [Source:HGNC Symbol;Acc:HGNC:5183]
#INFO:	QUERY:	ENSG00000087245		MMP2	matrix metallopeptidase 2 [Source:HGNC Symbol;Acc:HGNC:7166]
#INFO:	QUERY:	ENSG00000100612		DHRS7	dehydrogenase/reductase 7 [Source:HGNC Symbol;Acc:HGNC:21524]
#INFO:	QUERY:	ENSG00000086666		ZFAND6	zinc finger AN1-type containing 6 [Source:HGNC Symbol;Acc:HGNC:30164]
#INFO:	QUERY:	ENSG00000148019		CEP78	centrosomal protein 78 [Source:HGNC Symbol;Acc:HGNC:25740]
#INFO:	QUERY:	ENSG00000169084		DHRSX	dehydrogenase/reductase X-linked [Source:HGNC Symbol;Acc:HGNC:18399]
#INFO:	QUERY:	ENSG00000134313		KIDINS220	kinase D interacting substrate 220 [Source:HGNC Symbol;Acc:HGNC:29508]
#INFO:	QUERY:	ENSG00000169087		HSPBAP1	HSPB1 associated protein 1 [Source:HGNC Symbol;Acc:HGNC:16389]
#INFO:	QUERY:	ENSG00000146802		TMEM168	transmembrane protein 168 [Source:HGNC Symbol;Acc:HGNC:25826]
#INFO:	QUERY:	ENSG00000162298		SYVN1	synoviolin 1 [Source:HGNC Symbol;Acc:HGNC:20738]
#INFO:	QUERY:	ENSG00000110200		ANAPC15	anaphase promoting complex subunit 15 [Source:HGNC Symbol;Acc:HGNC:24531]
#INFO:	QUERY:	ENSG00000156831		NSMCE2	NSE2 (MMS21) homolog, SMC5-SMC6 complex SUMO ligase [Source:HGNC Symbol;Acc:HGNC:26513]
[truncated: 1,994 more rows]
